# Supplementary material for: Proteomic Characterization of Antibiotic Resistance in Listeria and Production of Antimicrobial and Virulence Factors
Source: Int J Mol Sci. 2021 Jul 29;22(15):8141. doi: 10.3390/ijms22158141 (PMC8348566; doi:10.3390/ijms22158141)
Supplement: Supplementary file 1 [file ijms-22-08141-s001.zip]

Archive with 2 entries (2 files):
- Excel data sheet in Supplementary Data 1.xlsx
- Suplemental data Table S1-S6.pdf
