# Supplementary material for: Proteomic Characterization of Antibiotic Resistance in Listeria and Production of Antimicrobial and Virulence Factors
Source: Int J Mol Sci. 2021 Jul 29;22(15):8141. doi: 10.3390/ijms22158141 (PMC8348566; doi:10.3390/ijms22158141)
Supplement: Supplementary file 1 [file ijms-22-08141-s001.zip › Excel data sheet in Supplementary Data 1.xlsx]

## Sheet: virulence fators
			Funtion	Strain	Sequence	Protein
			Toxins	Li9	YVMAVPK	Toxin zeta
				Li7	EQINLLEEIK	LXG domain-containing protein
				Li3	SITGKTDDGR	LXG domain-containing protein
				Li4	PQEIIDYFMK	LXG domain-containing protein
				Li4	SVLENLKK	LXG domain-containing protein
				Li3	M*EKIIEKLYGK	LXG domain-containing protein
				Li4	WNVELSKVEKLQ	LXG domain-containing protein
				Li2	KSQVDDFVEHGKVLSQNEGEK	LXG domain-containing protein
				Li6	PITPKKM*AR	HicA toxin
				Li2	NGM*LVAQR	Type II toxin-antitoxin system RelE/ParE family toxin
				Li2	GSLVM*VDFGVNVGNEISG	Type II toxin-antitoxin system PemK/MazF family toxin
				Li2	QM*KDESISFDEMKK	Toxin-antitoxin system antitoxin
			Antibiotic resistance	Li7	PQKGSLEQLQK	Beta-lactamase
				Li4	VIDLQQK	Beta-lactamase
				Li8	NKRYYTVL	Metallo beta lactamase Lin0319
				Li2	LNEAITLR	Metallo-beta-lactamase
				Li7	KPDNPVK	PbpX beta-lactamase-like superfamily
				Li2	DAGLEIEEFVDR	Bleomycin resistance protein
				Li4	GKAALLKDGK	Aminoglycoside N(3)-acetyltransferase
				Li8	ANATSISTLKAK	Aminoglycoside N(3)-acetyltransferase
				Li2	RVTSKAEVAK	Glyoxalase/bleomycin resistance protein/dioxygenase
				Li4	NANLVMDGVK	Glyoxalase/bleomycin resistance protein/dioxygenase
				Li3	DSIHRAKNPQ	MarR family transcriptional regulator
				Li2	KMINNVEK	MarR family transcriptional regulator
				Li1	NISWLQYDIL	MarR family transcriptional regulator
				Li2	QEM*ADKMKK	Peptidase M56
				Li7	IAFQIQSK	FosX/FosE/FosI family fosfomycin resistance thiol transferase
				Li7	MIVGVATLEEYR	GNAT family acetyltransferase
				Li3	RNSASIALLEK	GNAT family acetyltransferase
				Li8	ISGAIIMNDLNT	GNAT family acetyltransferase
				Li2	IQDELKSLGY	GNAT family acetyltransferase
				Li2	INEEAATGTSNGALAC*YLYKNQYLQK	PhzF family phenazine biosynthesis protein
				Li2	INEEAATGTSNGALAC*YLYQNQYLQK	PhzF family phenazine biosynthesis protein
				Li8	M*AIFGTPDEKGAKK	TetR
				Li2	GQAEQSEMVSLVLNSVIL	TetR
				Li2	VKQADVNR	TetR
				Li5	RAVFYPPK	TetR
				Li2	EM*HPIMQAEK	TetR
				Li1	TKPYSAI	TetR
				Li4	RSM*DEMGEKAK	TetR
				Li2	VDFATKVVR	TetR
				Li8	ELAIQQGVDTKY	TetR
				Li2	DSLINAHIEWIDQEAANGC*MFLRAK	TetR
				Li2	YAC*GVIK	VanZ family protein O
				Li5	M*TAGEM*TPK	YdeI (YjbR/CyaY-like superfamily)																										PQKGSLEQLQK
				Li2	WLPKLGK	Tetronasin resistance transmembrane protein																										VIDLQQK
				Li2	QPQLSGTETGGK	Penicillin binding protein 2B																										NKRYYTVL
				Li2	VPKVEDNK	Penicillin binding protein 2B																										LNEAITLR
				Li7	INGDQM*SPLL	Penicillin-binding protein 1A/1B																										KPDNPVK
				Li6	LDQIGIDK	Penicillin-binding protein 1A																										DAGLEIEEFVDR
				Li4	QDKDKDK	Penicillin-binding protein 1A/1B																										GKAALLKDGK
				Li4	LMGINYQSGI	Penicillin-binding protein 2																										ANATSISTLKAK
				Li6	NEIM*KEKLPG	Penicillin-binding protein																										RVTSKAEVAK
				Li4	KEQYNSAVK	Penicillin-binding protein																										NANLVMDGVK
				Li8	EEQNLDMQVDALTKFGVEKIYK	Penicillin-binding protein																										DSIHRAKNPQ
				Li4	AEAFYDGPKK	Penicillin-binding protein																										KMINNVEK
				Li6	ENGGEIK	Penicillin-binding protein																										NISWLQYDIL
				Li6	ADGLVDEATRK	Penicillin-binding protein																										QEM*ADKMKK
				Li3	AGVNLVTNGGISGGG	Penicillin-binding protein																										IAFQIQSK
				Li3	VSDPGGTAHALALNGKKLAAK	Penicillin-binding protein																										MIVGVATLEEYR
				Li2	WVQPDSFVPLV	Penicillin-binding protein																										RNSASIALLEK
			Other resistances and tolerances	Li3	ENLSETTK	AIPR protein																										ISGAIIMNDLNT
				Li3	IPIVSGTNIEYGSS	Chaperone protein ClpB																										IQDELKSLGY
				Li4	EIVSGKIMLHSS	Chaperone protein ClpB																										INEEAATGTSNGALAC*YLYKNQYLQK
				Li6	IMLHSSVEID	Chaperone protein ClpB																										INEEAATGTSNGALAC*YLYQNQYLQK
				Li4	TAIVEGLAQR	Chaperone protein ClpB																										M*AIFGTPDEKGAKK
				Li4	TKNNPVLIG	Chaperone protein ClpB																										GQAEQSEMVSLVLNSVIL
				Li4	YRGEFEER	Chaperone protein ClpB																										VKQADVNR
				Li4	EAVGISKK	Chaperone protein ClpB																										RAVFYPPK
				Li4	RQDPTAPR	Chaperone protein DnaJ																										EM*HPIMQAEK
				Li3	RSFADTTGDK	Chaperone protein DnaJ																										TKPYSAI
				Li4	LVDM*LPENNRRQ	Tellurite resistance protein TelA																										RSM*DEMGEKAK
				Li6	LQEADPDELAAR	Tellurite resistance protein TelA																										VDFATKVVR
				Li1	QAEISQLK	Tellurite resistance protein TelA																										ELAIQQGVDTKY
				Li4	DGVQTYLVAK	Cass2 domain-containing protein																										DSLINAHIEWIDQEAANGC*MFLRAK
				Li9	QESNRIVSVK	Copper resistance protein																										YAC*GVIK
				Li5	KNAIELLSEK	MerR family transcriptional regulator																										M*TAGEM*TPK
				Li4	DTVVEKANEK	MerR family transcriptional regulator																										WLPKLGK
				Li9	NQILENSR	MerR family transcriptional regulator																										QPQLSGTETGGK
				Li4	AMLNTLDQTIK	MerR family transcriptional regulator																										VPKVEDNK
				Li6	LYETTVINTGGR	Organic hydroperoxide resistance protein																										INGDQM*SPLL
				Li5	KEQYFMPENEK	Two-component sensor histidine kinase response to antimicrobials																										LDQIGIDK
				Li4	VIGAVGLK	Quaternary ammonium compound-resistance protein sugE																										QDKDKDK
				Li2	QILAIGELK	Quinolone resistance protein norB																										LMGINYQSGI
				Li4	IAGLEVER	Heat shock protein 70																										NEIM*KEKLPG
				Li2	ADLPGIKK	Hsp20/alpha crystallin family protein																										KEQYNSAVK
				Li9	IDILVNVAGEQH	General stress protein																										EEQNLDMQVDALTKFGVEKIYK
				Li4	KASEVSGAAK	General stress protein																										AEAFYDGPKK
				Li2	SSQLKDSANDFVGVVK	General stress protein																										ENGGEIK
				Li7	EMGFSPVQ	OsmC family protein																										ADGLVDEATRK
				Li6	KLEKAGFLVFHK	PadR family transcriptional regulator																										AGVNLVTNGGISGGG
				Li7	GALAPSEM*LRNL	RsbU protein																										VSDPGGTAHALALNGKKLAAK
				Li9	DGSNESEAALR	Universal stress protein																										WVQPDSFVPLV
				Li3	NEFADIARRAGVAK	Universal stress protein
			Antimicrobial production	Li2	DSLMKANETGEK	Lactococcin 972 family bacteriocin
				Li8	KVTGHVVGGHQR	Antibiotic biosynthesis monooxygenase
			Colonization and immune evasion	Li9	DKKQTTDK	Autoinducer 2 transporter
				Li2	TVQEFM*AK	Autoinducer 2 transporter
				Li3	IRVHHEEGEARLSVQNR	Viral enhancin protein
				Li1	EEVKQETAPQ	Invasion associated secreted endopeptidase
				Li2	QTTQTNTAETTSVK	Invasion associated secreted endopeptidase
				Li2	QGSSRDVTGK	Peptidase
				Li4	KDAVALR	Peptidase_C1B
				Li2	SAIAAKVGDAEGPK	Aminopeptidase ysdC
				Li2	DDLLEDLQN	Beta-Ala-Xaa dipeptidase
				Li2	KLNEGLK	Peptidase M23
				Li4	LGKISELEIE	Peptidase M16
				Li4	EELQSQQEQLQ	Peptidase M23
				Li3	LGGLTTNC*SQ	M23 family metallopeptidase
				Li9	NAEELKKLEK	Peptidoglycan DD-metalloendopeptidase family protein M22
				Li4	LNVSQGQSVKAGDV	Peptidoglycan DD-metalloendopeptidase family protein M23
				Li4	WLEARKK	Peptidase_M22
				Li3	VGAEDGPKIM*IA	M42 family peptidase
				Li4	QLWDQAPDAAI	Peptidase
				Li5	QTIENEEPPEEK	Peptidase
				Li1	LKLSVGNADQ	Enhancing factor (Viral) Peptidase M60
				Li8	GEGPKDLTEL	Peptidase M60
				Li9	KNM*LHLDIK	Peptidase M60
				Li2	QDIVLNK	Peptidase T
				Li2	KAIVLNK	Peptidase T
				Li2	DELATVEKDIAAK	Peptidase_M75
				Li8	KGVTGERR	Peptidase C60 sortase
				Li2	SIGQSQTKFVIR	Membrane protein with peptidase activity M56
				Li4	IDSETTANIGI	Tripeptide aminopeptidase M20
				Li2	KAIAKVR	Peptidase SA1530
				Li2	ISQAHSGM*TGK	Peptidase SA1531
				Li8	KTM*SAPK	NLP/P60 family domain
				Li8	LLDELSRNR	Invasion associated endopeptidase p60
				Li2	SGDTLSKIAS	Invasion associated endopeptidase p60
				Li2	RDATEQSFTGK	Peptidoglycan endopeptidase P60
				Li5	SLQADFDKTGK	Peptidase P60
				Li7	ATALREATDANVGQQTTNT	Peptidase P60
				Li7	ATALREATDANVGQQTTNTNASSNSK	Peptidase P60
				Li1	AMQKTSNSNAYLE	Peptidase P60
				Li5	KLNEDIKSINER	Peptidase P60
				Li3	SLQGEFDKTGK	Peptidase P60
				Li8	MYFVDNNNEKD	Peptidoglycan endopeptidase P60
				Li6	ELLM*EK	Competence protein ComEC/Rec2
				Li1	MPKQILANLLQ	Protein ComGA
				Li9	QVVNDTLK	Peptidoglycan O-acetyltransferase
				Li4	DGQGNVINFK	Clp protease
				Li4	VIEVLSR	Clp protease ClpX
				Li9	KAIDLM*DEIGSK	Clp protease ClpX
				Li3	TGQPYEVIAR	ClpP protease
				Li1	AYDIYSR	ClpP protease
				Li2	MSPVAMMMIHNPVTQTWGDRVDMQK	Clp protease
				Li6	EPAVAKPESK	Clp protease
				Li2	SQNGDGNAQVSR	ClpY protease
				Li2	IASKEGGGNAQVSQEGVQR	Clp protease
				Li2	EAGNLLTEPAK	Internalin A
				Li3	DVGSLDDLPAL	Internalin A
				Li1	YLGTFAGSALK	Internalin A
				Li3	WNLQAYTK	Internalin
				Li9	SDVTDIITQDDINAATSLG	Internalin
				Li2	SQVITTYQTKD	Internalin-J
				Li2	TLLTETANK	Internalin-J
				Li4	ISDDLIR	Internalin-J
				Li8	ESKLPSTGDIV	Class 1 internalin InlJ
				Li8	IEASIEQIEK	Class 1 internalin InlJ
				Li7	FDGTVTQPILN	Class 3 internalin InlC
				Li2	EITYTVNTLK	Internalin A
				Li4	TLSVYAGK	Internalin B
				Li2	KISGATARK	Internalin
				Li4	KNDKLEVETIR	Capsular polysaccharide synthesis enzyme
				Li9	ITTAKIIFDMH	Capsular polysaccharide synthesis enzyme
				Li2	[42.01]MKGSNIM*AEEAL	Capsular biosynthesis protein
				Li4	[42.01]FTSANKGEGKTFcVS	Capsular exopolysaccharide family protein
				Li7	KAHSIKNSYR	1-phosphatidylinositol- specific phospholipase C (PI-PLC)
				Li4	TFGLIIKD	Chemotaxis protein CheA
				Li4	MGVTGSVSKDAR	Cna B-type domain-containing protein
				Li4	GENAILEK	Cna B-type domain-containing protein
				Li2	KVVDVSK	Cna B-type domain-containing protein
				Li3	NQDGIRPVK	Cna B-type domain-containing protein
				Li4	KSGSVTPSGK	Cna B-type domain-containing protein
				Li3	LQNGQTYGDPVK	Cna B-type domain-containing protein
				Li5	LAFDVTSQVR	N-acetylmuramoyl-L-alanine amidase
				Li3	LAVFAGHGGVDSGAV	N-acetylmuramoyl-L-alanine amidase
				Li7	RNSDKYVSLK	N-acetylmuramoyl-L-alanine amidase
				Li3	AGSQLEAMFAAAK	D-alanyl-D-alanine carboxypeptidase
				Li6	[42.01]MNTIISVAFAIALSVVQTV	D-alanyl-D-alanine carboxypeptidase
				Li4	NADNALLVSVK	D-alanyl-D-alanine carboxypeptidase
				Li7	NENTPAK	Muramidase-2 OS=Listeria fleischmannii subsp. coloradonensis OX=1081736 GN=NCTC13938_00726 PE=4 SV=1; Autolysin OS=Listeria fleischmannii FSL S10-1203 OX=1265822 GN=MCOL2_11782 PE=4 SV=1
				Li3	VQAGEGPEQVAAR	LysM domain-containing protein
				Li2	KAAASSHTVQ	LysM domain-containing protein
				Li7	AGGSHTVQAGDTLYS	LysM domain-containing protein
				Li2	GQAGAAAGVEKIK	LysM domain-containing protein
				Li2	QAGAAAGVEKIK	LysM domain-containing protein
				Li2	EEKAAPSTQKSTSSNEASTNSSSSA	LysM domain-containing protein
				Li9	IMVGAAETRGFE	LysR family transcriptional regulator
				Li2	AGNTTGKSVQK	LysR family transcriptional regulator
				Li4	QMILEGMGYTVISK	LysR family transcriptional regulator
				Li7	FRKDAEGDFGR	LytR family transcriptional regulator
				Li4	LLM*GSDARAGEK	LytR family transcriptional regulator
				Li8	MEADGVIIAAA	LytR family transcriptional regulator
				Li7	QDTPM*KLADGL	LytR family transcriptional regulator
				Li6	EASLNDLEQLR	LytR family transcriptional regulator
				Li2	VYC*HPDNLAEVKNM*VMK	LytTR family transcriptional regulator
				Li2	VYC*HPDNLAEVKNMVM*K	LytTR family transcriptional regulator
				Li1	EIGGQTYMVK	autolysin LytC
				Li2	SDVDTLVTGK	autolysin LytC
				Li2	ADAKAENDALRDDVAAGR	Lysis protein
				Li6	HHNTYVTKL	Superoxide dismutase
				Li3	HHNTYVTKLNEA	Superoxide dismutase
				Li2	VM*AERII	Type VI secretion protein
				Li2	EIKHNGFR	Type VI secretion protein
				Li2	GKM*EIKTDR	Type VII secretion protein EssA
				Li7	NITFPKSK	Type VII secretion protein EssB
				Li5	DVIVTMDVGTQNSEKILE	Putative type IV secretion system VirB4 component
				Li6	EQKIQLGKT	Mga protein
				Li3	QTFMNSEGPLLK	Mga protein
				Li2	[42.01]MRLDLDILDTNVE	Mga protein
				Li4	VQNQNYVVQPTNK	Mga protein
				Li3	IEDPKAEAK	Collagen-binding protein (adhesin)
				Li3	EGDGTDEPK	Collagen-binding protein (adhesin)
				Li3	PHEYEPLPKDIR	Adhesion lipoprotein
				Li3	PVLIPNK	Adhesin
				Li2	NEIHM*NQAEK	Intercellular adhesion protein R
				Li2	[42.01]MAGQIRM*SPAELRDR	ESAT-6-like protein
				Li4	ELAYNNVLR	Insulinase
				Li2	TSDSFNSAFYR	Rgg family transcriptional regulator
				Li4	GMLHMDKSIGEALR	Rgg family transcriptional regulator
				Li1	TGVASGKC[160.03]GFTTVSI	Rgg family transcriptional regulator
				Li9	IEGKLKDSR	Protein DltD D-alanyl-lipoteichoic acid biosynthesis protein DltD
				Li1	PVIGTDVPGIKSVLAGSNGYLAK	Putative glycosyl/glycerophosphate transferases involved in teichoic acid biosynthesis
				Li5	ELIANFRKEH	Wall teichoic acid glycosylation protein GtcA
				Li7	FGEDVVLLIRM*H	Teichoic acid biosynthesis domain-containing protein
				Li8	GEMVTIPVK	Teichoic acid/polysaccharide export protein
			ABC transporters	Li8	QDLEVLTSADAK	Fluoroquinolones export ATP-binding protein Rv2688c/MT2762
				Li8	SGKELREDLNT	ABC transporter ATP-binding protein (Antibiotic resistance)
				Li4	SEALDIKKK	Antibiotic ABC transporter ATP-binding protein
				Li8	ERDLQELEK	Bacitracin ABC transporter
				Li2	GGLESVNEMIDEVGAVIK	Petrobactin ABC transporter substrate-binding protein YclQ
				Li4	EAKLAVISK	Bacitracin ABC transporter BceA
				Li6	MLASQLEK	Antibiotic ABC_2_transport permease
				Li8	KSGFKEV	Multidrug ABC export ATP-binding/permease protein
				Li4	SRIQEALDMEPAIR	Multidrug ABC export ATP-binding/permease protein
				Li3	LLSLMSPLMM*L	Multidrug ABC transporter ATP-binding protein
				Li2	WDMNTEAKTILER	Multidrug ABC transporter ATP-binding protein
				Li2	QLQNSGMDLEDIG	Multidrug ABC transporter ATP-binding protein
				Li9	M*AHATNDLK	Multidrug ABC transporter permease/ATP-binding protein
				Li5	EVVQKNI	multidrug resistance ABC transporter ATP-binding/permease protein YheI
				Li2	IETM*PESYDTIVGER	Multidrug ABC transporter ATP-binding protein
				Li9	SVGANGEIIR	Multidrug ABC transporter ATP-binding protein
				Li7	LNDKVINEIPANK	Spermidine/putrescine ABC transporter PotA
				Li5	AGNKYMDLGGLK	siderophore ABC transporter
				Li2	LLNMPE	ABC transporter ATP-binding protein
				Li8	IKADLMLVSC*TQ	ABC transporter ATP-binding protein
				Li1	GSGAIFDTGAIGAR	ABC transporter ATP-binding protein
				Li8	ELKATNIQ	ABC transporter ATP-binding protein
				Li2	QLLLELQK	ABC transporter ATP-binding protein
				Li2	TDAADILGLTEYLER	ABC transporter ATP-binding protein
				Li8	TMLNPNGSVK	ABC transporter ATP-binding protein
				Li2	TDLTAKVGALSGGQR	ABC transporter ATP-binding protein
				Li7	VGALSGGQR	ABC transporter ATP-binding protein
				Li3	VLTVTGMAWTSVS	ABC transporter ATP-binding protein
				Li7	VGLTDSSKK	ABC transporter ATP-binding protein
				Li5	AIAAASRVFR	ABC transporter ATP-binding protein
				Li9	GC*GVFRGVAR	ABC transporter ATP-binding protein
				Li8	GVSQFYGASR	ABC transporter ATP-binding protein
				Li7	RQAANPKR	ABC transporter ATP-binding protein
				Li5	MMVGRSVSFKTPK	ABC transporter ATP-binding protein
				Li5	KDM*PNK	ABC transporter ATP-binding protein
				Li4	RIGLTR	ABC transporter ATP-binding protein
				Li8	LSTIENADLILV	ABC transporter ATP-binding protein
				Li4	KKGEQVEVTASV	ABC transporter ATP-binding protein
				Li2	M*TRTKADDVAVE	ABC transporter ATP-binding protein
				Li2	KNDATAAR	ABC transporter ATP-binding protein
				Li9	VEC*LRFM*GKLSNM*EK	ABC transporter ATP-binding protein
				Li2	SFVARVDSR	ABC transporter domain-containing protein
				Li1	DEVEKIKQAGK	ABC transporter
				Li3	TLIEDAVNDAAK	ABC transporter permease
				Li2	TTLIEDAVNDAA	ABC transporter permease
				Li2	TPTKIESKK	ABC transporter permease
				Li2	MTTVTKPSAAK	ABC transporter permease
				Li4	NKVDPLDAIR	ABC transporter permease
				Li2	KDEKESVQK	ABC transporter permease
				Li9	ISNGEAELRSAKK	ABC transporter permease
				Li2	KAELKANEAK	ABC transporter permease
				Li2	EQGEQTLVAK	ABC transporter permease
				Li3	THDPVPLTNNGAVLS	ABC transporter permease
				Li2	GIKDGENVK	ABC transporter permease
				Li8	QGIFEK	ABC transporter permease
				Li2	AVSPEFAEENK	ABC transporter permease
				Li2	SASKEDAGDGVTL	ABC transporter substrate-binding protein
				Li4	NKVEKASAVN	ABC transporter substrate-binding protein
				Li7	TFNENQPALK	ABC transporter substrate-binding protein
				Li8	ENVSRIAH	ABC transporter substrate-binding protein
				Li7	SDDNLTYTVK	ABC transporter substrate-binding protein
				Li7	GFYFDAKKVR	ABC transporter substrate-binding protein
				Li8	LISSGTYSPNEI	ABC transporter substrate-binding protein
				Li3	DAKSTIEKR	ABC transporter substrate-binding protein
				Li3	YLEQAAGETPK	ABC transporter substrate-binding protein
				Li3	TLFSTM*TGIYLPDAGDVFLNGK	ABC transporter substrate-binding protein
				Li3	EAKLMQAK	ABC transporter permease
				Li9	IQTEESAK	ABC-2 family transporter protein
				Li4	AQEYWEKAK	Peptide ABC transporter
				Li4	KLANPKNQANYF	Peptide ABC transporter
				Li6	EALGIDSLSFE	Peptide ABC transporter
				Li5	ANGSSALNGNVPAK	Peptide ABC transporter
				Li3	GKPVLALAASEPEEK	Peptide ABC transporter
				Li3	LADNSVSFR	Peptide ABC transporter
				Li9	AGKDTVFANK	Peptide ABC transporter
				Li5	AGKDTVFANKNIR	Peptide ABC transporter
				Li9	AIALAIDKQ	Peptide ABC transporter
				Li5	DTVFANKNIR	Peptide ABC transporter
				Li8	ELVPDEGSLL	Peptide ABC transporter
				Li5	FANKNIR	Peptide ABC transporter
				Li9	KAIALAIDKQ	Peptide ABC transporter
				Li5	KKPEELGI	Peptide ABC transporter
				Li9	NDSSTFYIK	Peptide ABC transporter
				Li7	TVLSADYAAQNK	Peptide ABC transporter
				Li7	DGKATPLANNSLR	Peptide ABC transporter
				Li5	HAFGSPYSYK	Peptide ABC transporter
				Li5	HILSLPMNFFA	Peptide ABC transporter
				Li8	NSLC*KYSNEK	Oligopeptide ABC transporter oligopeptide-binding protein
				Li2	SPQQAQTTK	Oligopeptide ABC transporter binding protein AppA
				Li8	FGQVVEVQLPKEK	ABC-type methionine transporter MetN
				Li2	DDQAMADKINDGLK	Amino acid ABC transporter
				Li2	VMIPSFVNQFVMT	Amino acid ABC transporter
				Li3	GVTTQLAPR	Di-tripeptide-proton ABC symporter
				Li4	SAINIRK	Glutamine ABC transporter ATP-binding protein
				Li3	IEFEGTNLTDK	Glutamine ABC transporter ATP-binding protein
				Li5	NDAGGGFVAGI	Glycine/betaine ABC transporter
				Li9	ANQAYVSVAR	Glycine/betaine ABC transporter
				Li2	WNKNNPDKVAK	Glycine/betaine ABC transporter
				Li7	C*SLPGLGGGAEGTIR	Glycine/betaine ABC transporter
				Li9	GSSGSGKSTLLR	Amino acid ABC transporter ATP-binding protein
				Li2	MVLLMASADR	Iron compound ABC transporter permease
				Li2	NDLADPGII	Iron compound ABC transporter permease
				Li7	DAALKAGYYAVSPE	Iron compound ABC transporter permease
				Li2	PAQLSGGQQQR	Macrolide ABC transporter
				Li3	SVSRDTDIPI	Manganese ABC transporter
				Li2	VPALFVETSVDSRSM*ESVSNETS	Manganese ABC transporter
				Li8	FLVAIEKEDITP	Metal ABC transporter ATP-binding protein
				Li1	QVTLVDKPLTYWR	Metal ABC transporter ATP-binding protein
				Li2	KTNTSDKTADGK	Zinc ABC transporter substrate-binding protein AdcA
				Li1	LAGC[160.03]GANSNASGEK	Putative high-affinity zinc ABC transporter (Zn(II)-binding lipoprotein)
				Li9	ALALAIDKQ	Pheromone ABC transporter
				Li9	KALALAIDKQ	Pheromone ABC transporter
				Li2	ELM*EAEPRYQR	Thiol reductant ABC exporter subunit CydC
			Other transporters	Li2	NAGLTDVLAR	Arsenic transporter
				Li2	AEDISGDALRD	Arsenical pump-driving ATPase
				Li8	VLIGGDIVKR	Cadmium, zinc and cobalt-transporting ATPase
				Li2	PPVLFNNK	Chloramphenicol/florfenicol efflux MFS transporter
				Li8	M*DKSKQEEDEEQV	EmrB multiple drug resistance efflux pump MFS transporter
				Li3	ILSGVVVLNLYGPGH	Multidrug efflux SMR transporter
				Li3	DM*TKGNPTKLI	Multidrug export protein mepA
				Li9	AALGM*AIAMILMGLV	Multidrug efflux MFS transporter
				Li9	AALGMAIAM*ILMGLV	Multidrug efflux MFS transporter
				Li3	PDFGVLMVAR	Multidrug efflux MFS transporter
				Li2	LNDAIPVFAG	RND superfamily drug exporter
				Li4	QIIHSYPDGGGA	Putrescine importer PuuP
			Other virulence factors:	Li1	QNKQPNSAIK	integrase recombinase
				Li2	QAVFSYNYGFYNTKR	Integrase
				Li4	QFKEDIIMVAVG	Integrase
				Li2	GDIDNKM*ER	Integrase
				Li9	M*LASGKYGQR	Integrase
				Li4	EGYRLLK	Integrase
				Li2	GEALALRYENFNGSSM*VVDGTLDMGEK	Integrase
				Li2	FVVVAEEWFQ	Integrase
				Li3	KTRGENPPK	Integrase
				Li4	EKLIEELYR	Integrase
				Li2	INDFLGNPK	Integrase
				Li4	LEKKFLDE	Integrase
				Li2	ENEKSAAQKE	Integrase
				Li2	LLIDNGENITVIK	Integrase
				Li2	RSVVM*NPR	Recombinase
				Li2	LNNLVVC*GK	Recombinase
				Li7	NITVIPAR	Recombinase
				Li4	QFAKDARFTPI	IS21 family transposase
				Li7	LENEFGIIYSR	IS3 family transposase
				Li4	ASKRNNIPR	IS30 family transposase
				Li2	KVGNGINK	Transposase B of Tn554
				Li2	VGNGINKKEK	Transposase B of Tn555
				Li4	KKM*ANWLWEK	Transposase
				Li4	[42.01]VPVGVSAIKADVNP	Tn3 family transposase
				Li8	IDNLILNVSGN	Tn3 family transposase
				Li2	M*AEATPGLTYKQLA	Tn3 family transposase
				Li8	SKENITQILR	Tn3 family transposase
				Li4	MSNDDKSLAHTRWN	IS200/IS605 family transposase
				Li4	EILRSLDKPMSGNK	IS30 family transposase
				Li3	AYAGIDIRR	Transposase IS116/IS110/IS902 family protein
				Li4	KIANMTSVLK	Transposase
				Li4	EQKGFDGGKK	Transposase
				Li8	KGIVGNEIAR	Transposase
				Li2	FPNTDSAER	Mutator family transposase
				Li2	KDVETPEAVAAR	Plasmid recombination enzyme
				Li4	cTEKEGGMPKLK	Plasmid pRiA4b ORF-3 family protein
				Li6	EGGM*PKL	Plasmid pRiA4b ORF-3 family protein
				Li7	LSEEQYNKLK	Plasmid mobilization relaxosome protein MobC OS=Listeria monocytogenes OX=1639 GN=mobC PE=4 SV=1; Plasmid mobilization relaxosome protein MobC OS=Listeria monocytogenes OX=1639 GN=mobC PE=4 SV=1; MobC family plasmid mobilization relaxosome protein OS=Listeria monocytogenes OX=1639 GN=FR213_15395 PE=4 SV=1
				Li2	GISAAADNIK	Bacillus transposase protein
				Li4	ATIASNLVK	Phage infection protein, YhgE
				Li4	ETIVNGINR	Phage infection protein, YhgE
				Li2	LNDGVSTLAAG	Phage infection protein, YhgE
				Li3	SQLQSGMAQLSAGSAKLEQGLR	Phage infection protein, YhgE
					WKIDM*NYLR
					IDASM*KK
					EILAFTEGKNIQAAREK
							1
								A0A2X0RW75			LIS 33090	F6

## Sheet: Complete Un-redundant Dataset
Confidence	Identifying Node Type	Identifying Node	Search ID	Identifying Node No	Sequence	Modifications	# Proteins	Protein Accessions	Protein Descriptions		# Missed Cleavages	Charge	Original Precursor Charge	DeltaScore	DeltaCn	Rank	Search Engine Rank	Concatenated Rank	m/z [Da]	MH+ [Da]	Theo. MH+ [Da]	DeltaM [ppm]	Deltam/z [Da]	Ions Matched	Matched Ions	Total Ions	Intensity	Activation Type	MS Order	Isolation Interference [%]	Ion Inject Time [ms]	RT [min]	First Scan	Last Scan	Master Scan(s)	Spectrum File	File ID	Peptides Matched	XCorr	# Protein Groups
High	Sequest HT	Sequest HT (A2)	A	2	[42.01]AEKVLAELGSDISGSQFLDPD	N-Term(Prot)(Acetyl)	1	A1XZQ5	Phosphoglucomutase (Fragment) OS=Listeria monocytogenes OX=1639 GN=pgm PE=4 SV=1		1	3	3	0.0965	0	1	1	1	745.024	2233.06	2233.09	-13.36	-0.00994	0/0	0	0	10557.6	CID (Collision Induced Dissociation)	MS2	5.51004	100	24.0251	2406	2406	2400	mcarrera_O1301_235.RAW	F2	87605	2.59	1
High	Sequest HT	Sequest HT (A2)	A	2	[42.01]AGSGGTSFTQIENA	N-Term(Prot)(Acetyl)	1	A0A466LEF5	Type 2 isopentenyl-diphosphate Delta-isomerase (Fragment) OS=Listeria monocytogenes OX=1639 GN=B1O57_17510 PE=4 SV=1		0	2	2	0.0128	0	1	1	1	691.328	1381.65	1381.62	19.32	0.01335	0/0	0	0	6203.33	CID (Collision Induced Dissociation)	MS2	8.03904	100	31.8038	3492	3492	3487	mcarrera_O1301_235.RAW	F2	73693	2.35	1
High	Sequest HT	Sequest HT (A2)	A	2	[42.01]AKTM[147.04]VEIQKEVDDF	N-Term(Prot)(Met-loss+Acetyl); M5(Oxidation)	1	A0A474TSQ7	Nucleotide pyrophosphohydrolase OS=Listeria monocytogenes OX=1639 GN=AF450_04260 PE=4 SV=1		2	3	3	0.0654	0	1	1	1	570.948	1710.83	1710.83	2.69	0.00154	0/0	0	0	3351.06	CID (Collision Induced Dissociation)	MS2	12.1362	100	26.7306	2535	2535	2531	mcarrera_O1301_241.RAW	F5	97733	2.6	1
High	Sequest HT	Sequest HT (A2)	A	2	[42.01]ANETTIGAKL	N-Term(Prot)(Met-loss+Acetyl)	1	A0A466REU9	Helix-turn-helix domain-containing protein OS=Listeria monocytogenes OX=1639 GN=B1N38_15075 PE=4 SV=1		1	2	2	0.0571	0	1	1	1	530.289	1059.57	1059.57	3.32	0.00176	0/0	0	0	43849	CID (Collision Induced Dissociation)	MS2	42.1195	100	24.8892	3311	3311	3309	mcarrera_O1301_239.RAW	F4	105202	2.1	1
High	Sequest HT	Sequest HT (A2)	A	2	[42.01]AQVQYYGTGR	N-Term(Prot)(Met-loss+Acetyl)	11	W7BVI5	30S ribosomal protein S9 OS=Listeria cornellensis FSL F6-0969 OX=1265820 GN=rpsI PE=3 SV=1; 30S ribosomal protein S9 OS=Listeria monocytogenes OX=1639 GN=rpsI PE=3 SV=1; 30S ribosomal protein S9 OS=Listeria monocytogenes CFSAN002349 OX=1299895 GN=rpsI PE=3 SV=1; 30S ribosomal protein S9 OS=Listeria monocytogenes OX=1639 GN=rpsI PE=3 SV=1; 30S ribosomal protein S9 OS=Listeria rocourtiae OX=647910 …		0	2	2	0.4801	0	1	1	1	592.789	1184.57	1184.57	1.89	0.00112	0/0	0	0	39778.4	CID (Collision Induced Dissociation)	MS2	13.1485	100	31.7731	3605	3605	3604	mcarrera_O1301_233.RAW	F1	57154	3.02	1
High	Sequest HT	Sequest HT (A2)	A	2	[42.01]FTSANKGEGKTFcVS	N-Term(Prot)(Met-loss+Acetyl); C14(Carbamidomethyl)	1	W7DD16	Capsular exopolysaccharide family protein OS=Listeria riparia FSL S10-1204 OX=1265816 GN=PRIP_13893 PE=4 SV=1		2	2	2		0.0427	5	5	5	837.896	1674.78	1674.78	3.37	0.00282	0/0	0	0	5576.25	CID (Collision Induced Dissociation)	MS2	0	100	23.5508	2338	2338	2333	mcarrera_O1301_235.RAW	F2	67447	2.02	0
High	Sequest HT	Sequest HT (A2)	A	2	[42.01]KEEEVVK	N-Term(Prot)(Acetyl)	1	A0A456MLK8	Uncharacterized protein (Fragment) OS=Listeria monocytogenes OX=1639 GN=B4Y34_17110 PE=4 SV=1		1	2	2	0.0717	0	1	1	1	451.741	902.475	902.483	-8.57	-0.00387	0/0	0	0	507574	CID (Collision Induced Dissociation)	MS2	8.36715	42.634	17.8804	2199	2199	2198	mcarrera_O1301_239.RAW	F4	87298	2.23	1
High	Sequest HT	Sequest HT (A2)	A	2	[42.01]KM[147.04]DEIDKK	N-Term(Prot)(Met-loss+Acetyl); M3(Oxidation)	1	D7UWX6	Transcriptional regulator, AsnC family OS=Listeria grayi DSM 20601 OX=525367 GN=lrp PE=4 SV=1		2	2	2		0.048	2	2	2	532.761	1064.51	1064.53	-14.35	-0.00764	0/0	0	0	109889	CID (Collision Induced Dissociation)	MS2	22.5047	100	7.9122	714	714	713	mcarrera_O1301_239.RAW	F4	79348	2.18	0
High	Sequest HT	Sequest HT (A2)	A	2	[42.01]lSSKSNASFIRFSLFVPISFN	N-Term(Prot)(Acetyl)	1	E3YT75	Uncharacterized protein (Fragment) OS=Listeria marthii FSL S4-120 OX=702457 GN=NT05LM_2899 PE=4 SV=1		2	4	4	0.1223	0	1	1	1	601.571	2403.26	2403.27	-4.39	-0.00264	0/0	0	0	3649.32	CID (Collision Induced Dissociation)	MS2	4.96772	100	15.5679	1237	1237	1235	mcarrera_O1301_235.RAW	F2	100006	3.19	1
High	Sequest HT	Sequest HT (A2)	A	2	[42.01]MAGQIRM[147.04]SPAELRDR	N-Term(Prot)(Acetyl); M7(Oxidation)	2	A0A3S4VLG8	ESAT-6-like protein OS=Listeria grayi OX=1641 GN=esxA_2 PE=3 SV=1; ESAT-6-like protein OS=Listeria grayi OX=1641 GN=esxA_2 PE=3 SV=1		2	2	2	0.0847	0	1	1	1	894.942	1788.88	1788.88	-4.18	-0.00373	0/0	0	0	259300	CID (Collision Induced Dissociation)	MS2	15.5084	78.223	29.7558	4076	4076	4075	mcarrera_O1301_239.RAW	F4	100573	2.36	1
High	Sequest HT	Sequest HT (A2)	A	2	[42.01]MDEKSIDKQ	N-Term(Prot)(Acetyl)	1	A0A1S7FSP3	Uncharacterized protein OS=Listeria weihenstephanensis OX=1006155 GN=UE46_05040 PE=4 SV=1		2	2	2	0.0582	0	1	1	1	568.277	1135.55	1135.53	14.4	0.00817	0/0	0	0	72835.5	CID (Collision Induced Dissociation)	MS2	47.0917	100	26.3796	3554	3554	3552	mcarrera_O1301_239.RAW	F4	87943	2.75	1
High	Sequest HT	Sequest HT (A2)	A	2	[42.01]MEIEVLKDLIC[163.03]DVC[163.03]H	N-Term(Prot)(Acetyl); C11(Carbamidomethyl); C14(Carbamidomethyl)	1	G2Z8V8	Putative L-Fuculose-1-Phosphate Aldolase OS=Listeria ivanovii (strain ATCC BAA-678 / PAM 55) OX=881621 GN=LIV_0080 PE=4 SV=1		1	2	2	0.0537	0	1	1	1	958.469	1915.93	1915.9	17.56	0.01682	0/0	0	0	2625.7	CID (Collision Induced Dissociation)	MS2	0	100	33.1184	4462	4462	4460	mcarrera_O1301_239.RAW	F4	98813	2.42	1
High	Sequest HT	Sequest HT (A2)	A	2	[42.01]MEQINVTIQTEKGRID	N-Term(Prot)(Acetyl)	1	A0A0Y7GHN4	Pseudouridine synthase OS=Listeria monocytogenes OX=1639 GN=rluD_1 PE=3 SV=1		2	3	3	0.0695	0	1	1	1	639.664	1916.98	1916.97	0.91	0.00058	0/0	0	0	1.81467e+06	CID (Collision Induced Dissociation)	MS2	6.0985	10.047	26.3329	3546	3546	3545	mcarrera_O1301_239.RAW	F4	115612	2.59	1
High	Sequest HT	Sequest HT (A2)	A	2	[42.01]METLIQGVIGMGQEPGR	N-Term(Prot)(Acetyl)	1	A0A112W706	Glutaconyl-CoA decarboxylase subunit beta OS=Listeria monocytogenes OX=1639 GN=gcdB PE=3 SV=1		0	2	2		0.0033	2	2	2	929.464	1857.92	1857.92	0.06	6e-05	0/0	0	0	38077.4	CID (Collision Induced Dissociation)	MS2	0	100	29.4274	4026	4026	4024	mcarrera_O1301_239.RAW	F4	107473	3.02	0
High	Sequest HT	Sequest HT (A2)	A	2	[42.01]MGIFYNRQAFDASVGANSIGSL	N-Term(Prot)(Acetyl)	1	W7CUC3	Uncharacterized protein OS=Listeria weihenstephanensis FSL R9-0317 OX=1265845 GN=PWEIH_03826 PE=4 SV=1		1	3	3	0.1413	0	1	1	1	787.373	2360.1	2360.13	-12.99	-0.01022	0/0	0	0	16472	CID (Collision Induced Dissociation)	MS2	0	100	12.2824	1338	1338	1334	mcarrera_O1301_239.RAW	F4	78815	2.69	1
High	Sequest HT	Sequest HT (A2)	A	2	[42.01]MKGSNIM[147.04]AEEAL	N-Term(Prot)(Acetyl); M7(Oxidation)	1	A0A099VZV6	Capsular biosynthesis protein OS=Listeriaceae bacterium FSL A5-0209 OX=1497679 GN=EP56_14675 PE=4 SV=1		1	2	2	0.0679	0	1	1	1	676.303	1351.6	1351.62	-17.88	-0.01208	0/0	0	0	236061	CID (Collision Induced Dissociation)	MS2	28.2364	64.627	11.0695	1158	1158	1157	mcarrera_O1301_239.RAW	F4	37565	2.21	1
High	Sequest HT	Sequest HT (A2)	A	2	[42.01]MKIGIDKIGFY	N-Term(Prot)(Acetyl)	88	A0A5L3GH77	Hydroxymethylglutaryl-CoA synthase OS=Listeria monocytogenes OX=1639 GN=BCZ11_01495 PE=4 SV=1; Hydroxymethylglutaryl-CoA synthase OS=Listeria monocytogenes OX=1639 GN=D9956_11165 PE=4 SV=1; Hydroxymethylglutaryl-CoA synthase OS=Listeria monocytogenes OX=1639 GN=HR35_01450 PE=4 SV=1; Hydroxymethylglutaryl-CoA synthase OS=Listeria monocytogenes OX=1639 GN=ARU93_01490 PE=4 SV=1; Hydroxymethylglutary…		2	2	2		0	1	2	2	663.855	1326.7	1326.71	-7.58	-0.00503	0/0	0	0	4056.78	CID (Collision Induced Dissociation)	MS2	0	100	32.2722	3552	3552	3551	mcarrera_O1301_235.RAW	F2	79496	2.12	1
High	Sequest HT	Sequest HT (A2)	A	2	[42.01]MKIGIDKLGFY	N-Term(Prot)(Acetyl)	4	A0A0E1Y361	Hydroxymethylglutaryl-CoA synthase (Fragment) OS=Listeria monocytogenes FSL F2-208 OX=702458 GN=NT04LM_2184 PE=4 SV=1; Hydroxymethylglutaryl-CoA synthase OS=Listeria monocytogenes OX=1639 GN=EE591_03765 PE=4 SV=1; Hydroxymethylglutaryl-CoA synthase OS=Listeria monocytogenes OX=1639 GN=Y894_11515 PE=4 SV=1; Hydroxymethylglutaryl-CoA synthase OS=Listeria monocytogenes OX=1639 GN=AFR86_05000 PE=4 SV…		2	2	2	0	0	1	1	1	663.855	1326.7	1326.71	-7.58	-0.00503	0/0	0	0	4056.78	CID (Collision Induced Dissociation)	MS2	0	100	32.2722	3552	3552	3551	mcarrera_O1301_235.RAW	F2	79496	2.12	1
High	Sequest HT	Sequest HT (A2)	A	2	[42.01]MKLIFNADDFGM[147.04]TKGAVY	N-Term(Prot)(Acetyl); M12(Oxidation)	4	A0A2X3HC45	Uncharacterized protein conserved in bacteria OS=Listeria fleischmannii subsp. fleischmannii OX=1671902 GN=NCTC13940_01792 PE=3 SV=1; Uncharacterized protein conserved in bacteria OS=Listeria fleischmannii subsp. coloradonensis OX=1081736 GN=NCTC13938_01051 PE=3 SV=1; Carbohydrate deacetylase OS=Listeria fleischmannii 1991 OX=1430899 GN=X560_2675 PE=3 SV=1; Carbohydrate deacetylase OS=Listeria fl…		2	4	4	0.1395	0	1	1	1	520.512	2079.02	2078.99	15.51	0.00806	0/0	0	0	10680.3	CID (Collision Induced Dissociation)	MS2	15.1222	100	18.6508	2321	2321	2320	mcarrera_O1301_239.RAW	F4	116935	3.01	1
High	Sequest HT	Sequest HT (A2)	A	2	[42.01]MKQNKTSA	N-Term(Prot)(Acetyl)	1	A0A3T2HBW6	Uncharacterized protein OS=Listeria monocytogenes OX=1639 GN=AAU24_13820 PE=4 SV=1		2	2	2		0.0455	3	3	3	475.248	949.489	949.477	12.23	0.00581	0/0	0	0	29070.5	CID (Collision Induced Dissociation)	MS2	58.4083	100	17.6734	2169	2169	2168	mcarrera_O1301_239.RAW	F4	94594	2.1	0
High	Sequest HT	Sequest HT (A2)	A	2	[42.01]MLIPFINEQNTGIRFGGYQMNI	N-Term(Prot)(Acetyl)	1	A0A5B8AE66	ThiF family adenylyltransferase OS=Listeria seeligeri OX=1640 GN=EOT00_14420 PE=4 SV=1		1	3	3	0.1269	0	1	1	1	866.768	2598.29	2598.28	1.7	0.00147	0/0	0	0	11649.9	CID (Collision Induced Dissociation)	MS2	0.894491	100	99.3016	6155	6155	6154	mcarrera_O1301_237.RAW	F3	74384	2.6	1
High	Sequest HT	Sequest HT (A2)	A	2	[42.01]MLKNFNWKDESGFTLVEM[147.04]L	N-Term(Prot)(Acetyl); M18(Oxidation)	1	A0A4V3DPY5	ComG operon protein 3 OS=Listeria rocourtiae OX=647910 GN=DFP96_103163 PE=3 SV=1		2	5	5	0.2648	0	1	1	1	472.826	2360.1	2360.13	-11.5	-0.00543	0/0	0	0	19242.1	CID (Collision Induced Dissociation)	MS2	43.6117	100	14.2459	1629	1629	1627	mcarrera_O1301_239.RAW	F4	78491	3.89	1
High	Sequest HT	Sequest HT (A2)	A	2	[42.01]MNKLVLSTLIVAAMGMVF	N-Term(Prot)(Acetyl)	1	A0A477EMS6	Uncharacterized protein OS=Listeria monocytogenes OX=1639 GN=AK14_07195 PE=4 SV=1		1	3	3		0.0076	3	3	3	660.693	1980.06	1980.07	-4.55	-0.003	0/0	0	0	59985.4	CID (Collision Induced Dissociation)	MS2	0	100	21.5727	2054	2054	2052	mcarrera_O1301_235.RAW	F2	80654	2.61	0
High	Sequest HT	Sequest HT (A2)	A	2	[42.01]MNTIISVAFAIALSVVQTV	N-Term(Prot)(Acetyl)	1	A0A3D8TU12	D-alanyl-D-alanine carboxypeptidase OS=Listeria kieliensis OX=1621700 GN=UR08_02800 PE=4 SV=1		0	3	3	0.1069	0	1	1	1	673.704	2019.1	2019.12	-11.23	-0.00756	0/0	0	0	3810.08	CID (Collision Induced Dissociation)	MS2	9.40864	100	17.295	1398	1398	1395	mcarrera_O1301_241.RAW	F5	76708	2.62	1
High	Sequest HT	Sequest HT (A2)	A	2	[42.01]MNTLPKFNIES	N-Term(Prot)(Acetyl)	7	A0A472F6K9	DUF1351 domain-containing protein OS=Listeria monocytogenes OX=1639 GN=AB335_02530 PE=4 SV=1; Uncharacterized protein OS=Listeria monocytogenes OX=1639 GN=DRA50_15365 PE=4 SV=1; DUF1351 domain-containing protein OS=Listeria monocytogenes OX=1639 GN=AF143_02525 PE=4 SV=1; DUF1351 domain-containing protein OS=Listeria monocytogenes OX=1639 GN=EID28_13300 PE=4 SV=1; DUF1351 domain-containing protein…		1	2	2	0.1311	0	1	1	1	668.323	1335.64	1335.66	-16.55	-0.01105	0/0	0	0	12617.7	CID (Collision Induced Dissociation)	MS2	42.0968	100	31.6407	4296	4296	4295	mcarrera_O1301_239.RAW	F4	82865	2.06	1
High	Sequest HT	Sequest HT (A2)	A	2	[42.01]MQGANPC[163.03]RVYIKPR	N-Term(Prot)(Acetyl); C7(Carbamidomethyl)	2	A0A686AEC5	Uncharacterized protein OS=Listeria monocytogenes OX=1639 GN=AF000_06900 PE=4 SV=1; Uncharacterized protein OS=Listeria monocytogenes OX=1639 GN=AFY00_04260 PE=4 SV=1		1	2	2		0.0244	2	2	2	866.431	1731.85	1731.88	-13.7	-0.01186	0/0	0	0	27732.7	CID (Collision Induced Dissociation)	MS2	0	100	29.109	3976	3976	3971	mcarrera_O1301_239.RAW	F4	103493	2	0
High	Sequest HT	Sequest HT (A2)	A	2	[42.01]MRLDLDILDTNVE	N-Term(Prot)(Acetyl)	1	W7C326	Mga helix-turn-helix domain-containing protein OS=Listeria floridensis FSL S10-1187 OX=1265817 GN=MFLO_01260 PE=4 SV=1		1	2	2	0.0456	0	1	1	1	794.904	1588.8	1588.79	7.17	0.0057	0/0	0	0	5119.93	CID (Collision Induced Dissociation)	MS2	0	100	10.7374	1109	1109	1105	mcarrera_O1301_239.RAW	F4	104614	2.41	1
High	Sequest HT	Sequest HT (A2)	A	2	[42.01]MRTIHFPTELWVGEGA	N-Term(Prot)(Acetyl)	1	A0A0Y7GC29	Aldehyde-alcohol dehydrogenase OS=Listeria monocytogenes OX=1639 GN=adhE_2 PE=4 SV=1		1	3	3	0.016	0	1	1	1	629.311	1885.92	1885.93	-3.74	-0.00235	0/0	0	0	5161.56	CID (Collision Induced Dissociation)	MS2	16.0934	100	33.2712	4481	4481	4479	mcarrera_O1301_239.RAW	F4	101273	2.5	1
High	Sequest HT	Sequest HT (A2)	A	2	[42.01]MTAGEM[147.04]TPK	N-Term(Prot)(Acetyl); M6(Oxidation)	1	A0A4R6ZI65	Uncharacterized protein YdeI (YjbR/CyaY-like superfamily) OS=Listeria rocourtiae OX=647910 GN=DFP96_11036 PE=4 SV=1	A protein important for antimicrobial peptide resistance, YdeI/OmdA, is in the periplasm and interacts with OmpD/NmpC.Pilonieta MC, Erickson KD, Ernst RK, Detweiler CS. J. Bacteriol. 191, 7243-52, (2009). View articlePMID: 19767429	0	2	2	0.1127	0	1	1	1	512.226	1023.44	1023.45	-3.83	-0.00196	0/0	0	0	1510.91	CID (Collision Induced Dissociation)	MS2	18.5679	100	7.7512	430	430	428	mcarrera_O1301_237.RAW	F3	35810	2.13	1
High	Sequest HT	Sequest HT (A2)	A	2	[42.01]MVDSLVEQPRER	N-Term(Prot)(Acetyl)	1	W7CIF0	MPN domain-containing protein OS=Brochothrix campestris FSL F6-1037 OX=1265861 GN=BCAMP_07775 PE=3 SV=1		1	2	2	0.0191	0	1	1	1	750.888	1500.77	1500.75	13.49	0.01012	0/0	0	0	15028	CID (Collision Induced Dissociation)	MS2	1.70558	100	33.3409	3694	3694	3693	mcarrera_O1301_235.RAW	F2	103398	2.09	1
High	Sequest HT	Sequest HT (A2)	A	2	[42.01]NLEETM[147.04]PLVFKR	N-Term(Prot)(Met-loss+Acetyl); M7(Oxidation)	1	A0A466C277	Probable glycine dehydrogenase (decarboxylating) subunit 2 OS=Listeria monocytogenes OX=1639 GN=gcvPB PE=3 SV=1		1	3	3		0.0079	2	2	2	512.26	1534.77	1534.79	-17.95	-0.00918	0/0	0	0	21637.8	CID (Collision Induced Dissociation)	MS2	17.5245	100	19.7905	2224	2224	2221	mcarrera_O1301_233.RAW	F1	113354	2.51	0
High	Sequest HT	Sequest HT (A2)	A	2	[42.01]SDIPSVVKGLKE	N-Term(Prot)(Met-loss+Acetyl)	1	W7D4B1	Uncharacterized protein OS=Listeria fleischmannii FSL S10-1203 OX=1265822 GN=MCOL2_20121 PE=4 SV=1		2	2	2		0.0183	2	2	2	657.358	1313.71	1313.73	-16.71	-0.01098	0/0	0	0	3305.54	CID (Collision Induced Dissociation)	MS2	51.4975	100	28.3326	3861	3861	3855	mcarrera_O1301_239.RAW	F4	86043	2.14	0
High	Sequest HT	Sequest HT (A2)	A	2	[42.01]SISGANVLLPI	N-Term(Prot)(Met-loss+Acetyl)	1	A0A3D8TMS8	Uncharacterized protein OS=Listeria kieliensis OX=1621700 GN=UR08_12310 PE=4 SV=1		0	2	2	0.2227	0	1	1	1	563.335	1125.66	1125.65	9.86	0.00555	0/0	0	0	1295.74	CID (Collision Induced Dissociation)	MS2	22.8421	100	27.6325	2643	2643	2641	mcarrera_O1301_241.RAW	F5	29118	2.11	1
High	Sequest HT	Sequest HT (A2)	A	2	[42.01]TEELIVR	N-Term(Prot)(Met-loss+Acetyl)	2	W7AWB2	Glycerol dehydrogenase OS=Listeria aquatica FSL S10-1188 OX=1265818 GN=MAQA_07242 PE=4 SV=1; Glycerol dehydrogenase OS=Listeria kieliensis OX=1621700 GN=UR08_12635 PE=4 SV=1		0	2	2		0.0146	2	2	2	451.26	901.514	901.499	16.35	0.00737	0/0	0	0	20208.7	CID (Collision Induced Dissociation)	MS2	49.4642	100	28.2117	3842	3842	3836	mcarrera_O1301_239.RAW	F4	105023	2.03	0
High	Sequest HT	Sequest HT (A2)	A	2	[42.01]VPVGVSAIKADVNP	N-Term(Prot)(Acetyl)	1	A0A474LNQ7	Tn3 family transposase (Fragment) OS=Listeria monocytogenes OX=1639 GN=ACX59_15800 PE=4 SV=1		1	2	2	0.037	0	1	1	1	704.384	1407.76	1407.78	-16.63	-0.01171	0/0	0	0	7506.32	CID (Collision Induced Dissociation)	MS2	6.26881	100	24.8681	2527	2527	2525	mcarrera_O1301_235.RAW	F2	87004	2.16	1
High	Sequest HT	Sequest HT (A2)	A	2	[42.02]ADVKELI	N-Term(Prot)(Met-loss+Acetyl)	1	A0A0Y7GF92	UPF0109 protein ERS409707_00590 OS=Listeria monocytogenes OX=1639 GN=ERS409707_00590 PE=3 SV=1		1	2	2	0.0049	0	1	1	1	415.243	829.478	829.467	13.8	0.00572	0/0	0	0	39223.1	CID (Collision Induced Dissociation)	MS2	51.5469	100	28.9755	3561	3561	3558	mcarrera_O1301_243.RAW	F6	111819	2.05	1
High	Sequest HT	Sequest HT (A2)	A	2	[42.02]AQVQYYGTGR	N-Term(Prot)(Met-loss+Acetyl)	11	W7BVI5	30S ribosomal protein S9 OS=Listeria cornellensis FSL F6-0969 OX=1265820 GN=rpsI PE=3 SV=1; 30S ribosomal protein S9 OS=Listeria monocytogenes OX=1639 GN=rpsI PE=3 SV=1; 30S ribosomal protein S9 OS=Listeria monocytogenes CFSAN002349 OX=1299895 GN=rpsI PE=3 SV=1; 30S ribosomal protein S9 OS=Listeria monocytogenes OX=1639 GN=rpsI PE=3 SV=1; 30S ribosomal protein S9 OS=Listeria rocourtiae OX=647910 …		0	2	2	0.4316	0	1	1	1	592.789	1184.57	1184.57	1.41	0.00083	0/0	0	0	43473.1	CID (Collision Induced Dissociation)	MS2	8.31566	100	32.0286	3289	3289	3288	mcarrera_O1301_245.RAW	F7	49328	2.85	1
High	Sequest HT	Sequest HT (A2)	A	2	[42.02]ATIIGLT	N-Term(Prot)(Met-loss+Acetyl)	1	A0A099W165	Dephospho-CoA kinase OS=Listeria booriae OX=1552123 GN=coaE PE=3 SV=1		0	2	2	0.1333	0	1	1	1	365.727	730.447	730.435	16.49	0.00602	0/0	0	0	13399.7	CID (Collision Induced Dissociation)	MS2	62.9233	100	28.6384	3510	3510	3506	mcarrera_O1301_243.RAW	F6	86906	2.1	1
High	Sequest HT	Sequest HT (A2)	A	2	[42.02]DQQQNFLAGV	N-Term(Prot)(Met-loss+Acetyl)	1	W7ARR8	AzlC family membrane protein OS=Listeria aquatica FSL S10-1188 OX=1265818 GN=MAQA_12616 PE=4 SV=1		0	2	2		0.029	2	2	2	581.271	1161.53	1161.55	-16.14	-0.00937	0/0	0	0	5715.32	CID (Collision Induced Dissociation)	MS2	13.0178	100	31.1634	3884	3884	3882	mcarrera_O1301_243.RAW	F6	51551	2.34	0
High	Sequest HT	Sequest HT (A2)	A	2	[42.02]EKVNLVIIGFGGM[147.04]GS	N-Term(Prot)(Met-loss+Acetyl); M14(Oxidation)	1	A0A2X3HFQ2	Uncharacterized oxidoreductase ydgJ OS=Listeria fleischmannii subsp. fleischmannii OX=1671902 GN=ydgJ PE=4 SV=1		1	3	3		0.0148	2	2	2	526.955	1578.85	1578.82	19.26	0.01014	0/0	0	0	11911.2	CID (Collision Induced Dissociation)	MS2	22.2826	100	23.078	2646	2646	2643	mcarrera_O1301_243.RAW	F6	88100	2.67	0
High	Sequest HT	Sequest HT (A2)	A	2	[42.02]IQTELSAPTINELT	N-Term(Prot)(Met-loss+Acetyl)	1	W7C532	Uncharacterized protein OS=Listeria floridensis FSL S10-1187 OX=1265817 GN=MFLO_07077 PE=4 SV=1		0	2	2	0.1117	0	1	1	1	786.401	1571.8	1571.82	-13.43	-0.01056	0/0	0	0	2633.91	CID (Collision Induced Dissociation)	MS2	10.9343	100	28.8422	3540	3540	3536	mcarrera_O1301_243.RAW	F6	95183	2.06	1
High	Sequest HT	Sequest HT (A2)	A	2	[42.02]ISAVLTGPQS	N-Term(Prot)(Acetyl)	1	A0A3T1YTL9	Uncharacterized protein (Fragment) OS=Listeria monocytogenes OX=1639 GN=B1N79_16220 PE=4 SV=1		0	2	2	0.1226	0	1	1	1	507.769	1014.53	1014.55	-16.21	-0.00822	0/0	0	0	2979.24	CID (Collision Induced Dissociation)	MS2	47.9644	100	21.502	2087	2087	2084	mcarrera_O1301_245.RAW	F7	71570	2.12	1
High	Sequest HT	Sequest HT (A2)	A	2	[42.02]KEIVVRFEHD	N-Term(Prot)(Met-loss+Acetyl)	1	A0A3R0H3R3	Uncharacterized protein OS=Listeria monocytogenes OX=1639 GN=B1N06_16200 PE=4 SV=1		2	2	2	1	0	1	1	1	657.336	1313.67	1313.68	-14.62	-0.00961	0/0	0	0	2827.34	CID (Collision Induced Dissociation)	MS2	22.9671	100	36.0435	3948	3948	3944	mcarrera_O1301_247.RAW	F8	73119	2.12	1
High	Sequest HT	Sequest HT (A2)	A	2	[42.02]KITIVGGGIVG	N-Term(Prot)(Met-loss+Acetyl)	44	A0A685IV52	PspA/IM30 family protein OS=Listeria monocytogenes OX=1639 GN=AA51_03030 PE=4 SV=1; PspA/IM30 family protein OS=Listeria monocytogenes OX=1639 GN=ABX04_05090 PE=4 SV=1; PspA/IM30 family protein OS=Listeria monocytogenes OX=1639 GN=FMU94_03775 PE=4 SV=1; PspA/IM30 family protein OS=Listeria monocytogenes OX=1639 GN=HN30_07485 PE=4 SV=1; PspA/IM30 family protein OS=Listeria monocytogenes OX=1639 GN…		0	2	2	0	0	1	1	1	361.2	721.392	721.388	5.34	0.00193	0/0	0	0	61362.8	CID (Collision Induced Dissociation)	MS2	43.8843	100	23.0462	2427	2427	2426	mcarrera_O1301_249.RAW	F9	55827	2.23	1
High	Sequest HT	Sequest HT (A2)	A	2	[42.02]lGLDIPVAG	N-Term(Prot)(Acetyl)	1	A0A469YTA6	Excinuclease ABC subunit C (Fragment) OS=Listeria monocytogenes OX=1639 GN=B1N39_15410 PE=4 SV=1		0	2	2	0.1375	0	1	1	1	448.763	896.52	896.509	12.16	0.00545	0/0	0	0	11538.3	CID (Collision Induced Dissociation)	MS2	53.0008	100	17.5911	1761	1761	1760	mcarrera_O1301_247.RAW	F8	27456	2.4	1
High	Sequest HT	Sequest HT (A2)	A	2	[42.02]MAIFGTPDEKGAKK	N-Term(Prot)(Acetyl)	3	E3ZPD4	Putative transcription regulator protein OS=Listeria seeligeri FSL N1-067 OX=702453 GN=NT03LS_1314 PE=4 SV=1; Putative transcriptional regulator (TetR family) OS=Listeria ivanovii (strain ATCC BAA-678 / PAM 55) OX=881621 GN=LIV_1072 PE=4 SV=1; TetR family transcriptional regulator OS=Listeria ivanovii subsp. londoniensis OX=202752 GN=JL58_05820 PE=4 SV=1		0	2	2		0.0049	3	3	3	422.744	844.481	844.477	4.34	0.00183	0/0	0	0	8519.14	CID (Collision Induced Dissociation)	MS2	61.808	100	25.6182	2792	2792	2788	mcarrera_O1301_249.RAW	F9	112758	2.05	0
High	Sequest HT	Sequest HT (A2)	A	2	[42.02]MALNIENIV	N-Term(Prot)(Acetyl)	2	A0A0Y7HYW8	50S ribosomal protein L7/L12 OS=Listeria monocytogenes OX=1639 GN=rplL PE=3 SV=1; 50S ribosomal protein L7/L12 (Fragment) OS=Listeria monocytogenes OX=1639 GN=rplL PE=4 SV=1		0	2	2		0.0044	2	2	2	529.772	1058.54	1058.56	-17	-0.009	0/0	0	0	39718.1	CID (Collision Induced Dissociation)	MS2	16.0438	100	29.8142	3688	3688	3687	mcarrera_O1301_243.RAW	F6	73883	2.24	0
High	Sequest HT	Sequest HT (A2)	A	2	[42.02]MAM[147.04]GLVSGLLS	N-Term(Prot)(Acetyl); M3(Oxidation)	1	H1GCX4	Uncharacterized protein OS=Listeria innocua ATCC 33091 OX=1002366 GN=HMPREF0557_01865 PE=4 SV=1		0	2	2		0.0402	2	2	2	568.788	1136.57	1136.57	-0.55	-0.00031	0/0	0	0	23716.5	CID (Collision Induced Dissociation)	MS2	17.9203	100	30.6097	3806	3806	3804	mcarrera_O1301_243.RAW	F6	101179	2.15	0
High	Sequest HT	Sequest HT (A2)	A	2	[42.02]MAVDPQVTVSLV	N-Term(Prot)(Acetyl)	1	W7C9X5	Uncharacterized protein OS=Listeria cornellensis FSL F6-0969 OX=1265820 GN=PCORN_09662 PE=3 SV=1		0	2	2		0.0472	3	3	3	650.841	1300.67	1300.68	-5.77	-0.00375	0/0	0	0	5782.42	CID (Collision Induced Dissociation)	MS2	14.8419	100	34.0583	3799	3799	3798	mcarrera_O1301_247.RAW	F8	86954	2.02	0
High	Sequest HT	Sequest HT (A2)	A	2	[42.02]MKNIEISSPI	N-Term(Prot)(Acetyl)	1	H1G7Z4	Uncharacterized protein OS=Listeria innocua ATCC 33091 OX=1002366 GN=HMPREF0557_00106 PE=4 SV=1		1	2	2		0.0388	5	5	5	587.304	1173.6	1173.62	-15.34	-0.009	0/0	0	0	3492.43	CID (Collision Induced Dissociation)	MS2	0	100	34.6796	3855	3855	3854	mcarrera_O1301_247.RAW	F8	95036	2.23	0
High	Sequest HT	Sequest HT (A2)	A	2	[42.02]MLKSIYFL	N-Term(Prot)(Acetyl)	1	A0A2Z5C1M6	Uncharacterized protein OS=Listeria monocytogenes OX=1639 GN=AK876_06230 PE=4 SV=1		1	2	2	0.101	0	1	1	1	528.799	1056.59	1056.58	10.11	0.00534	0/0	0	0	2465.49	CID (Collision Induced Dissociation)	MS2	61.5679	100	15.2423	1339	1339	1336	mcarrera_O1301_245.RAW	F7	71069	2.08	1
High	Sequest HT	Sequest HT (A2)	A	2	[42.02]MNLRFGVIGT	N-Term(Prot)(Acetyl)	3	A0A099WIH7	Inositol 2-dehydrogenase/D-chiro-inositol 3-dehydrogenase OS=Listeria booriae OX=1552123 GN=iolG PE=3 SV=1; Inositol 2-dehydrogenase/D-chiro-inositol 3-dehydrogenase OS=Listeria weihenstephanensis FSL R9-0317 OX=1265845 GN=iolG PE=3 SV=1; Inositol 2-dehydrogenase/D-chiro-inositol 3-dehydrogenase OS=Listeria riparia FSL S10-1204 OX=1265816 GN=iolG PE=3 SV=1		1	2	2		0.0049	2	2	2	575.311	1149.62	1149.61	6.2	0.00357	0/0	0	0	4173.81	CID (Collision Induced Dissociation)	MS2	52.0723	100	25.0314	2744	2744	2742	mcarrera_O1301_247.RAW	F8	101451	2.04	0
High	Sequest HT	Sequest HT (A2)	A	2	[42.02]MRKLGIIGVGHVGAE	N-Term(Prot)(Acetyl)	3	A0A3S4VPH4	L-2-hydroxyisocaproate dehydrogenase OS=Listeria grayi OX=1641 GN=NCTC10812_01208 PE=3 SV=1; L-2-hydroxyisocaproate dehydrogenase OS=Listeria grayi OX=1641 GN=NCTC10815_00338 PE=3 SV=1; L-lactate dehydrogenase OS=Listeria grayi DSM 20601 OX=525367 GN=ldh PE=3 SV=1		2	3	3	0.0148	0	1	1	1	526.955	1578.85	1578.88	-18.01	-0.00948	0/0	0	0	11911.2	CID (Collision Induced Dissociation)	MS2	22.2826	100	23.078	2646	2646	2643	mcarrera_O1301_243.RAW	F6	88100	2.71	1
High	Sequest HT	Sequest HT (A2)	A	2	[42.02]MTKKISVVIPLYNEAAV	N-Term(Prot)(Acetyl)	2	A0A5L9SLB7	Helix-turn-helix domain-containing protein OS=Listeria monocytogenes OX=1639 GN=AF170_14590 PE=4 SV=1; Recombinase family protein (Fragment) OS=Listeria monocytogenes OX=1639 GN=EON39_15450 PE=4 SV=1		2	3	3	0.157	0	1	1	1	866.769	2598.29	2598.31	-7.33	-0.00635	0/0	0	0	24578.1	CID (Collision Induced Dissociation)	MS2	0.319915	100	99.411	6491	6491	6490	mcarrera_O1301_249.RAW	F9	101554	2.93	1
High	Sequest HT	Sequest HT (A2)	A	2	[42.02]NKSTEAPLL	N-Term(Prot)(Met-loss+Acetyl)	1	A0A4R6ZQ20	Uncharacterized protein OS=Listeria rocourtiae OX=647910 GN=DFP96_102141 PE=4 SV=1		1	2	2	0	0	1	1	1	507.783	1014.56	1014.55	11.36	0.00576	0/0	0	0	12681.7	CID (Collision Induced Dissociation)	MS2	38.4606	100	34.1101	3804	3804	3803	mcarrera_O1301_247.RAW	F8	76036	2.22	1
High	Sequest HT	Sequest HT (A2)	A	2	[42.02]NQNPVEEGQ	N-Term(Prot)(Met-loss+Acetyl)	77	A0A3T1RNG7	RNA-binding transcriptional accessory protein OS=Listeria monocytogenes OX=1639 GN=ARW76_01510 PE=4 SV=1; RNA-binding transcriptional accessory protein OS=Listeria monocytogenes OX=1639 GN=EFI08_06055 PE=4 SV=1; RNA-binding transcriptional accessory protein OS=Listeria monocytogenes OX=1639 GN=A6920_04330 PE=4 SV=1; RNA-binding transcriptional accessory protein OS=Listeria monocytogenes OX=1639 G…		0	2	2		0.014	2	2	2	530.773	1060.54	1060.55	-6.31	-0.00334	0/0	0	0	1938.41	CID (Collision Induced Dissociation)	MS2	26.0941	100	33.7446	3635	3635	3633	mcarrera_O1301_249.RAW	F9	84632	2.12	0
High	Sequest HT	Sequest HT (A2)	A	2	[42.02]PIFSNPNSKL	N-Term(Prot)(Met-loss+Acetyl)	1	A0A4R6ZG91	Uncharacterized protein OS=Listeria rocourtiae OX=647910 GN=DFP96_11642 PE=4 SV=1		1	3	3	0.1633	0	1	1	1	386.877	1158.62	1158.62	0.85	0.00033	0/0	0	0	23406.7	CID (Collision Induced Dissociation)	MS2	78.8641	100	20.4427	2238	2238	2237	mcarrera_O1301_243.RAW	F6	106154	2.51	1
High	Sequest HT	Sequest HT (A2)	A	2	[42.02]SISGANVLLPI	N-Term(Prot)(Met-loss+Acetyl)	1	A0A3D8TMS8	Uncharacterized protein OS=Listeria kieliensis OX=1621700 GN=UR08_12310 PE=4 SV=1		0	2	2	0.2101	0	1	1	1	563.334	1125.66	1125.65	8.75	0.00492	0/0	0	0	3329.65	CID (Collision Induced Dissociation)	MS2	40.8253	100	27.641	3078	3078	3075	mcarrera_O1301_247.RAW	F8	29565	2.57	1
High	Sequest HT	Sequest HT (A2)	A	2	[42-02]VSGLLSP	N-Term(Prot)(Acetyl)	1	A0A474LJV8	DMT family transporter (Fragment) OS=Listeria monocytogenes OX=1639 GN=ACX59_14320 PE=4 SV=1		0	2	2	0.039	0	1	1	1	357.712	714.416	714.403	17.59	0.00628	0/0	0	0	12160.8	CID (Collision Induced Dissociation)	MS2	69.7433	100	26.8631	3252	3252	3249	mcarrera_O1301_243.RAW	F6	61527	2.05	1
High	Sequest HT	Sequest HT (A2)	A	2	AADGKLSAGQRK		1	W7CCM9	Uncharacterized protein OS=Listeria floridensis FSL S10-1187 OX=1265817 GN=MFLO_02458 PE=4 SV=1		2	3	3	0.0824	0	1	1	1	401.232	1201.68	1201.66	13.12	0.00525	0/0	0	0	280231	CID (Collision Induced Dissociation)	MS2	13.1569	52.882	20.279	2213	2213	2212	mcarrera_O1301_243.RAW	F6	84066	2.79	1
High	Sequest HT	Sequest HT (A2)	A	2	AAEAEKAPVIL		11	A0A462H8J8	Class II fructose-1,6-bisphosphate aldolase OS=Listeria monocytogenes OX=1639 GN=fba PE=4 SV=1; Class II fructose-1,6-bisphosphate aldolase OS=Listeria monocytogenes OX=1639 GN=fba PE=4 SV=1; Fructose-bisphosphate aldolase, putative OS=Listeria welshimeri serovar 6b (strain ATCC 35897 / DSM 20650 / SLCC5334) OX=386043 GN=fbaA PE=4 SV=1; Class II fructose-1,6-bisphosphate aldolase OS=Listeria mono…		1	2	2	0.1121	0	1	1	1	556.311	1111.61	1111.64	-19.4	-0.01078	0/0	0	0	13958.7	CID (Collision Induced Dissociation)	MS2	13.6863	100	27.256	3691	3691	3687	mcarrera_O1301_239.RAW	F4	46650	2.23	1
High	Sequest HT	Sequest HT (A2)	A	2	AAEIEADVILMGKNNVDG		2	A0A1D2LKR8	Uridylate kinase OS=Brochothrix thermosphacta OX=2756 GN=pyrH PE=3 SV=1; Uridylate kinase OS=Brochothrix campestris FSL F6-1037 OX=1265861 GN=pyrH PE=3 SV=1		1	2	2	0.1492	0	1	1	1	929.955	1858.9	1858.92	-10.54	-0.0098	0/0	0	0	7533.45	CID (Collision Induced Dissociation)	MS2	8.21259	100	31.4884	4278	4278	4277	mcarrera_O1301_239.RAW	F4	92015	2.95	1
High	Sequest HT	Sequest HT (A2)	A	2	AAELQGKRQ		3	A0A099W3C9	Uncharacterized protein OS=Listeria booriae OX=1552123 GN=EP57_10640 PE=4 SV=1; Uncharacterized protein OS=Listeria riparia FSL S10-1204 OX=1265816 GN=PRIP_16487 PE=4 SV=1; Thioredoxin-like protein OS=Listeria rocourtiae OX=647910 GN=DFP96_101497 PE=4 SV=1		2	2	2		0.0359	5	5	5	500.776	1000.54	1000.55	-8.75	-0.00438	0/0	0	0	242538	CID (Collision Induced Dissociation)	MS2	17.3405	89.262	28.5393	3892	3892	3891	mcarrera_O1301_239.RAW	F4	79526	2.42	0
High	Sequest HT	Sequest HT (A2)	A	2	AAFPKKDR		21	W7BMD4	50S ribosomal protein L24 OS=Listeria cornellensis FSL F6-0969 OX=1265820 GN=rplX PE=3 SV=1; 50S ribosomal protein L24 OS=Listeria monocytogenes OX=1639 GN=rplX PE=3 SV=1; 50S ribosomal protein L24 OS=Listeria floridensis FSL S10-1187 OX=1265817 GN=rplX PE=3 SV=1; 50S ribosomal protein L24 OS=Listeriaceae bacterium FSL A5-0209 OX=1497679 GN=rplX PE=3 SV=1; 50S ribosomal protein L24 OS=Listeria fl…		2	2	2	0.1337	0	1	1	1	466.77	932.534	932.531	2.63	0.00123	0/0	0	0	125993	CID (Collision Induced Dissociation)	MS2	15.9016	100	21.6859	1821	1821	1820	mcarrera_O1301_237.RAW	F3	69066	2.02	1
High	Sequest HT	Sequest HT (A2)	A	2	AALEAAGIER		1	A0A477WM31	DNA primase OS=Listeria monocytogenes OX=1639 GN=E0I17_11130 PE=4 SV=1		0	2	2		0.0239	4	4	4	500.776	1000.54	1000.54	2.48	0.00124	0/0	0	0	242538	CID (Collision Induced Dissociation)	MS2	17.3405	89.262	28.5393	3892	3892	3891	mcarrera_O1301_239.RAW	F4	79526	2.45	0
High	Sequest HT	Sequest HT (A2)	A	2	AALGM[147.04]AIAMILMGLV	M5(Oxidation)	45	A0A0E0UZJ0	Putative drug MFS efflux protein OS=Listeria monocytogenes serotype 4a (strain M7) OX=1030009 GN=mdtG PE=4 SV=1; Multidrug efflux MFS transporter Lde OS=Listeria monocytogenes OX=1639 GN=lde PE=4 SV=1; Multidrug efflux MFS transporter Lde OS=Listeria monocytogenes OX=1639 GN=mdtG PE=4 SV=1; Multidrug efflux MFS transporter Lde OS=Listeria monocytogenes OX=1639 GN=mdtG PE=4 SV=1; Multidrug resista…		0	3	3		0.048	3	3	3	497.608	1490.81	1490.81	-3.83	-0.0019	0/0	0	0	11658.5	CID (Collision Induced Dissociation)	MS2	50.5072	100	21.3731	2240	2240	2239	mcarrera_O1301_247.RAW	F8	90419	2.58	0
High	Sequest HT	Sequest HT (A2)	A	2	AALGMAIAM[147.04]ILMGLV	M9(Oxidation)	45	A0A0E0UZJ0	Putative drug MFS efflux protein OS=Listeria monocytogenes serotype 4a (strain M7) OX=1030009 GN=mdtG PE=4 SV=1; Multidrug efflux MFS transporter Lde OS=Listeria monocytogenes OX=1639 GN=lde PE=4 SV=1; Multidrug efflux MFS transporter Lde OS=Listeria monocytogenes OX=1639 GN=mdtG PE=4 SV=1; Multidrug efflux MFS transporter Lde OS=Listeria monocytogenes OX=1639 GN=mdtG PE=4 SV=1; Multidrug resista…		0	3	3	0.0111	0	1	1	1	497.608	1490.81	1490.81	-3.83	-0.0019	0/0	0	0	11658.5	CID (Collision Induced Dissociation)	MS2	50.5072	100	21.3731	2240	2240	2239	mcarrera_O1301_247.RAW	F8	90419	2.71	0
High	Sequest HT	Sequest HT (A2)	A	2	AALQNEAIHQGVK		17	A0A5D5KFW1	GatB/YqeY domain-containing protein OS=Listeria monocytogenes OX=1639 GN=FZX01_11660 PE=4 SV=1; GatB/YqeY domain-containing protein OS=Listeria monocytogenes OX=1639 GN=B1N45_07640 PE=4 SV=1; GatB/YqeY domain-containing protein OS=Listeria seeligeri OX=1640 GN=EOT00_07770 PE=4 SV=1; GatB/YqeY domain-containing protein OS=Listeria monocytogenes OX=1639 GN=ABZ11_07080 PE=4 SV=1; GatB/Yqey domain-co…		0	2	2	0.4069	0	1	1	1	689.878	1378.75	1378.74	3.69	0.00254	0/0	0	0	2868.15	CID (Collision Induced Dissociation)	MS2	56.4751	100	21.9456	2500	2500	2497	mcarrera_O1301_233.RAW	F1	86220	2.9	1
High	Sequest HT	Sequest HT (A2)	A	2	AAMAQTLHNR		2	A0A685T8U9	Uncharacterized protein OS=Listeria monocytogenes OX=1639 GN=WO46_14825 PE=4 SV=1; Conjugal transfer protein OS=Listeria monocytogenes OX=1639 GN=FL872_13070 PE=4 SV=1		0	2	2		0.0448	2	2	2	556.775	1112.54	1112.56	-18.23	-0.01014	0/0	0	0	2887.04	CID (Collision Induced Dissociation)	MS2	43.386	100	32.0759	3529	3529	3524	mcarrera_O1301_235.RAW	F2	65975	2.13	0
High	Sequest HT	Sequest HT (A2)	A	2	AANINTVGDAVK		1	A0AJR1	Acyl carrier protein OS=Listeria welshimeri serovar 6b (strain ATCC 35897 / DSM 20650 / SLCC5334) OX=386043 GN=acpP PE=3 SV=1		0	2	2	0.128	0	1	1	1	586.819	1172.63	1172.63	2.94	0.00172	0/0	0	0	3378.01	CID (Collision Induced Dissociation)	MS2	36.5525	100	28.2043	3292	3292	3290	mcarrera_O1301_233.RAW	F1	93284	2.89	1
High	Sequest HT	Sequest HT (A2)	A	2	AARELYTK		1	A0A456QDL7	Creatininase family protein OS=Listeria monocytogenes OX=1639 GN=HU55_06160 PE=4 SV=1		1	2	2	0.0366	0	1	1	1	476.263	951.518	951.526	-7.83	-0.00372	0/0	0	0	165225	CID (Collision Induced Dissociation)	MS2	15.8007	100	28.8482	3936	3936	3935	mcarrera_O1301_239.RAW	F4	66696	2.46	1
High	Sequest HT	Sequest HT (A2)	A	2	AASFGPIALGLGAMSK		21	A0A470KC32	Phage tail tape measure protein OS=Listeria monocytogenes OX=1639 GN=NI82_15640 PE=4 SV=1; Phage tail tape measure protein OS=Listeria monocytogenes OX=1639 GN=E1V61_11330 PE=4 SV=1; Phage tail tape measure protein OS=Listeria monocytogenes OX=1639 GN=HN15_15075 PE=4 SV=1; Phage tail tape measure protein OS=Listeria monocytogenes OX=1639 GN=AAT72_11860 PE=4 SV=1; Phage tail tape measure protein O…		0	3	3		0.0111	2	2	2	497.608	1490.81	1490.8	3.39	0.00169	0/0	0	0	11658.5	CID (Collision Induced Dissociation)	MS2	50.5072	100	21.3731	2240	2240	2239	mcarrera_O1301_247.RAW	F8	90419	2.68	1
High	Sequest HT	Sequest HT (A2)	A	2	AASGVQKQK		1	A0A3N9UAY7	Single-stranded DNA-binding protein OS=Listeria sp. SHR_NRA_18 OX=2269046 GN=DUK53_15265 PE=4 SV=1		1	2	2	0.045	0	1	1	1	458.764	916.521	916.521	0.05	2e-05	0/0	0	0	1142.02	CID (Collision Induced Dissociation)	MS2	71.9257	100	9.4451	568	568	567	mcarrera_O1301_235.RAW	F2	94675	2.22	1
High	Sequest HT	Sequest HT (A2)	A	2	AATEESPQVNEDQ		1	A0A0Y7HXJ3	5-bromo-4-chloroindolyl phosphate hydrolysis protein OS=Listeria monocytogenes OX=1639 GN=ERS409707_01342 PE=4 SV=1		0	3	3	0.0737	0	1	1	1	473.211	1417.62	1417.61	8.05	0.00381	0/0	0	0	4875.16	CID (Collision Induced Dissociation)	MS2	48.7768	100	20.3982	1889	1889	1887	mcarrera_O1301_235.RAW	F2	28162	2.85	1
High	Sequest HT	Sequest HT (A2)	A	2	AAVISIMARDK		1	A0A1D2K034	Alpha/beta hydrolase OS=Brochothrix thermosphacta OX=2756 GN=BTBSAS_10145 PE=4 SV=1		1	2	2	0.0517	0	1	1	1	587.838	1174.67	1174.66	6.69	0.00393	0/0	0	0	305007	CID (Collision Induced Dissociation)	MS2	3.12638	89.212	16.0887	1918	1918	1917	mcarrera_O1301_239.RAW	F4	69846	2.32	1
High	Sequest HT	Sequest HT (A2)	A	2	ADAKAENDALRDDVAAGR		1	A0A3T2KBJ6	Lysis protein OS=Listeria monocytogenes OX=1639 GN=ARZ28_10530 PE=4 SV=1		2	2	2		0.0332	2	2	2	929.464	1857.92	1857.9	8.68	0.00806	0/0	0	0	1.04183e+06	CID (Collision Induced Dissociation)	MS2	2.71817	31.867	29.9324	4104	4104	4102	mcarrera_O1301_239.RAW	F4	106583	2.62	0
High	Sequest HT	Sequest HT (A2)	A	2	ADATGLVRHRDALK		5	W7BVL6	Dihydrolipoamide acetyltransferase component of pyruvate dehydrogenase complex OS=Listeria cornellensis FSL F6-0969 OX=1265820 GN=PCORN_07220 PE=3 SV=1; Dihydrolipoamide acetyltransferase component of pyruvate dehydrogenase complex OS=Listeria rocourtiae OX=647910 GN=DFP96_103193 PE=3 SV=1; Dihydrolipoamide acetyltransferase component of pyruvate dehydrogenase complex OS=Listeria weihenstephanens…		2	2	2	0.0092	0	1	1	1	761.912	1522.82	1522.84	-18.33	-0.01395	0/0	0	0	22573.5	CID (Collision Induced Dissociation)	MS2	0	100	23.6009	3098	3098	3094	mcarrera_O1301_239.RAW	F4	79950	2.18	1
High	Sequest HT	Sequest HT (A2)	A	2	ADGDGVAETR		1	A0A3N9TML9	Sorbosone dehydrogenase family protein (Fragment) OS=Listeria sp. SHR_NRA_18 OX=2269046 GN=DUK53_17360 PE=4 SV=1		0	2	2	0.0299	0	1	1	1	495.737	990.467	990.449	18.09	0.00896	0/0	0	0	17566.6	CID (Collision Induced Dissociation)	MS2	28.0006	100	26.7317	3613	3613	3611	mcarrera_O1301_239.RAW	F4	65644	2.01	1
High	Sequest HT	Sequest HT (A2)	A	2	ADGGAVNQFVK		17	A0A5D5KFW1	GatB/YqeY domain-containing protein OS=Listeria monocytogenes OX=1639 GN=FZX01_11660 PE=4 SV=1; GatB/YqeY domain-containing protein OS=Listeria monocytogenes OX=1639 GN=B1N45_07640 PE=4 SV=1; Uncharacterized protein OS=Listeria ivanovii subsp. londoniensis OX=202752 GN=JL58_07695 PE=4 SV=1; GatB/YqeY domain-containing protein OS=Listeria seeligeri OX=1640 GN=EOT00_07770 PE=4 SV=1; GatB/YqeY domai…		0	2	2	0.3374	0	1	1	1	553.286	1105.56	1105.56	0.69	0.00038	0/0	0	0	43859.8	CID (Collision Induced Dissociation)	MS2	41.0838	100	30.233	3755	3755	3753	mcarrera_O1301_243.RAW	F6	103017	3.29	1
High	Sequest HT	Sequest HT (A2)	A	2	ADGLLIGVTFFDNR		1	A0A685V197	Uncharacterized protein OS=Listeria monocytogenes OX=1639 GN=XA37_04225 PE=4 SV=1		0	3	3	0.144	0	1	1	1	513.267	1537.79	1537.8	-9.35	-0.0048	0/0	0	0	2804.59	CID (Collision Induced Dissociation)	MS2	73.7394	100	24.9625	2542	2542	2536	mcarrera_O1301_235.RAW	F2	108161	2.5	1
High	Sequest HT	Sequest HT (A2)	A	2	ADGLQVDLEK		1	H7F6B0	Uncharacterized protein OS=Listeria fleischmannii subsp. coloradonensis OX=1081736 GN=NCTC13938_02476 PE=4 SV=1		0	2	2	0.0098	0	1	1	1	544.291	1087.58	1087.56	11.28	0.00613	0/0	0	0	3607.04	CID (Collision Induced Dissociation)	MS2	29.0962	100	33.2985	3688	3688	3686	mcarrera_O1301_235.RAW	F2	96207	2.04	1
High	Sequest HT	Sequest HT (A2)	A	2	ADGLVDEATRK		1	W7BBQ0	Penicillin-binding protein OS=Listeria grandensis FSL F6-0971 OX=1265819 GN=PGRAN_01530 PE=4 SV=1		1	2	2	0.0049	0	1	1	1	587.812	1174.62	1174.61	9.56	0.00561	0/0	0	0	2082.88	CID (Collision Induced Dissociation)	MS2	65.1938	100	37.65	3506	3506	3505	mcarrera_O1301_241.RAW	F5	112833	2.03	1
High	Sequest HT	Sequest HT (A2)	A	2	ADGTELTAQQKK		1	A0A3T2EBX8	Tail tape measure protein OS=Listeria monocytogenes OX=1639 GN=HT89_12630 PE=4 SV=1		1	2	2	0.0049	0	1	1	1	645.34	1289.67	1289.67	2.23	0.00144	0/0	0	0	2587.26	CID (Collision Induced Dissociation)	MS2	76.9586	100	27.781	2919	2919	2916	mcarrera_O1301_245.RAW	F7	115839	2.05	1
High	Sequest HT	Sequest HT (A2)	A	2	ADKALSDAKTDA		4	A0A0H3GFY0	30S ribosomal protein S13 OS=Listeria monocytogenes serotype 1/2a (strain 10403S) OX=393133 GN=rpsM PE=3 SV=1; 30S ribosomal protein S13 OS=Listeria ivanovii (strain ATCC BAA-678 / PAM 55) OX=881621 GN=rpsM PE=3 SV=1; 30S ribosomal protein S13 OS=Listeria seeligeri FSL N1-067 OX=702453 GN=rpsM PE=3 SV=1; 30S ribosomal protein S13 OS=Listeria welshimeri serovar 6b (strain ATCC 35897 / DSM 20650 / …		0	2	2	0.405	0	1	1	1	623.819	1246.63	1246.63	3.13	0.00195	0/0	0	0	3699.97	CID (Collision Induced Dissociation)	MS2	17.4897	100	24.4621	2631	2631	2630	mcarrera_O1301_249.RAW	F9	98882	3.58	1
High	Sequest HT	Sequest HT (A2)	A	2	ADLPGIKK		1	A0A466K8B8	Hsp20/alpha crystallin family protein OS=Listeria monocytogenes OX=1639 GN=B1N06_15535 PE=4 SV=1		1	2	2		0	2	2	2	421.263	841.518	841.514	4.24	0.00178	0/0	0	0	476657	CID (Collision Induced Dissociation)	MS2	15.4349	54.382	20.186	2560	2560	2558	mcarrera_O1301_239.RAW	F4	34618	2.01	0
High	Sequest HT	Sequest HT (A2)	A	2	AEAFYDGPKK		3	A0A099WAP9	Penicillin-binding protein OS=Listeria booriae OX=1552123 GN=EP57_06590 PE=4 SV=1; Transpeptidase, penicillin binding protein OS=Listeria grandensis FSL F6-0971 OX=1265819 GN=PGRAN_03820 PE=4 SV=1; Cell elongation-specific peptidoglycan D,D-transpeptidase OS=Listeria rocourtiae OX=647910 GN=DFP96_103258 PE=4 SV=1		1	2	2	0.0972	0	1	1	1	563.275	1125.54	1125.56	-12.33	-0.00694	0/0	0	0	3534.63	CID (Collision Induced Dissociation)	MS2	42.9189	100	20.404	1890	1890	1887	mcarrera_O1301_235.RAW	F2	71701	2.16	1
High	Sequest HT	Sequest HT (A2)	A	2	AEAIAVGIGIK		1	A0A1S7FUA8	Ribonuclease HII OS=Listeria weihenstephanensis OX=1006155 GN=rnhB PE=3 SV=1		0	2	2	0.0049	0	1	1	1	521.325	1041.64	1041.63	12.56	0.00654	0/0	0	0	35788	CID (Collision Induced Dissociation)	MS2	16.4654	100	14.7492	1709	1709	1706	mcarrera_O1301_239.RAW	F4	33236	2.06	1
High	Sequest HT	Sequest HT (A2)	A	2	AEAVAATK		3	D7UVM3	Dihydrodipicolinate synthetase family OS=Listeria grayi DSM 20601 OX=525367 GN=HMPREF0556_11257 PE=3 SV=1; Dihydrodipicolinate synthase OS=Listeria grayi OX=1641 GN=dapA_1 PE=3 SV=1; Dihydrodipicolinate synthase OS=Listeria grayi OX=1641 GN=dapA_1 PE=3 SV=1		0	2	2	0.0891	0	1	1	1	380.715	760.422	760.42	2.76	0.00105	0/0	0	0	19556.6	CID (Collision Induced Dissociation)	MS2	15.0358	100	1.8957	152	152	151	mcarrera_O1301_239.RAW	F4	126171	2.02	1
High	Sequest HT	Sequest HT (A2)	A	2	AEDIKGLTPLQ		2	A0A459GY22	Uncharacterized protein OS=Listeria monocytogenes OX=1639 GN=AAU33_09220 PE=4 SV=1; Uncharacterized protein OS=Listeria monocytogenes OX=1639 GN=EK33_08635 PE=4 SV=1		1	2	2	0.05	0	1	1	1	592.819	1184.63	1184.65	-17.91	-0.01061	0/0	0	0	35176.2	CID (Collision Induced Dissociation)	MS2	24.0167	100	32.1472	4356	4356	4354	mcarrera_O1301_239.RAW	F4	72000	2	1
High	Sequest HT	Sequest HT (A2)	A	2	AEDISGDALRD		2	A0A3A7P9R8	Arsenical pump-driving ATPase OS=Listeria monocytogenes OX=1639 GN=arsA PE=4 SV=1; Arsenical pump-driving ATPase OS=Listeria monocytogenes OX=1639 GN=arsA PE=4 SV=1		1	2	2	0.044	0	1	1	1	581.275	1161.54	1161.54	4.44	0.00258	0/0	0	0	45662.3	CID (Collision Induced Dissociation)	MS2	4.98929	100	32.1417	4355	4355	4354	mcarrera_O1301_239.RAW	F4	60001	2.5	1
High	Sequest HT	Sequest HT (A2)	A	2	AEDLAIAM[147.04]EAR	M8(Oxidation)	61	A0A463SPX2	Energy-coupling factor transporter transmembrane protein EcfT OS=Listeria monocytogenes OX=1639 GN=ecfT PE=3 SV=1; Energy-coupling factor transporter transmembrane protein EcfT OS=Listeria monocytogenes OX=1639 GN=ecfT PE=3 SV=1; Energy-coupling factor transporter transmembrane protein EcfT OS=Listeria fleischmannii FSL S10-1203 OX=1265822 GN=ecfT PE=3 SV=1; Energy-coupling factor transporter tra…		0	2	2	0.0614	0	1	1	1	603.299	1205.59	1205.58	5.79	0.00349	0/0	0	0	3197.09	CID (Collision Induced Dissociation)	MS2	0	100	36.9918	4454	4454	4453	mcarrera_O1301_243.RAW	F6	89084	2.28	1
High	Sequest HT	Sequest HT (A2)	A	2	AEDMQAWISSQWFLQNK		2	A0A3N9U9Y7	DUF1189 domain-containing protein OS=Listeria sp. SHR_NRA_18 OX=2269046 GN=DUK53_09075 PE=4 SV=1; Uncharacterized protein OS=Listeriaceae bacterium FSL A5-0209 OX=1497679 GN=EP56_01235 PE=4 SV=1		0	3	3	0.0214	0	1	1	1	694.664	2081.98	2081.97	1.82	0.00127	0/0	0	0	62196.1	CID (Collision Induced Dissociation)	MS2	7.89001	100	29.622	4056	4056	4055	mcarrera_O1301_239.RAW	F4	80641	2.8	1
High	Sequest HT	Sequest HT (A2)	A	2	AEFLYIGTGK		1	W7CGR2	UDP-N-acetylglucosamine--N-acetylmuramyl-(pentapeptide) pyrophosphoryl-undecaprenol N-acetylglucosamine transferase OS=Listeria floridensis FSL S10-1187 OX=1265817 GN=murG PE=3 SV=1		0	2	2	0.1102	0	1	1	1	549.802	1098.6	1098.58	13.06	0.00718	0/0	0	0	7348.23	CID (Collision Induced Dissociation)	MS2	54.1729	100	14.9516	1737	1737	1734	mcarrera_O1301_239.RAW	F4	63968	2.45	1
High	Sequest HT	Sequest HT (A2)	A	2	AEIVFIPFSEM[147.04]V	M11(Oxidation)	1	E3ZPY9	Uncharacterized protein OS=Listeria seeligeri FSL N1-067 OX=702453 GN=NT03LS_1537 PE=4 SV=1		0	2	2	0.1408	0	1	1	1	699.354	1397.7	1397.7	-0.9	-0.00063	0/0	0	0	3972.55	CID (Collision Induced Dissociation)	MS2	0	100	24.7756	2879	2879	2875	mcarrera_O1301_233.RAW	F1	85200	2.06	1
High	Sequest HT	Sequest HT (A2)	A	2	AELGLIDRENGHA		1	W7C1D4	Acetyltransferase OS=Listeria cornellensis FSL F6-0969 OX=1265820 GN=PCORN_05955 PE=4 SV=1		1	3	3	0.0522	0	1	1	1	465.579	1394.72	1394.7	14.44	0.00671	0/0	0	0	4721.19	CID (Collision Induced Dissociation)	MS2	73.9343	100	24.8841	2723	2723	2720	mcarrera_O1301_247.RAW	F8	96826	2.68	1
High	Sequest HT	Sequest HT (A2)	A	2	AELNEGTIRSG		1	W7DEQ4	Phage terminase, large subunit, PBSX family protein OS=Listeria fleischmannii FSL S10-1203 OX=1265822 GN=MCOL2_18124 PE=4 SV=1		1	2	2		0.0085	2	2	2	573.787	1146.57	1146.57	-7.3	-0.00418	0/0	0	0	9209.35	CID (Collision Induced Dissociation)	MS2	18.9991	100	29.5083	3177	3177	3174	mcarrera_O1301_235.RAW	F2	89123	2.33	0
High	Sequest HT	Sequest HT (A2)	A	2	AELNISYVSR		1	A0A2X0QF67	Protein DltD OS=Brochothrix thermosphacta OX=2756 GN=dltD PE=3 SV=1		1	2	2		0.0048	2	2	2	640.816	1280.62	1280.61	10.12	0.00648	0/0	0	0	12241.7	CID (Collision Induced Dissociation)	MS2	0	100	25.3064	2747	2747	2743	mcarrera_O1301_249.RAW	F9	94350	2.08	0
High	Sequest HT	Sequest HT (A2)	A	2	AEPNADVVIK		1	A0A378M447	Uncharacterized protein OS=Listeria fleischmannii subsp. coloradonensis OX=1081736 GN=NCTC13938_02029 PE=4 SV=1		0	2	2	0.0751	0	1	1	1	528.292	1055.58	1055.57	3.6	0.0019	0/0	0	0	10435	CID (Collision Induced Dissociation)	MS2	22.0522	100	32.2966	3555	3555	3554	mcarrera_O1301_235.RAW	F2	49643	2.13	1
High	Sequest HT	Sequest HT (A2)	A	2	AEQNLTTADIA		1	W7CW70	Uncharacterized protein OS=Brochothrix campestris FSL F6-1037 OX=1265861 GN=BCAMP_04170 PE=4 SV=1		0	2	2		0.0426	3	3	3	573.787	1146.57	1146.56	2.5	0.00143	0/0	0	0	9209.35	CID (Collision Induced Dissociation)	MS2	18.9991	100	29.5083	3177	3177	3174	mcarrera_O1301_235.RAW	F2	89123	2.25	0
High	Sequest HT	Sequest HT (A2)	A	2	AETSGIPRR		3	A0A4R6ZED1	Sucrose phosphorylase OS=Listeria rocourtiae OX=647910 GN=DFP96_1211 PE=3 SV=1; Sucrose phosphorylase OS=Listeriaceae bacterium FSL A5-0209 OX=1497679 GN=EP56_16790 PE=3 SV=1; Sucrose phosphorylase OS=Listeria grandensis FSL F6-0971 OX=1265819 GN=PGRAN_05156 PE=3 SV=1		1	2	2	0.0732	0	1	1	1	493.779	986.55	986.538	12.13	0.00598	0/0	0	0	15659.9	CID (Collision Induced Dissociation)	MS2	12.7493	100	20.4145	2596	2596	2594	mcarrera_O1301_239.RAW	F4	94489	2.05	1
High	Sequest HT	Sequest HT (A2)	A	2	AEVYVLSK		4	D1MX07	Elongation factor Tu (Fragment) OS=Brochothrix thermosphacta OX=2756 GN=tuf PE=4 SV=1; Elongation factor Tu OS=Brochothrix thermosphacta OX=2756 GN=tuf PE=3 SV=1; Elongation factor Tu OS=Listeria monocytogenes OX=1639 GN=tuf PE=3 SV=1; Elongation factor Tu OS=Brochothrix campestris FSL F6-1037 OX=1265861 GN=tuf PE=3 SV=1		0	2	2	0.1448	0	1	1	1	454.76	908.512	908.509	3.65	0.00166	0/0	0	0	23459.1	CID (Collision Induced Dissociation)	MS2	20.5126	100	30.2984	3286	3286	3284	mcarrera_O1301_235.RAW	F2	49495	2.21	1
High	Sequest HT	Sequest HT (A2)	A	2	AFDGKIAVVSK		1	A0A3N9TSY1	Uncharacterized protein OS=Listeria sp. SHR_NRA_18 OX=2269046 GN=DUK53_06135 PE=4 SV=1		1	2	2		0.0187	3	3	3	567.82	1134.63	1134.65	-17.6	-0.00999	0/0	0	0	14283.9	CID (Collision Induced Dissociation)	MS2	56.7765	100	19.5184	2451	2451	2448	mcarrera_O1301_239.RAW	F4	79437	2.1	0
High	Sequest HT	Sequest HT (A2)	A	2	AFDGRGNYTLG		22	W7D6D5	50S ribosomal protein L5 OS=Brochothrix campestris FSL F6-1037 OX=1265861 GN=rplE PE=3 SV=1; 50S ribosomal protein L5 OS=Listeria monocytogenes serotype 4b str. LL195 OX=1230340 GN=rplE PE=3 SV=1; Ribosomal protein (Fragment) OS=Listeria monocytogenes FSL F2-208 OX=702458 GN=NT04LM_3984 PE=4 SV=1; 50S ribosomal protein L5 OS=Listeria fleischmannii subsp. fleischmannii OX=1671902 GN=rplE_2 PE=4 SV…		1	2	2	0.3243	0	1	1	1	585.778	1170.55	1170.55	-5.16	-0.00302	0/0	0	0	1668.78	CID (Collision Induced Dissociation)	MS2	31.5943	100	35.7006	3949	3949	3948	mcarrera_O1301_235.RAW	F2	57334	2.22	1
High	Sequest HT	Sequest HT (A2)	A	2	AFDVTAQVR		1	W7CBV1	Uncharacterized protein OS=Listeria weihenstephanensis FSL R9-0317 OX=1265845 GN=PWEIH_11675 PE=4 SV=1		0	2	2	0.2377	0	1	1	1	503.771	1006.53	1006.53	2.23	0.00112	0/0	0	0	62123.4	CID (Collision Induced Dissociation)	MS2	33.6823	100	24.8567	3306	3306	3305	mcarrera_O1301_239.RAW	F4	90758	2.44	1
High	Sequest HT	Sequest HT (A2)	A	2	AFDVTAQVRK		1	W7CBV1	Uncharacterized protein OS=Listeria weihenstephanensis FSL R9-0317 OX=1265845 GN=PWEIH_11675 PE=4 SV=1		1	2	2		0.0047	2	2	2	567.82	1134.63	1134.63	4.56	0.00259	0/0	0	0	14283.9	CID (Collision Induced Dissociation)	MS2	56.7765	100	19.5184	2451	2451	2448	mcarrera_O1301_239.RAW	F4	79437	2.13	1
High	Sequest HT	Sequest HT (A2)	A	2	AFTINPLVPSGVMAK		1	A0A121XAY1	6-phospho-beta-glucosidase OS=Listeria monocytogenes OX=1639 GN=chbF PE=4 SV=1		0	3	3	0.1412	0	1	1	1	515.627	1544.87	1544.85	9.97	0.00513	0/0	0	0	22624	CID (Collision Induced Dissociation)	MS2	19.772	100	15.8749	1551	1551	1548	mcarrera_O1301_243.RAW	F6	68104	2.55	1
High	Sequest HT	Sequest HT (A2)	A	2	AFVTGGDSGIGR		70	A0A5L8YPY6	SDR family oxidoreductase OS=Listeria monocytogenes OX=1639 GN=AYJ61_02880 PE=4 SV=1; SDR family oxidoreductase OS=Listeria monocytogenes OX=1639 GN=D9967_02325 PE=4 SV=1; SDR family oxidoreductase OS=Listeria monocytogenes OX=1639 GN=NW53_11490 PE=4 SV=1; SDR family oxidoreductase OS=Listeria monocytogenes OX=1639 GN=CE681_05830 PE=4 SV=1; SDR family oxidoreductase OS=Listeria seeligeri OX=1640 …		0	2	2	0.0402	0	1	1	1	568.788	1136.57	1136.57	-0.97	-0.00055	0/0	0	0	23716.5	CID (Collision Induced Dissociation)	MS2	17.9203	100	30.6097	3806	3806	3804	mcarrera_O1301_243.RAW	F6	101179	2.24	1
High	Sequest HT	Sequest HT (A2)	A	2	AGAESLLR		1	W7CI26	Phosphoserine aminotransferase OS=Listeria weihenstephanensis FSL R9-0317 OX=1265845 GN=serC PE=3 SV=1		0	2	2		0.0231	3	3	3	408.734	816.46	816.457	2.98	0.00122	0/0	0	0	14962	CID (Collision Induced Dissociation)	MS2	57.9078	100	13.472	1517	1517	1514	mcarrera_O1301_239.RAW	F4	120128	2.11	0
High	Sequest HT	Sequest HT (A2)	A	2	AGAKRLII		5	A0A5L9SKL8	Uncharacterized protein OS=Listeria monocytogenes OX=1639 GN=A6918_14915 PE=4 SV=1; Uncharacterized protein (Fragment) OS=Listeria monocytogenes OX=1639 GN=AMC27_15195 PE=4 SV=1; Uncharacterized protein (Fragment) OS=Listeria monocytogenes OX=1639 GN=BRS71_15565 PE=4 SV=1; Uncharacterized protein OS=Listeria monocytogenes serotype 1/2a OX=1906951 GN=E3121_14965 PE=4 SV=1; Uncharacterized protein …		0	3	3		0.0364	2	2	2	455.577	1364.72	1364.73	-11.34	-0.00516	0/0	0	0	16214.6	CID (Collision Induced Dissociation)	MS2	44.9251	100	24.0627	2573	2573	2570	mcarrera_O1301_249.RAW	F9	108579	2.65	0
High	Sequest HT	Sequest HT (A2)	A	2	AGALKALK		1	A0A1S7FXU5	DUF523 domain-containing protein OS=Listeria weihenstephanensis OX=1006155 GN=UE46_15295 PE=4 SV=1		1	2	2		0	4	4	4	386.259	771.511	771.509	3.5	0.00135	0/0	0	0	61071.4	CID (Collision Induced Dissociation)	MS2	28.6642	100	7.5453	657	657	654	mcarrera_O1301_239.RAW	F4	40408	2.15	0
High	Sequest HT	Sequest HT (A2)	A	2	AGAVFNLM[147.04]DDQGK	M8(Oxidation)	1	W7CWH8	Celll wall surface anchor family protein OS=Listeria weihenstephanensis FSL R9-0317 OX=1265845 GN=PWEIH_02352 PE=4 SV=1		0	2	2	0.0165	0	1	1	1	691.33	1381.65	1381.64	7.6	0.00525	0/0	0	0	16955.5	CID (Collision Induced Dissociation)	MS2	32.1739	100	32.0497	4342	4342	4341	mcarrera_O1301_239.RAW	F4	79260	2.43	1
High	Sequest HT	Sequest HT (A2)	A	2	AGDTQVTGK		1	W7C0N7	Uncharacterized protein OS=Listeria floridensis FSL S10-1187 OX=1265817 GN=MFLO_14277 PE=4 SV=1		0	2	2		0.037	4	4	4	438.733	876.458	876.442	17.95	0.00787	0/0	0	0	2315.73	CID (Collision Induced Dissociation)	MS2	71.4645	100	21.9687	2107	2107	2105	mcarrera_O1301_235.RAW	F2	100206	2.08	0
High	Sequest HT	Sequest HT (A2)	A	2	AGEMRANYPEK		1	W7AYZ2	50S ribosomal protein L13 OS=Listeria aquatica FSL S10-1188 OX=1265818 GN=rplM PE=3 SV=1		1	2	2	0.0889	0	1	1	1	633.297	1265.59	1265.59	-5.8	-0.00367	0/0	0	0	96139	CID (Collision Induced Dissociation)	MS2	2.21076	100	7.7946	695	695	694	mcarrera_O1301_239.RAW	F4	66626	2.7	1
High	Sequest HT	Sequest HT (A2)	A	2	AGEYDVTINGEQ		1	A0A099W509	FAD_syn domain-containing protein OS=Listeria booriae OX=1552123 GN=EP57_09855 PE=4 SV=1		0	2	2	0.088	0	1	1	1	648.297	1295.59	1295.58	9.61	0.00622	0/0	0	0	206539	CID (Collision Induced Dissociation)	MS2	12.1601	100	7.7553	689	689	687	mcarrera_O1301_239.RAW	F4	54766	2.84	1
High	Sequest HT	Sequest HT (A2)	A	2	AGGALLGAVGGGK		1	A0A097B2B5	RHS repeat-associated core domain protein OS=Listeria ivanovii subsp. londoniensis OX=202752 GN=JL58_01820 PE=4 SV=1		0	2	2	0.0893	0	1	1	1	514.3	1027.59	1027.59	3.62	0.00186	0/0	0	0	10904.2	CID (Collision Induced Dissociation)	MS2	41.8289	100	26.2033	3525	3525	3523	mcarrera_O1301_239.RAW	F4	51949	2.24	1
High	Sequest HT	Sequest HT (A2)	A	2	AGGASISVTP		2	A0A3T2KXR2	NCS2 family permease OS=Listeria monocytogenes OX=1639 GN=BFG98_04900 PE=4 SV=1; NCS2 family permease OS=Listeria monocytogenes OX=1639 GN=AFU17_11785 PE=4 SV=1		0	2	2	0.078	0	1	1	1	430.236	859.464	859.452	13.69	0.00588	0/0	0	0	58384.7	CID (Collision Induced Dissociation)	MS2	54.9941	100	22.6581	2241	2241	2240	mcarrera_O1301_245.RAW	F7	117692	2.18	1
High	Sequest HT	Sequest HT (A2)	A	2	AGGEKAFLK		1	A0A3N9UE72	N-acetylmuramic acid 6-phosphate etherase OS=Listeria sp. SHR_NRA_18 OX=2269046 GN=murQ PE=3 SV=1		1	2	2	0.0148	0	1	1	1	460.766	920.525	920.52	5.12	0.00236	0/0	0	0	3098.55	CID (Collision Induced Dissociation)	MS2	70.0052	100	18.632	1647	1647	1643	mcarrera_O1301_235.RAW	F2	66660	2.03	1
High	Sequest HT	Sequest HT (A2)	A	2	AGGSHTVQAGDTLYS		5	A0A6B0JLU5	LysM peptidoglycan-binding domain-containing protein OS=Listeria innocua OX=1642 GN=GRW99_06870 PE=4 SV=1; Peptidoglycan-binding protein LysM OS=Listeria monocytogenes OX=1639 GN=AJL15_13385 PE=4 SV=1; LysM peptidoglycan-binding domain-containing protein OS=Listeria monocytogenes OX=1639 GN=ABF16_07270 PE=4 SV=1; LysM peptidoglycan-binding domain-containing protein OS=Listeria monocytogenes OX=16…		0	2	2	0.4153	0	1	1	1	732.34	1463.67	1463.68	-2.08	-0.00152	0/0	0	0	4638.07	CID (Collision Induced Dissociation)	MS2	8.15997	100	27.15	2851	2851	2850	mcarrera_O1301_245.RAW	F7	57779	2.36	1
High	Sequest HT	Sequest HT (A2)	A	2	AGIDAARGLIK		1	A0A472RIK4	Uncharacterized protein OS=Listeria monocytogenes OX=1639 GN=EID72_05605 PE=4 SV=1		1	2	2	0.0165	0	1	1	1	542.829	1084.65	1084.65	3.89	0.00211	0/0	0	0	19218.7	CID (Collision Induced Dissociation)	MS2	44.9196	100	26.2226	3528	3528	3526	mcarrera_O1301_239.RAW	F4	44151	2.42	1
High	Sequest HT	Sequest HT (A2)	A	2	AGIVRSVR		1	A0A1D2KB65	Rrf2 family transcriptional regulator OS=Brochothrix thermosphacta OX=2756 GN=cymR PE=4 SV=1		1	2	2	0.034	0	1	1	1	429.264	857.521	857.532	-12.05	-0.00517	0/0	0	0	133712	CID (Collision Induced Dissociation)	MS2	31.4787	77.373	18.4368	1619	1619	1618	mcarrera_O1301_235.RAW	F2	71483	2.06	1
High	Sequest HT	Sequest HT (A2)	A	2	AGKDTVFANK		30	A0A686NL68	Peptide ABC transporter substrate-binding protein OS=Listeria monocytogenes OX=1639 GN=ABZ07_13125 PE=4 SV=1; Peptide ABC transporter substrate-binding protein OS=Listeria monocytogenes OX=1639 GN=ALZ22_09925 PE=4 SV=1; Peptide ABC transporter substrate-binding protein OS=Listeria monocytogenes OX=1639 GN=Y404_12060 PE=4 SV=1; Peptide ABC transporter substrate-binding protein OS=Listeria monocyto…		1	2	2	0.1096	0	1	1	1	525.782	1050.56	1050.56	-1.08	-0.00057	0/0	0	0	2560.6	CID (Collision Induced Dissociation)	MS2	45.581	100	12.8599	1154	1154	1153	mcarrera_O1301_247.RAW	F8	91286	2.19	1
High	Sequest HT	Sequest HT (A2)	A	2	AGKDTVFANKNIR		30	A0A686NL68	Peptide ABC transporter substrate-binding protein OS=Listeria monocytogenes OX=1639 GN=ABZ07_13125 PE=4 SV=1; Peptide ABC transporter substrate-binding protein OS=Listeria monocytogenes OX=1639 GN=ALZ22_09925 PE=4 SV=1; Peptide ABC transporter substrate-binding protein OS=Listeria monocytogenes OX=1639 GN=Y404_12060 PE=4 SV=1; Peptide ABC transporter substrate-binding protein OS=Listeria monocyto…		2	3	3	0.0323	0	1	1	1	478.601	1433.79	1433.79	1.97	0.00094	0/0	0	0	32438.7	CID (Collision Induced Dissociation)	MS2	19.9056	100	21.3895	1788	1788	1787	mcarrera_O1301_237.RAW	F3	85615	2.79	1
High	Sequest HT	Sequest HT (A2)	A	2	AGLISNGIR		1	A0A099W6C4	TPR_REGION domain-containing protein OS=Listeria booriae OX=1552123 GN=EP57_12885 PE=4 SV=1		0	2	2	0.0545	0	1	1	1	450.762	900.516	900.526	-10.76	-0.00484	0/0	0	0	2207.14	CID (Collision Induced Dissociation)	MS2	37.2609	100	19.8821	1878	1878	1877	mcarrera_O1301_245.RAW	F7	93775	2.2	1
High	Sequest HT	Sequest HT (A2)	A	2	AGLNAYADSEVK		2	A0A0J8G5Y3	Uncharacterized protein OS=Listeria fleischmannii 1991 OX=1430899 GN=X560_2513 PE=4 SV=1; Uncharacterized protein OS=Listeria fleischmannii FSL S10-1203 OX=1265822 GN=MCOL2_07384 PE=4 SV=1		0	2	2	0.0139	0	1	1	1	619.314	1237.62	1237.61	12.49	0.00773	0/0	0	0	3830.24	CID (Collision Induced Dissociation)	MS2	9.60845	100	33.9755	3791	3791	3789	mcarrera_O1301_247.RAW	F8	96112	2.16	1
High	Sequest HT	Sequest HT (A2)	A	2	AGLSFWPFK		3	A0A684BRU8	YccF domain-containing protein OS=Listeria monocytogenes OX=1639 GN=B1O05_16585 PE=4 SV=1; YccF domain-containing protein (Fragment) OS=Listeria monocytogenes OX=1639 GN=B1O25_18505 PE=4 SV=1; Inner membrane protein yccF OS=Listeria monocytogenes OX=1639 GN=yccF PE=4 SV=1		0	2	2	0.0931	0	1	1	1	526.781	1052.56	1052.56	-1.1	-0.00058	0/0	0	0	3495.9	CID (Collision Induced Dissociation)	MS2	31.9223	100	25.9197	2679	2679	2676	mcarrera_O1301_235.RAW	F2	75910	2.04	1
High	Sequest HT	Sequest HT (A2)	A	2	AGM[147.04]GGGTGTGAAPVVAK	M3(Oxidation)	1	A0A0Y7KLV1	Cell division protein FtsZ OS=Listeria monocytogenes OX=1639 GN=ftsZ PE=3 SV=1		0	2	2	0.3277	0	1	1	1	709.36	1417.71	1417.71	2.23	0.00158	0/0	0	0	7683.2	CID (Collision Induced Dissociation)	MS2	0	100	23.9043	2389	2389	2384	mcarrera_O1301_235.RAW	F2	103376	3.54	1
High	Sequest HT	Sequest HT (A2)	A	2	AGNKYMDLGGLK		1	A0A4R6ZLB4	Iron complex transport system substrate-binding protein OS=Listeria rocourtiae OX=647910 GN=DFP96_10644 PE=4 SV=1		1	3	3		0.0338	2	2	2	422.889	1266.65	1266.65	1.17	0.00049	0/0	0	0	49319.4	CID (Collision Induced Dissociation)	MS2	12.1348	100	22.4292	1909	1909	1908	mcarrera_O1301_237.RAW	F3	92988	2.86	0
High	Sequest HT	Sequest HT (A2)	A	2	AGNLELR		1	A0A099W6Z5	Uncharacterized protein (Fragment) OS=Listeria booriae OX=1552123 GN=EP57_09935 PE=4 SV=1		0	2	2		0.0047	3	3	3	386.721	772.434	772.431	3.98	0.00154	0/0	0	0	27644.5	CID (Collision Induced Dissociation)	MS2	28.1737	100	19.8371	2501	2501	2497	mcarrera_O1301_239.RAW	F4	100371	2.14	0
High	Sequest HT	Sequest HT (A2)	A	2	AGNTTGKSVQK		2	A0A478AZ52	LysR family transcriptional regulator OS=Listeria monocytogenes OX=1639 GN=AFR88_07040 PE=3 SV=1; LysR family transcriptional regulator OS=Listeria monocytogenes OX=1639 GN=GCV58_07050 PE=4 SV=1		1	2	2		0.0369	3	3	3	545.8	1090.59	1090.59	7.63	0.00416	0/0	0	0	67842.8	CID (Collision Induced Dissociation)	MS2	35.9133	100	14.5744	1680	1680	1677	mcarrera_O1301_239.RAW	F4	103427	2.09	0
High	Sequest HT	Sequest HT (A2)	A	2	AGSGTLVLK		1	W7CV23	Uncharacterized protein OS=Listeria weihenstephanensis FSL R9-0317 OX=1265845 GN=PWEIH_06476 PE=4 SV=1		0	2	2	0.0228	0	1	1	1	423.258	845.509	845.509	0.35	0.00015	0/0	0	0	46714.1	CID (Collision Induced Dissociation)	MS2	30.7826	100	23.2548	3042	3042	3041	mcarrera_O1301_239.RAW	F4	59144	2.19	1
High	Sequest HT	Sequest HT (A2)	A	2	AGSKLIKEMETH		1	A0A378MFC4	Helix-turn-helix domain OS=Listeria grayi OX=1641 GN=NCTC10815_01543 PE=4 SV=1		2	2	2	0.1174	0	1	1	1	672.352	1343.7	1343.7	-2.17	-0.00146	0/0	0	0	17456.1	CID (Collision Induced Dissociation)	MS2	31.5956	100	20.8358	2659	2659	2655	mcarrera_O1301_239.RAW	F4	97401	2.64	1
High	Sequest HT	Sequest HT (A2)	A	2	AGSLTVPK		1	A0A608MZQ6	Signal peptidase I OS=Listeria monocytogenes OX=1639 GN=sipX PE=3 SV=1		0	2	2	0.0702	0	1	1	1	386.729	772.451	772.456	-7.01	-0.00271	0/0	0	0	17632.6	CID (Collision Induced Dissociation)	MS2	56.2765	100	11.7715	1225	1225	1222	mcarrera_O1301_233.RAW	F1	80241	2.28	1
High	Sequest HT	Sequest HT (A2)	A	2	AGSQLEAMFAAAK		1	W7BW75	D-alanyl-D-alanine carboxypeptidase OS=Listeria grandensis FSL F6-0971 OX=1265819 GN=PGRAN_01725 PE=4 SV=1		0	2	2	0.08	0	1	1	1	647.817	1294.63	1294.65	-15.39	-0.00996	0/0	0	0	5672.34	CID (Collision Induced Dissociation)	MS2	0	100	21.9734	2473	2473	2468	mcarrera_O1301_243.RAW	F6	88165	2	1
High	Sequest HT	Sequest HT (A2)	A	2	AGTAVAMGNAIQKLK		1	W7CL95	Haloacid dehalogenase OS=Listeria floridensis FSL S10-1187 OX=1265817 GN=MFLO_01305 PE=4 SV=1		1	2	2		0.028	4	4	4	736.92	1472.83	1472.83	5.39	0.00397	0/0	0	0	8038.5	CID (Collision Induced Dissociation)	MS2	0	100	17.5195	1499	1499	1494	mcarrera_O1301_235.RAW	F2	67226	2.43	0
High	Sequest HT	Sequest HT (A2)	A	2	AGTAVSTVK		1	A0A099W315	Uncharacterized protein OS=Listeriaceae bacterium FSL A5-0209 OX=1497679 GN=EP56_14365 PE=4 SV=1		0	2	2	0.125	0	1	1	1	417.236	833.465	833.473	-9.16	-0.00382	0/0	0	0	3334.83	CID (Collision Induced Dissociation)	MS2	96.0195	100	28.3759	3868	3868	3862	mcarrera_O1301_239.RAW	F4	78535	2.08	1
High	Sequest HT	Sequest HT (A2)	A	2	AGTEAAEKIALFLNAEPD		1	A0A465X5Y6	Cystathionine beta-lyase MetC OS=Listeria monocytogenes OX=1639 GN=metC PE=3 SV=1		1	3	3	0.0066	0	1	1	1	620.656	1859.95	1859.94	8.52	0.00528	0/0	0	0	105161	CID (Collision Induced Dissociation)	MS2	2.24893	100	26.5368	3580	3580	3576	mcarrera_O1301_239.RAW	F4	116247	3.01	1
High	Sequest HT	Sequest HT (A2)	A	2	AGTVVM[147.04]KD	M6(Oxidation)	2	A0A1S7FQL6	ROK family transcriptional regulator OS=Listeria weihenstephanensis OX=1006155 GN=UE46_00455 PE=4 SV=1; ROK family protein OS=Listeria cornellensis FSL F6-0969 OX=1265820 GN=PCORN_08597 PE=4 SV=1		1	2	2	0.0811	0	1	1	1	418.712	836.417	836.418	-1.5	-0.00063	0/0	0	0	19900.5	CID (Collision Induced Dissociation)	MS2	24.7964	100	11.0639	730	730	728	mcarrera_O1301_235.RAW	F2	81705	2.22	1
High	Sequest HT	Sequest HT (A2)	A	2	AGVLQTDLR		2	A0A1E7E6Y4	Flagellar hook protein OS=Listeria monocytogenes OX=1639 GN=AJL15_05540 PE=4 SV=1; Flagellar hook-length control protein FliK OS=Listeria monocytogenes OX=1639 GN=FMU95_01885 PE=4 SV=1		2	5	5		0	2	2	2	351.206	1752	1752.03	-14.76	-0.00517	0/0	0	0	13950.5	CID (Collision Induced Dissociation)	MS2	50.0712	100	10.473	795	795	794	mcarrera_O1301_249.RAW	F9	34384	3	0
High	Sequest HT	Sequest HT (A2)	A	2	AGVNLVTNGGISGGG		1	A0AKY2	Penicillin-binding protein OS=Listeria welshimeri serovar 6b (strain ATCC 35897 / DSM 20650 / SLCC5334) OX=386043 GN=lwe2246 PE=4 SV=1		0	2	2		0.0097	2	2	2	636.834	1272.66	1272.65	5.43	0.00345	0/0	0	0	4092.02	CID (Collision Induced Dissociation)	MS2	0	100	26.0492	3124	3124	3118	mcarrera_O1301_243.RAW	F6	95878	2.05	0
High	Sequest HT	Sequest HT (A2)	A	2	AGVTTTLR		1	E3YMQ6	Putative secreted protein OS=Listeria marthii FSL S4-120 OX=702457 GN=NT05LM_0793 PE=4 SV=1		0	2	2	0.0972	0	1	1	1	409.748	818.488	818.473	18.11	0.00741	0/0	0	0	18417.1	CID (Collision Induced Dissociation)	MS2	57.8902	95.271	18.846	1998	1998	1996	mcarrera_O1301_243.RAW	F6	49900	2.16	1
High	Sequest HT	Sequest HT (A2)	A	2	AGWAAAKGAVGGGK		4	A0A465D5F0	Uncharacterized protein OS=Listeria monocytogenes OX=1639 GN=ARW31_10865 PE=4 SV=1; Uncharacterized protein OS=Listeria monocytogenes OX=1639 GN=EPC87_03990 PE=4 SV=1; Uncharacterized protein OS=Listeria monocytogenes OX=1639 GN=MY41_11755 PE=4 SV=1; Uncharacterized protein OS=Listeria monocytogenes OX=1639 GN=EZ592_14265 PE=4 SV=1		1	3	3	0.1445	0	1	1	1	400.892	1200.66	1200.65	10.71	0.00429	0/0	0	0	9343.57	CID (Collision Induced Dissociation)	MS2	44.9195	100	6.3869	441	441	439	mcarrera_O1301_247.RAW	F8	96608	2.56	1
High	Sequest HT	Sequest HT (A2)	A	2	AHEQM[147.04]MLQKE	M5(Oxidation)	8	A0A5L9DJJ9	STAS domain-containing protein OS=Listeria monocytogenes OX=1639 GN=FL876_06940 PE=4 SV=1; STAS domain-containing protein OS=Listeria monocytogenes OX=1639 GN=KW17_12475 PE=4 SV=1; STAS domain-containing protein OS=Listeria monocytogenes OX=1639 GN=FDW65_02535 PE=4 SV=1; STAS domain-containing protein OS=Listeria monocytogenes OX=1639 GN=AN177_07615 PE=4 SV=1; STAS domain-containing protein OS=Li…		1	2	2	0.0654	0	1	1	1	630.778	1260.55	1260.57	-17.55	-0.01106	0/0	0	0	9708.64	CID (Collision Induced Dissociation)	MS2	36.6722	100	7.897	712	712	706	mcarrera_O1301_239.RAW	F4	24472	2.14	1
High	Sequest HT	Sequest HT (A2)	A	2	AHLKLIQ		1	A0A1S7FRU0	TPR_REGION domain-containing protein OS=Listeria weihenstephanensis OX=1006155 GN=UE46_03330 PE=4 SV=1		1	2	2	0.1773	0	1	1	1	411.765	822.522	822.52	3.46	0.00142	0/0	0	0	43976.8	CID (Collision Induced Dissociation)	MS2	20.8518	100	18.0014	1558	1558	1557	mcarrera_O1301_235.RAW	F2	7360	2.2	1
High	Sequest HT	Sequest HT (A2)	A	2	AIAAASRVFR		1	A0A683NZ87	ABC transporter ATP-binding protein OS=Listeria monocytogenes OX=1639 GN=AC258_06870 PE=4 SV=1		1	2	2		0.0457	2	2	2	531.309	1061.61	1061.62	-10.03	-0.00532	0/0	0	0	9439.21	CID (Collision Induced Dissociation)	MS2	19.7135	100	13.0426	1146	1146	1143	mcarrera_O1301_243.RAW	F6	53922	2.09	0
High	Sequest HT	Sequest HT (A2)	A	2	AIAAGNFRASLQ		1	W7BTE4	UDP-N-acetyl-D-mannosamine dehydrogenase OS=Listeria grandensis FSL F6-0971 OX=1265819 GN=PGRAN_08168 PE=3 SV=1		1	2	2	0.0932	0	1	1	1	609.83	1218.65	1218.66	-4.98	-0.00303	0/0	0	0	24659.9	CID (Collision Induced Dissociation)	MS2	16.3026	100	23.479	3078	3078	3074	mcarrera_O1301_239.RAW	F4	111852	2.36	1
High	Sequest HT	Sequest HT (A2)	A	2	AIALAIDKQ		29	A0A686NL68	Peptide ABC transporter substrate-binding protein OS=Listeria monocytogenes OX=1639 GN=ABZ07_13125 PE=4 SV=1; Peptide ABC transporter substrate-binding protein OS=Listeria monocytogenes OX=1639 GN=ALZ22_09925 PE=4 SV=1; Peptide ABC transporter substrate-binding protein OS=Listeria monocytogenes OX=1639 GN=Y404_12060 PE=4 SV=1; Peptide ABC transporter substrate-binding protein OS=Listeria monocyto…		1	2	2		0	1	2	2	471.783	942.559	942.562	-2.68	-0.00126	0/0	0	0	2873.32	CID (Collision Induced Dissociation)	MS2	0	100	36.0382	3947	3947	3944	mcarrera_O1301_247.RAW	F8	61958	2.54	1
High	Sequest HT	Sequest HT (A2)	A	2	AIEAGLAEVK		2	A0A3H2VVI3	Glycosyltransferase OS=Listeria monocytogenes OX=1639 GN=ABF16_01900 PE=4 SV=1; Glycosyltransferase, group 2 family protein OS=Listeria innocua ATCC 33091 OX=1002366 GN=HMPREF0557_01376 PE=4 SV=1		0	2	2		0.0244	2	2	2	500.795	1000.58	1000.57	14.67	0.00734	0/0	0	0	31543.7	CID (Collision Induced Dissociation)	MS2	28.5687	100	29.9264	3238	3238	3237	mcarrera_O1301_235.RAW	F2	77336	2	0
High	Sequest HT	Sequest HT (A2)	A	2	AIEDAEAGIK		3	A0A2X3H830	Beta-phosphoglucomutase OS=Listeria fleischmannii subsp. fleischmannii OX=1671902 GN=yvdM_1 PE=4 SV=1; Beta-phosphoglucomutase OS=Listeria fleischmannii subsp. coloradonensis OX=1081736 GN=yvdM_1 PE=4 SV=1; Beta-phosphoglucomutase OS=Listeria fleischmannii FSL S10-1203 OX=1265822 GN=MCOL2_18519 PE=4 SV=1		0	2	2		0.0398	7	7	7	508.768	1016.53	1016.53	3.42	0.00174	0/0	0	0	41274.9	CID (Collision Induced Dissociation)	MS2	20.3244	100	20.6246	2629	2629	2625	mcarrera_O1301_239.RAW	F4	101549	2.17	0
High	Sequest HT	Sequest HT (A2)	A	2	AIEDAKLEKATLIVNQ		2	A0A2X0QBR7	Uncharacterized protein OS=Brochothrix thermosphacta OX=2756 GN=BTBSAS_10152 PE=4 SV=1; Uncharacterized protein OS=Brochothrix thermosphacta OX=2756 GN=CNY62_08555 PE=4 SV=1		2	2	2		0.0321	2	2	2	878.49	1755.97	1755.99	-6.64	-0.00583	0/0	0	0	80583.2	CID (Collision Induced Dissociation)	MS2	0	100	21.163	2713	2713	2711	mcarrera_O1301_239.RAW	F4	65721	2.41	0
High	Sequest HT	Sequest HT (A2)	A	2	AIENGEEII		1	A0A5Y1MRT2	Uncharacterized protein OS=Listeria monocytogenes OX=1639 GN=FL865_07510 PE=4 SV=1		0	2	2	0.1121	0	1	1	1	494.261	987.515	987.499	15.51	0.00766	0/0	0	0	22455.1	CID (Collision Induced Dissociation)	MS2	6.9505	100	10.0351	1005	1005	1002	mcarrera_O1301_239.RAW	F4	88644	2.23	1
High	Sequest HT	Sequest HT (A2)	A	2	AIENGIIDYPK		2	A0A099WEZ0	Beta-xylosidase OS=Listeria booriae OX=1552123 GN=EP57_04205 PE=3 SV=1; Beta-1,4-xylosidase OS=Listeria riparia FSL S10-1204 OX=1265816 GN=PRIP_08537 PE=3 SV=1		2	2	2		0.029	3	3	3	645.344	1289.68	1289.7	-12.09	-0.0078	0/0	0	0	4861.5	CID (Collision Induced Dissociation)	MS2	45.2973	100	29.2599	3238	3238	3236	mcarrera_O1301_249.RAW	F9	98042	2.01	0
High	Sequest HT	Sequest HT (A2)	A	2	AIENITMPQ	N-Term(Prot)(Met-loss)	1	W7D116	Dihydrolipoamide acetyltransferase component of pyruvate dehydrogenase complex OS=Brochothrix campestris FSL F6-1037 OX=1265861 GN=BCAMP_02325 PE=3 SV=1		0	2	2	0.0044	0	1	1	1	508.768	1016.53	1016.51	20.89	0.01062	0/0	0	0	41274.9	CID (Collision Induced Dissociation)	MS2	20.3244	100	20.6246	2629	2629	2625	mcarrera_O1301_239.RAW	F4	101549	2.26	1
High	Sequest HT	Sequest HT (A2)	A	2	AIITKALGGDDNIK		1	A0A3T2P5E5	PTS glucose transporter subunit IIBC (Fragment) OS=Listeria monocytogenes OX=1639 GN=B4Y49_16745 PE=4 SV=1		1	3	3	0.0516	0	1	1	1	476.945	1428.82	1428.81	9.59	0.00457	0/0	0	0	21899.2	CID (Collision Induced Dissociation)	MS2	34.5335	100	16.4623	1979	1979	1976	mcarrera_O1301_239.RAW	F4	61427	2.52	1
High	Sequest HT	Sequest HT (A2)	A	2	AIKDAVK		1	A0A3N9TU74	DUF1398 domain-containing protein OS=Listeria sp. SHR_NRA_18 OX=2269046 GN=DUK53_04430 PE=4 SV=1		1	2	2	0	0	1	1	1	372.735	744.463	744.461	2.13	0.00079	0/0	0	0	667062	CID (Collision Induced Dissociation)	MS2	17.1365	46.046	6.0226	273	273	272	mcarrera_O1301_235.RAW	F2	86629	2.42	1
High	Sequest HT	Sequest HT (A2)	A	2	AIKEAVK		4	A0A3S4WYE3	Glycerophosphoryl diester phosphodiesterase OS=Listeria grayi OX=1641 GN=ugpQ PE=4 SV=1; Glycerophosphodiester phosphodiesterase family protein OS=Listeria grayi DSM 20601 OX=525367 GN=glpQ PE=4 SV=1; 3-ketoacyl-ACP reductase OS=Listeria ivanovii subsp. londoniensis OX=202752 GN=JL58_02170 PE=4 SV=1; Glycerophosphoryl diester phosphodiesterase OS=Listeria grayi OX=1641 GN=ugpQ PE=4 SV=1		1	2	2		0	1	2	2	379.743	758.479	758.477	1.89	0.00072	0/0	0	0	79880.5	CID (Collision Induced Dissociation)	MS2	2.92542	100	0.55	32	32	31	mcarrera_O1301_237.RAW	F3	57353	2.07	1
High	Sequest HT	Sequest HT (A2)	A	2	AIKEVAK		25	A0A112VG19	Ribosomal RNA small subunit methyltransferase I OS=Listeria monocytogenes OX=1639 GN=rsmI PE=3 SV=1; Lmo0634 protein OS=Listeria monocytogenes serovar 1/2a (strain ATCC BAA-679 / EGD-e) OX=169963 GN=lmo0634 PE=4 SV=1; Sugar-phosphate kinase OS=Listeria monocytogenes OX=1639 GN=FJL01_02475 PE=4 SV=1; Class II D-tagatose-bisphosphate aldolase, non-catalytic subunit OS=Listeria monocytogenes OX=1639…		1	2	2		0.0235	3	3	3	379.742	758.477	758.477	-0.46	-0.00017	0/0	0	0	250070	CID (Collision Induced Dissociation)	MS2	4.76085	100	0.5348	35	35	34	mcarrera_O1301_241.RAW	F5	63244	2.08	0
High	Sequest HT	Sequest HT (A2)	A	2	AIKSALLDQK		1	A0A5L9CUR9	Formamidopyrimidine-DNA glycosylase OS=Listeria monocytogenes OX=1639 GN=mutM PE=3 SV=1		1	2	2	0.1642	0	1	1	1	543.834	1086.66	1086.65	7.8	0.00424	0/0	0	0	2377.71	CID (Collision Induced Dissociation)	MS2	11.4558	100	8.0268	504	504	500	mcarrera_O1301_245.RAW	F7	40439	2.01	1
High	Sequest HT	Sequest HT (A2)	A	2	AIQVGYHTLMAH		1	A0A615U383	Uncharacterized protein (Fragment) OS=Listeria monocytogenes OX=1639 GN=F3247_13790 PE=4 SV=1		1	2	2		0	2	2	2	389.711	778.414	778.405	10.77	0.00419	0/0	0	0	5782.41	CID (Collision Induced Dissociation)	MS2	63.7319	100	23.8608	2547	2547	2544	mcarrera_O1301_249.RAW	F9	72814	2.12	0
High	Sequest HT	Sequest HT (A2)	A	2	AKIALQLWS		62	A0A460FVF7	Sugar phosphate isomerase/epimerase OS=Listeria monocytogenes OX=1639 GN=E1X50_10530 PE=4 SV=1; Sugar phosphate isomerase/epimerase OS=Listeria monocytogenes OX=1639 GN=A7X98_06135 PE=4 SV=1; Sugar phosphate isomerase/epimerase OS=Listeria monocytogenes OX=1639 GN=FLQ98_11055 PE=4 SV=1; Sugar phosphate isomerase/epimerase OS=Listeria monocytogenes OX=1639 GN=AF200_09985 PE=4 SV=1; Sugar phosphate…		1	2	2		0.0376	2	2	2	515.307	1029.61	1029.61	-2.22	-0.00114	0/0	0	0	5346.09	CID (Collision Induced Dissociation)	MS2	0	100	11.384	1208	1208	1202	mcarrera_O1301_239.RAW	F4	67306	2.05	1
High	Sequest HT	Sequest HT (A2)	A	2	AKLAKIEQE		1	W7BRF3	Uncharacterized protein OS=Listeria grandensis FSL F6-0971 OX=1265819 GN=PGRAN_11481 PE=4 SV=1		2	2	2	0.0347	0	1	1	1	515.307	1029.61	1029.59	12.13	0.00624	0/0	0	0	323579	CID (Collision Induced Dissociation)	MS2	0	64.391	15.2102	1777	1777	1776	mcarrera_O1301_239.RAW	F4	67335	2.02	1
High	Sequest HT	Sequest HT (A2)	A	2	AKNIMM[147.04]MNRR	M6(Oxidation)	72	A0A468UE51	SMI1/KNR4 family protein OS=Listeria monocytogenes OX=1639 GN=AFR86_13525 PE=4 SV=1; SMI1/KNR4 family protein OS=Listeria monocytogenes OX=1639 GN=F9C47_00745 PE=4 SV=1; SMI1/KNR4 family protein OS=Listeria monocytogenes OX=1639 GN=Q899_03840 PE=4 SV=1; SMI1/KNR4 family protein (Fragment) OS=Listeria monocytogenes OX=1639 GN=F3281_14295 PE=4 SV=1; SMI1/KNR4 family protein OS=Listeria monocytogene…		0	2	2		0.0236	4	4	4	456.769	912.531	912.54	-9.67	-0.00441	0/0	0	0	5917.36	CID (Collision Induced Dissociation)	MS2	77.0153	100	27.4946	3038	3038	3035	mcarrera_O1301_249.RAW	F9	34550	2.07	0
High	Sequest HT	Sequest HT (A2)	A	2	AKVNLGAQ		1	W7BCA3	ArpU family transcriptional regulator OS=Listeria grandensis FSL F6-0971 OX=1265819 GN=PGRAN_02575 PE=4 SV=1		1	2	2		0.0435	3	3	3	400.737	800.467	800.462	5.84	0.00234	0/0	0	0	4844.11	CID (Collision Induced Dissociation)	MS2	53.4611	100	21.8657	2092	2092	2091	mcarrera_O1301_235.RAW	F2	64752	2.2	0
High	Sequest HT	Sequest HT (A2)	A	2	ALALAIDKQ		2	G2ZE16	Putative pheromone ABC transporter (Binding protein) OS=Listeria ivanovii (strain ATCC BAA-678 / PAM 55) OX=881621 GN=LIV_2183 PE=4 SV=1; Periplasmic oligopeptide-binding protein OS=Listeria welshimeri serovar 6b (strain ATCC 35897 / DSM 20650 / SLCC5334) OX=386043 GN=lwe2213 PE=4 SV=1		1	2	2	0	0	1	1	1	471.783	942.559	942.562	-2.68	-0.00126	0/0	0	0	2873.32	CID (Collision Induced Dissociation)	MS2	0	100	36.0382	3947	3947	3944	mcarrera_O1301_247.RAW	F8	61958	2.54	1
High	Sequest HT	Sequest HT (A2)	A	2	ALASDSTAMLAGSLL		1	A0A660IVJ9	NCS2 family permease OS=Listeria monocytogenes OX=1639 GN=B1O10_15210 PE=4 SV=1		0	3	3	0.0456	0	1	1	1	474.25	1420.74	1420.74	0.3	0.00014	0/0	0	0	5498.98	CID (Collision Induced Dissociation)	MS2	44.4392	100	19.1433	1954	1954	1953	mcarrera_O1301_247.RAW	F8	112809	2.63	1
High	Sequest HT	Sequest HT (A2)	A	2	ALDADLSAASNWNR		3	D7UWD3	Transketolase, C-terminal domain protein OS=Listeria grayi DSM 20601 OX=525367 GN=tkt3 PE=4 SV=1; 1-deoxy-D-xylulose-5-phosphate synthase OS=Listeria grayi OX=1641 GN=dxs_2 PE=4 SV=1; 1-deoxy-D-xylulose-5-phosphate synthase OS=Listeria grayi OX=1641 GN=dxs_2 PE=4 SV=1		0	3	3	0.0398	0	1	1	1	501.912	1503.72	1503.72	1.77	0.00088	0/0	0	0	36498.2	CID (Collision Induced Dissociation)	MS2	38.3194	100	18.5505	1951	1951	1947	mcarrera_O1301_243.RAW	F6	81507	2.51	1
High	Sequest HT	Sequest HT (A2)	A	2	ALEAVNSAMKAK		1	W7B2K7	Tagatose-6-phosphate kinase OS=Listeria aquatica FSL S10-1188 OX=1265818 GN=MAQA_01887 PE=3 SV=1		0	3	3	0.0846	0	1	1	1	516.264	1546.78	1546.79	-8.17	-0.00421	0/0	0	0	13480	CID (Collision Induced Dissociation)	MS2	6.60633	100	13.8927	1220	1220	1215	mcarrera_O1301_249.RAW	F9	107878	2.72	1
High	Sequest HT	Sequest HT (A2)	A	2	ALEEIHAGK		11	A0A5B8AF20	DNA-directed RNA polymerase subunit omega OS=Listeria seeligeri OX=1640 GN=rpoZ PE=3 SV=1; DNA-directed RNA polymerase subunit omega OS=Listeria welshimeri serovar 6b (strain ATCC 35897 / DSM 20650 / SLCC5334) OX=386043 GN=rpoZ PE=3 SV=1; DNA-directed RNA polymerase subunit omega OS=Listeria innocua ATCC 33091 OX=1002366 GN=rpoZ PE=3 SV=1; DNA-directed RNA polymerase subunit omega OS=Listeria mon…		0	2	2	0.284	0	1	1	1	484.264	967.521	967.521	0.35	0.00017	0/0	0	0	6229.37	CID (Collision Induced Dissociation)	MS2	35.1497	100	16.8101	1343	1343	1342	mcarrera_O1301_241.RAW	F5	59341	2.43	1
High	Sequest HT	Sequest HT (A2)	A	2	ALEETVQAR		2	A0A466RCJ1	Putative competence-damage inducible protein OS=Listeria monocytogenes OX=1639 GN=cinA PE=3 SV=1; Competence/damage-inducible protein A (Fragment) OS=Listeria monocytogenes OX=1639 GN=B5G82_15960 PE=3 SV=1		0	2	2		0.0133	3	3	3	508.768	1016.53	1016.54	-7.63	-0.00388	0/0	0	0	41274.9	CID (Collision Induced Dissociation)	MS2	20.3244	100	20.6246	2629	2629	2625	mcarrera_O1301_239.RAW	F4	101549	2.23	0
High	Sequest HT	Sequest HT (A2)	A	2	ALEGADVNTLGVK		1	A0A0Y7FAI7	Stage 0 sporulation protein KA OS=Listeria monocytogenes OX=1639 GN=oppA_1 PE=4 SV=1		0	2	2	0.1184	0	1	1	1	643.853	1286.7	1286.7	2.32	0.00149	0/0	0	0	10419.4	CID (Collision Induced Dissociation)	MS2	12.4439	100	31.1868	3405	3405	3402	mcarrera_O1301_235.RAW	F2	97908	2.28	1
High	Sequest HT	Sequest HT (A2)	A	2	ALEGDAQYEEK		1	A0A684Y9X3	Elongation factor Tu (Fragment) OS=Listeria monocytogenes OX=1639 GN=tuf PE=4 SV=1		0	2	2	0.3725	0	1	1	1	626.787	1252.57	1252.57	-1.4	-0.00088	0/0	0	0	2931.96	CID (Collision Induced Dissociation)	MS2	27.5017	100	19.5476	1770	1770	1767	mcarrera_O1301_235.RAW	F2	56167	2.98	1
High	Sequest HT	Sequest HT (A2)	A	2	ALETLGRGSIFT		1	W7CW75	Diadenylate cyclase OS=Listeria weihenstephanensis FSL R9-0317 OX=1265845 GN=dacA PE=3 SV=1		1	2	2	0.1393	0	1	1	1	632.846	1264.68	1264.69	-4.21	-0.00266	0/0	0	0	2700.06	CID (Collision Induced Dissociation)	MS2	56.8879	100	24.053	2784	2784	2781	mcarrera_O1301_233.RAW	F1	85848	2.01	1
High	Sequest HT	Sequest HT (A2)	A	2	ALGFVNANSK		2	A0A4R6ZL55	Uncharacterized protein OS=Listeria rocourtiae OX=647910 GN=DFP96_10575 PE=4 SV=1; Uncharacterized protein OS=Listeria grandensis FSL F6-0971 OX=1265819 GN=PGRAN_07446 PE=4 SV=1		0	2	2	0.0439	0	1	1	1	510.784	1020.56	1020.55	12.34	0.0063	0/0	0	0	21897.9	CID (Collision Induced Dissociation)	MS2	0	100	15.4713	1820	1820	1819	mcarrera_O1301_239.RAW	F4	74962	2.28	1
High	Sequest HT	Sequest HT (A2)	A	2	ALIAMGALEM[147.04]GLK	M10(Oxidation)	10	A0A1E7E5T9	DNA polymerase OS=Listeria monocytogenes OX=1639 GN=AJL15_06810 PE=4 SV=1; DNA polymerase OS=Listeria monocytogenes OX=1639 GN=AKH97_02005 PE=4 SV=1; DNA polymerase OS=Listeria monocytogenes OX=1639 GN=AF432_11460 PE=4 SV=1; DNA polymerase OS=Listeria monocytogenes OX=1639 GN=EQN71_12870 PE=4 SV=1; DNA polymerase OS=Listeria monocytogenes OX=1639 GN=NY28_08135 PE=4 SV=1; DNA polymerase OS=Listeri…		0	3	3	0.048	0	1	1	1	445.24	1333.71	1333.72	-11.94	-0.00531	0/0	0	0	54585.4	CID (Collision Induced Dissociation)	MS2	38.2099	100	18.4471	2057	2057	2056	mcarrera_O1301_233.RAW	F1	101326	2.5	1
High	Sequest HT	Sequest HT (A2)	A	2	ALIQTKEM[147.04]QR	M8(Oxidation)	1	W7D463	Metal dependent phosphohydrolase OS=Brochothrix campestris FSL F6-1037 OX=1265861 GN=BCAMP_06505 PE=4 SV=1		1	2	2		0.0469	2	2	2	617.326	1233.64	1233.66	-14.31	-0.00882	0/0	0	0	4844.66	CID (Collision Induced Dissociation)	MS2	0	100	17.8964	1546	1546	1545	mcarrera_O1301_235.RAW	F2	111907	2.03	0
High	Sequest HT	Sequest HT (A2)	A	2	ALKDAVK		7	W7AZP0	DNA-binding protein OS=Listeria aquatica FSL S10-1188 OX=1265818 GN=MAQA_08413 PE=3 SV=1; HU family DNA-binding protein OS=Listeria monocytogenes OX=1639 GN=B5H26_15390 PE=3 SV=1; HB OS=Listeria monocytogenes OX=1639 GN=hup PE=3 SV=1; HU family DNA-binding protein (Fragment) OS=Listeria monocytogenes OX=1639 GN=B4X80_17715 PE=3 SV=1; DNA-binding protein OS=Listeria fleischmannii FSL S10-1203 OX=1…		1	2	2		0	1	2	2	372.735	744.463	744.461	2.13	0.00079	0/0	0	0	667062	CID (Collision Induced Dissociation)	MS2	17.1365	46.046	6.0226	273	273	272	mcarrera_O1301_235.RAW	F2	86629	2.42	1
High	Sequest HT	Sequest HT (A2)	A	2	ALKDIGK		2	A0A2X0QRU0	Putative hydrolase family protein OS=Brochothrix thermosphacta OX=2756 GN=BTBSAS_120014 PE=4 SV=1; Alpha/beta hydrolase OS=Brochothrix thermosphacta OX=2756 GN=CNY62_12255 PE=4 SV=1		1	2	2		0.0124	3	3	3	372.735	744.463	744.461	2.13	0.00079	0/0	0	0	667062	CID (Collision Induced Dissociation)	MS2	17.1365	46.046	6.0226	273	273	272	mcarrera_O1301_235.RAW	F2	86629	2.39	1
High	Sequest HT	Sequest HT (A2)	A	2	ALKEAVK		9	A0A378MJC6	HB OS=Listeria grayi OX=1641 GN=hup_2 PE=3 SV=1; Nucleoid protein Hbs OS=Listeria rocourtiae OX=647910 GN=DFP96_101258 PE=3 SV=1; Histone-like protein HLm OS=Listeria monocytogenes OX=1639 GN=hlm PE=3 SV=1; DNA-binding protein HU OS=Listeria grayi OX=1641 GN=hup PE=3 SV=1; DNA-binding protein HU OS=Listeria monocytogenes serotype 4b str. LL195 OX=1230340 GN=hup PE=3 SV=1; DNA-binding protein HU O…		1	2	2	0	0	1	1	1	379.743	758.479	758.477	1.89	0.00072	0/0	0	0	79880.5	CID (Collision Induced Dissociation)	MS2	2.92542	100	0.55	32	32	31	mcarrera_O1301_237.RAW	F3	57353	2.07	1
High	Sequest HT	Sequest HT (A2)	A	2	ALPAAIEAIHDADL		6	W7CA16	Gluconeogenesis factor OS=Listeria cornellensis FSL F6-0969 OX=1265820 GN=PCORN_01190 PE=3 SV=1; Gluconeogenesis factor OS=Listeria rocourtiae OX=647910 GN=DFP96_10890 PE=3 SV=1; Gluconeogenesis factor OS=Listeria sp. SHR_NRA_18 OX=2269046 GN=DUK53_14695 PE=3 SV=1; Gluconeogenesis factor OS=Listeria booriae OX=1552123 GN=EP57_13660 PE=3 SV=1; Gluconeogenesis factor OS=Listeria weihenstephanensis …		0	3	3	0.0516	0	1	1	1	473.925	1419.76	1419.75	8.94	0.00423	0/0	0	0	33608.7	CID (Collision Induced Dissociation)	MS2	25.1328	100	11.9085	988	988	986	mcarrera_O1301_243.RAW	F6	107660	2.52	1
High	Sequest HT	Sequest HT (A2)	A	2	ALQADLDKAQAK		1	W7BRH2	Uncharacterized protein (Fragment) OS=Listeria cornellensis FSL F6-0969 OX=1265820 GN=PCORN_13157 PE=4 SV=1		1	2	2	0.0553	0	1	1	1	636.358	1271.71	1271.7	10.63	0.00676	0/0	0	0	69459.3	CID (Collision Induced Dissociation)	MS2	46.3515	100	25.7126	3447	3447	3445	mcarrera_O1301_239.RAW	F4	88532	2.17	1
High	Sequest HT	Sequest HT (A2)	A	2	ALQKM[147.04]IQEEGVDKAITK	M5(Oxidation)	2	A0A448Q0Y8	Mannitol-1-phosphate 5-dehydrogenase OS=Listeria grayi OX=1641 GN=mtlD PE=3 SV=1; Mannitol-1-phosphate 5-dehydrogenase OS=Listeria grayi OX=1641 GN=mtlD PE=3 SV=1		2	3	3	0.0232	0	1	1	1	640.02	1918.05	1918.03	7.72	0.00493	0/0	0	0	6734.21	CID (Collision Induced Dissociation)	MS2	28.7249	100	17.5055	1797	1797	1793	mcarrera_O1301_243.RAW	F6	77846	2.59	1
High	Sequest HT	Sequest HT (A2)	A	2	ALQNSQAAGLPPIE		1	A0A3D8TTH7	Methyltransferase OS=Listeria kieliensis OX=1621700 GN=UR08_01780 PE=4 SV=1		0	3	3	0.128	0	1	1	1	470.25	1408.73	1408.74	-6.42	-0.00302	0/0	0	0	22190.1	CID (Collision Induced Dissociation)	MS2	24.4478	100	26.5873	3206	3206	3204	mcarrera_O1301_243.RAW	F6	100771	2.5	1
High	Sequest HT	Sequest HT (A2)	A	2	ALQQAAKDLYGENASK		1	A0A5L1F0W1	Neutral metalloproteinase OS=Listeria monocytogenes OX=1639 GN=prtA PE=3 SV=1		1	2	2	0.2222	0	1	1	1	853.927	1706.85	1706.87	-14.31	-0.01221	0/0	0	0	19345.2	CID (Collision Induced Dissociation)	MS2	14.2639	100	24.1556	3191	3191	3187	mcarrera_O1301_239.RAW	F4	112062	2.61	1
High	Sequest HT	Sequest HT (A2)	A	2	ALRFESDQTAR		1	A0A3D8TKC2	Histidine kinase OS=Listeria kieliensis OX=1621700 GN=UR08_12470 PE=4 SV=1		1	3	3		0.0114	4	4	4	431.896	1293.67	1293.65	13.72	0.00592	0/0	0	0	41659.6	CID (Collision Induced Dissociation)	MS2	29.9345	100	11.545	779	779	778	mcarrera_O1301_235.RAW	F2	100659	2.61	0
High	Sequest HT	Sequest HT (A2)	A	2	ALSFHLAFR	N-Term(Prot)(Met-loss)	1	W7CCS5	Uncharacterized protein OS=Listeria floridensis FSL S10-1187 OX=1265817 GN=MFLO_02207 PE=4 SV=1		0	2	2	0.0457	0	1	1	1	531.309	1061.61	1061.59	20.45	0.01086	0/0	0	0	9439.21	CID (Collision Induced Dissociation)	MS2	19.7135	100	13.0426	1146	1146	1143	mcarrera_O1301_243.RAW	F6	53922	2.19	1
High	Sequest HT	Sequest HT (A2)	A	2	ALVTGGDSGIGR		1	A0A3D8TTK4	Oxidoreductase OS=Listeria kieliensis OX=1621700 GN=UR08_00900 PE=4 SV=1		0	2	2	0.3093	0	1	1	1	551.799	1102.59	1102.59	4.22	0.00233	0/0	0	0	44366.1	CID (Collision Induced Dissociation)	MS2	37.4987	100	26.3965	3557	3557	3552	mcarrera_O1301_239.RAW	F4	113856	2.36	1
High	Sequest HT	Sequest HT (A2)	A	2	AM[147.04]EYLEK	M2(Oxidation)	1	A0A3D8TV16	Cysteine desulfurase OS=Listeria kieliensis OX=1621700 GN=UR08_04880 PE=3 SV=1		0	2	2	0.0485	0	1	1	1	450.213	899.418	899.418	0.41	0.00018	0/0	0	0	16522.1	CID (Collision Induced Dissociation)	MS2	30.7548	100	29.5326	3180	3180	3179	mcarrera_O1301_235.RAW	F2	36836	2.06	1
High	Sequest HT	Sequest HT (A2)	A	2	AM[147.04]TVIGSGQISG	M2(Oxidation)	1	A0A5L9MRZ5	Rod shape-determining protein RodA OS=Listeria monocytogenes OX=1639 GN=rodA PE=3 SV=1		0	2	2		0.0415	2	2	2	568.783	1136.56	1136.56	-2.6	-0.00148	0/0	0	0	5041.07	CID (Collision Induced Dissociation)	MS2	19.9093	100	23.467	2325	2325	2320	mcarrera_O1301_235.RAW	F2	92578	2.08	0
High	Sequest HT	Sequest HT (A2)	A	2	AMEDLLTAGTNR		1	A0A471HCI9	Uncharacterized protein OS=Listeria monocytogenes OX=1639 GN=AAU23_14960 PE=4 SV=1		0	2	2		0.0143	2	2	2	646.327	1291.65	1291.63	11.49	0.00742	0/0	0	0	41477.5	CID (Collision Induced Dissociation)	MS2	41.8776	100	22.8903	2985	2985	2980	mcarrera_O1301_239.RAW	F4	102793	2.07	0
High	Sequest HT	Sequest HT (A2)	A	2	AMLNTLDQTIK		1	A0AFX2	Transcriptional regulator, MerR family OS=Listeria welshimeri serovar 6b (strain ATCC 35897 / DSM 20650 / SLCC5334) OX=386043 GN=lwe0486 PE=4 SV=1		0	2	2	0.139	0	1	1	1	624.332	1247.66	1247.67	-8.49	-0.00529	0/0	0	0	710.548	CID (Collision Induced Dissociation)	MS2	78.134	100	29.5551	3184	3184	3179	mcarrera_O1301_235.RAW	F2	105571	2.23	1
High	Sequest HT	Sequest HT (A2)	A	2	AMPTIMAGIR		1	A0A121Y1I6	Putative osmoprotectant uptake system permease protein yehY OS=Listeria monocytogenes OX=1639 GN=yehY PE=3 SV=1		0	2	2	0.0173	0	1	1	1	530.78	1060.55	1060.56	-11.13	-0.0059	0/0	0	0	2717.74	CID (Collision Induced Dissociation)	MS2	11.75	100	33.1021	3698	3698	3697	mcarrera_O1301_247.RAW	F8	103908	2.31	1
High	Sequest HT	Sequest HT (A2)	A	2	AMQKTSNSNAYLE		34	A0A461IN80	Peptidase P60 OS=Listeria monocytogenes OX=1639 GN=KV56_10755 PE=4 SV=1; Peptidase P60 OS=Listeria monocytogenes OX=1639 GN=ART25_12630 PE=4 SV=1; Peptidase P60 OS=Listeria monocytogenes OX=1639 GN=AFW23_09510 PE=4 SV=1; Peptidase P60 OS=Listeria monocytogenes OX=1639 GN=AF450_12220 PE=4 SV=1; Peptidase P60 OS=Listeria ivanovii subsp. londoniensis OX=202752 GN=JL58_12940 PE=4 SV=1; Peptidase P60 …		1	2	2	0.2095	0	1	1	1	728.842	1456.68	1456.67	2.07	0.00151	0/0	0	0	3120.58	CID (Collision Induced Dissociation)	MS2	0	100	22.8508	2618	2618	2614	mcarrera_O1301_233.RAW	F1	60089	2.1	1
High	Sequest HT	Sequest HT (A2)	A	2	AMTPSLAGAVSEE		2	W7DGN4	PTS system mannitol-specific transporter subunit IIBC OS=Listeria fleischmannii FSL S10-1203 OX=1265822 GN=MCOL2_04938 PE=4 SV=1; EIICBA-Mtl OS=Listeria fleischmannii subsp. coloradonensis OX=1081736 GN=mtlA_1 PE=4 SV=1		0	2	2		0.0148	2	2	2	631.81	1262.61	1262.59	15.97	0.01008	0/0	0	0	2858.94	CID (Collision Induced Dissociation)	MS2	47.7278	100	23.6189	2723	2723	2717	mcarrera_O1301_233.RAW	F1	90667	2	0
High	Sequest HT	Sequest HT (A2)	A	2	ANAADIAGNAFAK		3	G2ZER3	Phosphate propanoyltransferase OS=Listeria ivanovii (strain ATCC BAA-678 / PAM 55) OX=881621 GN=LIV_1092 PE=3 SV=1; Phosphate propanoyltransferase OS=Listeria seeligeri FSL N1-067 OX=702453 GN=NT03LS_1336 PE=3 SV=1; Phosphate propanoyltransferase OS=Listeria ivanovii subsp. londoniensis OX=202752 GN=JL58_05920 PE=3 SV=1		0	2	2		0.0144	2	2	2	617.322	1233.64	1233.62	12.15	0.00749	0/0	0	0	7959.99	CID (Collision Induced Dissociation)	MS2	19.6488	100	31.5985	3944	3944	3943	mcarrera_O1301_243.RAW	F6	112177	2.05	1
High	Sequest HT	Sequest HT (A2)	A	2	ANASILDR		4	A0A0J8J8K0	Ribosome-recycling factor OS=Listeria fleischmannii 1991 OX=1430899 GN=frr PE=3 SV=1; Ribosome-recycling factor OS=Listeria kieliensis OX=1621700 GN=frr PE=3 SV=1; Ribosome-recycling factor OS=Listeria floridensis FSL S10-1187 OX=1265817 GN=frr PE=3 SV=1; Ribosome-recycling factor OS=Listeria fleischmannii subsp. coloradonensis OX=1081736 GN=frr PE=3 SV=1		0	2	2	0	0	1	1	1	430.237	859.466	859.463	3.59	0.00154	0/0	0	0	291361	CID (Collision Induced Dissociation)	MS2	18.4934	59.067	22.0685	2518	2518	2517	mcarrera_O1301_233.RAW	F1	121090	2.79	1
High	Sequest HT	Sequest HT (A2)	A	2	ANASLLDR		30	A0A473SL82	Ribosome-recycling factor OS=Listeria monocytogenes OX=1639 GN=frr PE=3 SV=1; Ribosome recycling factor OS=Listeria monocytogenes OX=1639 GN=F2B64_04700 PE=4 SV=1; Ribosome-recycling factor OS=Listeria monocytogenes OX=1639 GN=frr PE=3 SV=1; Ribosome-recycling factor OS=Listeria monocytogenes OX=1639 GN=frr PE=3 SV=1; Ribosome-recycling factor OS=Listeria rocourtiae OX=647910 GN=frr PE=3 SV=1; Ri…		0	2	2		0	1	2	2	430.237	859.466	859.463	3.59	0.00154	0/0	0	0	291361	CID (Collision Induced Dissociation)	MS2	18.4934	59.067	22.0685	2518	2518	2517	mcarrera_O1301_233.RAW	F1	121090	2.79	1
High	Sequest HT	Sequest HT (A2)	A	2	ANATSISTLKAK		88	A0A5L2D3C3	Aminoglycoside N(3)-acetyltransferase OS=Listeria monocytogenes OX=1639 GN=BBW87_14195 PE=3 SV=1; Aminoglycoside N(3)-acetyltransferase OS=Listeria monocytogenes OX=1639 GN=AFT50_13615 PE=3 SV=1; Aminoglycoside N(3)-acetyltransferase OS=Listeria monocytogenes OX=1639 GN=AA57_13275 PE=3 SV=1; Aminoglycoside N(3)-acetyltransferase (Fragment) OS=Listeria monocytogenes OX=1639 GN=A8N58_16345 PE=3 SV=…		0	2	2		0.0337	2	2	2	458.234	915.46	915.446	15.23	0.00697	0/0	0	0	7359.89	CID (Collision Induced Dissociation)	MS2	45.4988	100	20.1986	2030	2030	2026	mcarrera_O1301_249.RAW	F9	48232	2.01	0
High	Sequest HT	Sequest HT (A2)	A	2	ANAVKVTLGPK		31	A0A5K9PEE3	60 kDa chaperonin OS=Listeria monocytogenes OX=1639 GN=groL PE=3 SV=1; 60 kDa chaperonin OS=Listeria monocytogenes OX=1639 GN=groL PE=3 SV=1; 60 kDa chaperonin OS=Listeria monocytogenes OX=1639 GN=groL PE=3 SV=1; 60 kDa chaperonin OS=Listeria marthii FSL S4-120 OX=702457 GN=groL PE=3 SV=1; 60 kDa chaperonin OS=Listeria ivanovii subsp. londoniensis OX=202752 GN=groEL PE=3 SV=1; 60 kDa chaperonin O…		1	2	2	0.3813	0	1	1	1	549.337	1097.67	1097.67	-0.24	-0.00013	0/0	0	0	28765.6	CID (Collision Induced Dissociation)	MS2	42.0674	100	24.8562	2933	2933	2930	mcarrera_O1301_243.RAW	F6	25217	2.78	1
High	Sequest HT	Sequest HT (A2)	A	2	ANDGIGDVKDGLKEAGS		3	A0A378MB86	Membrane protein ydgH OS=Listeria grayi OX=1641 GN=ydgH_2 PE=4 SV=1; Membrane protein ydgH OS=Listeria grayi OX=1641 GN=ydgH PE=4 SV=1; Transport protein OS=Listeria grayi DSM 20601 OX=525367 GN=HMPREF0556_12020 PE=4 SV=1		2	3	3	0.1215	0	1	1	1	549.271	1645.8	1645.8	-2.19	-0.0012	0/0	0	0	15936.6	CID (Collision Induced Dissociation)	MS2	30.3782	100	15.5787	1837	1837	1834	mcarrera_O1301_239.RAW	F4	88913	2.88	1
High	Sequest HT	Sequest HT (A2)	A	2	ANEELKKLEK		17	A0A473SL82	Ribosome-recycling factor OS=Listeria monocytogenes OX=1639 GN=frr PE=3 SV=1; Ribosome recycling factor OS=Listeria monocytogenes OX=1639 GN=F2B64_04700 PE=4 SV=1; Ribosome-recycling factor OS=Listeria monocytogenes OX=1639 GN=frr PE=3 SV=1; Ribosome-recycling factor OS=Listeria monocytogenes OX=1639 GN=frr PE=3 SV=1; Ribosome-recycling factor OS=Listeria monocytogenes OX=1639 GN=frr PE=3 SV=1; R…		2	2	2	0.0036	0	1	1	1	601.341	1201.67	1201.68	-3.08	-0.00185	0/0	0	0	2495.34	CID (Collision Induced Dissociation)	MS2	67.0193	100	22.522	2406	2406	2403	mcarrera_O1301_247.RAW	F8	92213	2.75	1
High	Sequest HT	Sequest HT (A2)	A	2	ANFVNNVM[147.04]K	M8(Oxidation)	1	W7D4C5	Fibronectin type-III domain-containing protein OS=Listeria riparia FSL S10-1204 OX=1265816 GN=PRIP_15402 PE=4 SV=1		0	2	2	0.1866	0	1	1	1	526.77	1052.53	1052.52	13.1	0.00689	0/0	0	0	2202.27	CID (Collision Induced Dissociation)	MS2	0	100	12.9617	918	918	915	mcarrera_O1301_235.RAW	F2	80874	2.09	1
High	Sequest HT	Sequest HT (A2)	A	2	ANGALGGYGGGLAR		2	A0A5L2D0W4	Bifunctional transcriptional activator/DNA repair protein Ada OS=Listeria monocytogenes OX=1639 GN=BBW87_08515 PE=4 SV=1; Bifunctional transcriptional activator/DNA repair protein Ada OS=Listeria monocytogenes OX=1639 GN=FL876_01710 PE=4 SV=1		0	2	2	0.1981	0	1	1	1	617.32	1233.63	1233.63	-1.09	-0.00067	0/0	0	0	2741.51	CID (Collision Induced Dissociation)	MS2	81.5285	100	31.4834	3244	3244	3243	mcarrera_O1301_245.RAW	F7	84357	2.07	1
High	Sequest HT	Sequest HT (A2)	A	2	ANGATSQLANR		3	W7CPJ3	Phosphoglucosamine mutase OS=Brochothrix campestris FSL F6-1037 OX=1265861 GN=glmM PE=3 SV=1; Phosphoglucosamine mutase OS=Brochothrix thermosphacta OX=2756 GN=glmM PE=3 SV=1; Phosphoglucosamine mutase OS=Brochothrix thermosphacta OX=2756 GN=glmM PE=3 SV=1		0	2	2	0.1041	0	1	1	1	551.784	1102.56	1102.56	1.17	0.00064	0/0	0	0	3607.43	CID (Collision Induced Dissociation)	MS2	64.2407	100	32.1473	4023	4023	4020	mcarrera_O1301_243.RAW	F6	95926	2.21	1
High	Sequest HT	Sequest HT (A2)	A	2	ANGELIRGGK		3	W7DIS5	ROK family protein OS=Listeria fleischmannii FSL S10-1203 OX=1265822 GN=MCOL2_15087 PE=4 SV=1; Beta-glucoside kinase OS=Listeria fleischmannii subsp. coloradonensis OX=1081736 GN=bglK_1 PE=4 SV=1; Beta-glucoside kinase OS=Listeria fleischmannii subsp. fleischmannii OX=1671902 GN=bglK_2 PE=4 SV=1		1	2	2	0.028	0	1	1	1	507.784	1014.56	1014.57	-8.02	-0.00407	0/0	0	0	3627.64	CID (Collision Induced Dissociation)	MS2	58.5482	100	33.86	3298	3298	3297	mcarrera_O1301_241.RAW	F5	79266	2.14	1
High	Sequest HT	Sequest HT (A2)	A	2	ANGNPIEVK		3	W7CYJ6	Phage infection family protein OS=Listeria weihenstephanensis FSL R9-0317 OX=1265845 GN=PWEIH_03401 PE=4 SV=1; Amino acid permease OS=Listeria sp. SHR_NRA_18 OX=2269046 GN=DUK53_13330 PE=4 SV=1; Glutamate:gamma-aminobutyrate antiporter OS=Listeria weihenstephanensis OX=1006155 GN=UE46_12890 PE=4 SV=1		0	2	2	0.1161	0	1	1	1	471.26	941.513	941.505	8.11	0.00382	0/0	0	0	3754.92	CID (Collision Induced Dissociation)	MS2	27.5106	100	20.0017	1894	1894	1893	mcarrera_O1301_245.RAW	F7	50061	2.24	1
High	Sequest HT	Sequest HT (A2)	A	2	ANGSSALNGNVPAK		2	A0A099VWH1	Peptide ABC transporter substrate-binding protein OS=Listeria booriae OX=1552123 GN=EP57_15120 PE=4 SV=1; SBP_bac_5 domain-containing protein OS=Listeria riparia FSL S10-1204 OX=1265816 GN=PRIP_04663 PE=4 SV=1		0	2	2		0.0448	2	2	2	650.338	1299.67	1299.67	3.36	0.00218	0/0	0	0	3006.76	CID (Collision Induced Dissociation)	MS2	0	100	26.9668	3266	3266	3261	mcarrera_O1301_243.RAW	F6	86380	2.13	0
High	Sequest HT	Sequest HT (A2)	A	2	ANIEKTRPQ		1	A0A2X0QGA6	Uncharacterized protein OS=Brochothrix thermosphacta OX=2756 GN=BTBSAS_130063 PE=4 SV=1		1	2	2	0.0493	0	1	1	1	528.789	1056.57	1056.58	-9.36	-0.00494	0/0	0	0	4667.46	CID (Collision Induced Dissociation)	MS2	49.0195	100	25.6127	2651	2651	2648	mcarrera_O1301_245.RAW	F7	60976	2.23	1
High	Sequest HT	Sequest HT (A2)	A	2	ANKTDLVNSVAE	N-Term(Prot)(Met-loss)	6	W7AZP0	DNA-binding protein OS=Listeria aquatica FSL S10-1188 OX=1265818 GN=MAQA_08413 PE=3 SV=1; Nucleoid protein Hbs OS=Listeria rocourtiae OX=647910 GN=DFP96_101258 PE=3 SV=1; Histone-like protein HLm OS=Listeria monocytogenes OX=1639 GN=hlm PE=3 SV=1; DNA-binding protein OS=Listeria fleischmannii FSL S10-1203 OX=1265822 GN=MCOL2_14413 PE=3 SV=1; DNA-binding protein OS=Brochothrix campestris FSL F6-10…		1	2	2	0.3075	0	1	1	1	630.825	1260.64	1260.64	-0.88	-0.00056	0/0	0	0	28158.8	CID (Collision Induced Dissociation)	MS2	7.82466	100	29.3011	3611	3611	3609	mcarrera_O1301_243.RAW	F6	103003	3.22	1
High	Sequest HT	Sequest HT (A2)	A	2	ANLFEK		1	A0A3D8TMR4	Regulatory protein RecX OS=Listeria kieliensis OX=1621700 GN=recX PE=3 SV=1		2	2	2		0.0288	2	2	2	458.775	916.542	916.557	-16.74	-0.00767	0/0	0	0	5698.84	CID (Collision Induced Dissociation)	MS2	72.1576	100	18.7586	1843	1843	1842	mcarrera_O1301_249.RAW	F9	63554	2.02	0
High	Sequest HT	Sequest HT (A2)	A	2	ANLTM[147.04]KVTPK	M5(Oxidation)	7	A0A5L9ZEV3	LPXTG cell wall anchor domain-containing protein OS=Listeria monocytogenes OX=1639 GN=FMU94_15490 PE=4 SV=1; DUF5011 domain-containing protein OS=Listeria monocytogenes OX=1639 GN=MY31_14805 PE=4 SV=1; DUF5011 domain-containing protein OS=Listeria monocytogenes OX=1639 GN=A9214_14650 PE=4 SV=1; DUF5011 domain-containing protein OS=Listeria monocytogenes OX=1639 GN=WN83_14975 PE=4 SV=1; Cell surfa…		1	2	2		0.0271	3	3	3	559.815	1118.62	1118.62	-1.51	-0.00084	0/0	0	0	2431.5	CID (Collision Induced Dissociation)	MS2	37.4646	100	29.7209	3208	3208	3204	mcarrera_O1301_235.RAW	F2	85368	2.15	0
High	Sequest HT	Sequest HT (A2)	A	2	ANPIVLDGR		1	A0A4R6ZQ71	UDP-glucose 6-dehydrogenase OS=Listeria rocourtiae OX=647910 GN=DFP96_102348 PE=3 SV=1		0	2	2		0.0385	2	3	3	477.778	954.548	954.537	11.58	0.00553	0/0	0	0	21378.3	CID (Collision Induced Dissociation)	MS2	31.8504	100	30.1634	3744	3744	3742	mcarrera_O1301_243.RAW	F6	31113	2	0
High	Sequest HT	Sequest HT (A2)	A	2	ANPLVLDGR		1	A0A099VVN9	UDP-glucose 6-dehydrogenase OS=Listeria booriae OX=1552123 GN=EP57_16225 PE=3 SV=1		0	2	2		0.0385	2	2	2	477.778	954.548	954.537	11.58	0.00553	0/0	0	0	21378.3	CID (Collision Induced Dissociation)	MS2	31.8504	100	30.1634	3744	3744	3742	mcarrera_O1301_243.RAW	F6	31113	2	0
High	Sequest HT	Sequest HT (A2)	A	2	ANQAYVSVAR		1	A0A099W975	Glycine/betaine ABC transporter ATP-binding protein OS=Listeriaceae bacterium FSL A5-0209 OX=1497679 GN=EP56_08800 PE=4 SV=1		0	2	2	0.0193	0	1	1	1	539.785	1078.56	1078.56	-1.99	-0.00108	0/0	0	0	2193.56	CID (Collision Induced Dissociation)	MS2	34.5785	100	24.8394	2717	2717	2715	mcarrera_O1301_247.RAW	F8	112291	2.07	1
High	Sequest HT	Sequest HT (A2)	A	2	ANSPVITQDTYDR		6	A0AEK0	Quinol oxidase subunit 2 OS=Listeria welshimeri serovar 6b (strain ATCC 35897 / DSM 20650 / SLCC5334) OX=386043 GN=qoxA PE=3 SV=1; Quinol oxidase subunit 2 OS=Listeria innocua serovar 6a (strain ATCC BAA-680 / CLIP 11262) OX=272626 GN=qoxA PE=3 SV=1; Quinol oxidase subunit 2 OS=Listeria monocytogenes OX=1639 GN=qoxA PE=3 SV=1; Cytochrome aa3 quinol oxidase subunit II OS=Listeria innocua OX=1642 G…		0	2	2	0.2304	0	1	1	1	740.356	1479.7	1479.71	-2.05	-0.00151	0/0	0	0	4120.28	CID (Collision Induced Dissociation)	MS2	0	100	29.7636	3118	3118	3116	mcarrera_O1301_245.RAW	F7	91493	2.04	1
High	Sequest HT	Sequest HT (A2)	A	2	ANVLTAPAG		2	A0A3S4ZL69	Deoxyuridine 5'-triphosphate nucleotidohydrolase OS=Listeria grayi OX=1641 GN=dut PE=3 SV=1; Deoxyuridine 5'-triphosphate nucleotidohydrolase OS=Listeria grayi DSM 20601 OX=525367 GN=dut PE=3 SV=1		0	2	2		0.0359	3	3	3	361.2	721.392	721.388	5.34	0.00193	0/0	0	0	61362.8	CID (Collision Induced Dissociation)	MS2	43.8843	100	23.0462	2427	2427	2426	mcarrera_O1301_249.RAW	F9	55827	2.15	0
High	Sequest HT	Sequest HT (A2)	A	2	APGITLVQDINK		5	A0A5L2UPP0	5-deoxy-glucuronate isomerase OS=Listeria monocytogenes OX=1639 GN=iolB PE=3 SV=1; 5-deoxy-glucuronate isomerase OS=Listeria monocytogenes OX=1639 GN=iolB PE=3 SV=1; 5-deoxy-glucuronate isomerase OS=Listeria monocytogenes OX=1639 GN=iolB PE=4 SV=1; 5-deoxy-glucuronate isomerase OS=Listeria monocytogenes OX=1639 GN=iolB PE=3 SV=1; 5-deoxy-glucuronate isomerase OS=Listeria monocytogenes OX=1639 GN=…		0	3	3		0.0117	2	2	2	423.574	1268.71	1268.72	-10.96	-0.00464	0/0	0	0	1408.5	CID (Collision Induced Dissociation)	MS2	79.3066	100	18.4447	1534	1534	1532	mcarrera_O1301_241.RAW	F5	57820	2.54	0
High	Sequest HT	Sequest HT (A2)	A	2	APIAIEDGTR		3	D7UVC1	Elongation factor Tu OS=Listeria grayi DSM 20601 OX=525367 GN=tuf PE=3 SV=1; Elongation factor Tu OS=Listeria grayi OX=1641 GN=tuf PE=3 SV=1; Elongation factor Tu (Fragment) OS=Listeria monocytogenes OX=1639 GN=tuf PE=4 SV=1		0	2	2	0.3311	0	1	1	1	521.782	1042.56	1042.55	3.08	0.0016	0/0	0	0	9130.5	CID (Collision Induced Dissociation)	MS2	32.287	100	26.5722	2769	2769	2767	mcarrera_O1301_235.RAW	F2	62133	2.96	1
High	Sequest HT	Sequest HT (A2)	A	2	APLKQLMLK		2	A0A0J8GKY5	Beta_helix domain-containing protein OS=Listeria fleischmannii 1991 OX=1430899 GN=X560_0003 PE=4 SV=1; Uncharacterized protein OS=Listeria fleischmannii subsp. fleischmannii OX=1671902 GN=NCTC13940_01870 PE=4 SV=1		1	2	2		0.0243	4	4	4	521.325	1041.64	1041.65	-5.32	-0.00277	0/0	0	0	35788	CID (Collision Induced Dissociation)	MS2	16.4654	100	14.7492	1709	1709	1706	mcarrera_O1301_239.RAW	F4	33236	2.01	0
High	Sequest HT	Sequest HT (A2)	A	2	AQAEQLLAEQK		10	E3SHS2	ATP synthase subunit b OS=Listeria monocytogenes OX=1639 GN=atpF PE=3 SV=1; ATP synthase subunit b OS=Listeria monocytogenes FSL F2-208 OX=702458 GN=atpF PE=3 SV=1; ATP synthase subunit b OS=Listeria monocytogenes OX=1639 GN=atpF PE=3 SV=1; ATP synthase subunit b OS=Listeria monocytogenes OX=1639 GN=atpF PE=3 SV=1; ATP synthase subunit b OS=Listeria seeligeri FSL N1-067 OX=702453 GN=atpF PE=3 SV=…		0	2	2	0.0488	0	1	1	1	614.832	1228.66	1228.65	2.33	0.00143	0/0	0	0	1757.78	CID (Collision Induced Dissociation)	MS2	0	100	29.4671	2742	2742	2741	mcarrera_O1301_237.RAW	F3	90442	2.46	1
High	Sequest HT	Sequest HT (A2)	A	2	AQALVELLGK		1	W7BFS8	Transcriptional antiterminator BglG OS=Listeria cornellensis FSL F6-0969 OX=1265820 GN=PCORN_16001 PE=4 SV=1		0	2	2		0.0049	2	2	2	521.325	1041.64	1041.63	12.56	0.00654	0/0	0	0	35788	CID (Collision Induced Dissociation)	MS2	16.4654	100	14.7492	1709	1709	1706	mcarrera_O1301_239.RAW	F4	33236	2.05	0
High	Sequest HT	Sequest HT (A2)	A	2	AQDTLKTM[147.04]EK	M8(Oxidation)	1	A0A0Y7K0G3	Uncharacterized protein OS=Listeria monocytogenes OX=1639 GN=ERS409707_02293 PE=4 SV=1		1	2	2		0.033	2	2	2	590.8	1180.59	1180.59	4.32	0.00255	0/0	0	0	1763.34	CID (Collision Induced Dissociation)	MS2	52.5938	100	22.7334	2036	2036	2032	mcarrera_O1301_241.RAW	F5	93564	2.05	0
High	Sequest HT	Sequest HT (A2)	A	2	AQEAFEVHK		1	A0A5L3XPK3	HAD family phosphatase OS=Listeria monocytogenes OX=1639 GN=B1N45_17335 PE=4 SV=1		0	2	2	0.0326	0	1	1	1	529.777	1058.55	1058.53	19.47	0.0103	0/0	0	0	6784.13	CID (Collision Induced Dissociation)	MS2	8.59844	100	14.5892	1368	1368	1364	mcarrera_O1301_247.RAW	F8	84968	2.15	1
High	Sequest HT	Sequest HT (A2)	A	2	AQEALEKAAAER		1	A0A3D8TP74	PTS fructose transporter subunit IIABC OS=Listeria kieliensis OX=1621700 GN=UR08_06800 PE=4 SV=1		1	2	2	0.0435	0	1	1	1	643.84	1286.67	1286.67	2.33	0.0015	0/0	0	0	63060.1	CID (Collision Induced Dissociation)	MS2	2.43749	100	20.3352	2584	2584	2583	mcarrera_O1301_239.RAW	F4	96409	2.53	1
High	Sequest HT	Sequest HT (A2)	A	2	AQEYWEKAK		2	A0A466KSP0	Peptide ABC transporter substrate-binding protein (Fragment) OS=Listeria monocytogenes OX=1639 GN=B1N06_17985 PE=4 SV=1; Peptide ABC transporter substrate-binding protein (Fragment) OS=Listeria monocytogenes OX=1639 GN=B1O25_18835 PE=4 SV=1		1	2	2	0.0347	0	1	1	1	576.781	1152.55	1152.57	-12.28	-0.00708	0/0	0	0	18370.9	CID (Collision Induced Dissociation)	MS2	4.94657	100	10.6783	683	683	682	mcarrera_O1301_235.RAW	F2	80701	2.59	1
High	Sequest HT	Sequest HT (A2)	A	2	AQKM[147.04]TEL	M4(Oxidation)	3	Q4JH04	Riboflavin biosynthesis protein OS=Listeria seeligeri OX=1640 GN=ribC PE=3 SV=1; Riboflavin biosynthesis protein OS=Listeria seeligeri OX=1640 GN=EOT00_07065 PE=3 SV=1; Riboflavin biosynthesis protein OS=Listeria seeligeri OX=1640 GN=ribC PE=3 SV=1		1	2	2	0.0227	0	1	1	1	418.712	836.417	836.418	-1.06	-0.00044	0/0	0	0	76703.7	CID (Collision Induced Dissociation)	MS2	2.37215	100	11.6591	792	792	791	mcarrera_O1301_235.RAW	F2	81605	2.2	1
High	Sequest HT	Sequest HT (A2)	A	2	AQKTM[147.04]KN	N-Term(Prot)(Met-loss); M6(Oxidation)	1	A0A4R6ZLF8	PST family polysaccharide transporter OS=Listeria rocourtiae OX=647910 GN=DFP96_105166 PE=4 SV=1		2	2	2		0.0227	2	2	2	418.712	836.417	836.429	-14.49	-0.00606	0/0	0	0	76703.7	CID (Collision Induced Dissociation)	MS2	2.37215	100	11.6591	792	792	791	mcarrera_O1301_235.RAW	F2	81605	2.15	0
High	Sequest HT	Sequest HT (A2)	A	2	AQNITNFLSEK		1	W7BQT1	Alpha/beta hydrolase OS=Listeria cornellensis FSL F6-0969 OX=1265820 GN=PCORN_16848 PE=4 SV=1		0	2	2	0.0437	0	1	1	1	632.841	1264.68	1264.65	17.81	0.01126	0/0	0	0	5946.68	CID (Collision Induced Dissociation)	MS2	48.7104	100	22.6656	2581	2581	2577	mcarrera_O1301_243.RAW	F6	99597	2.06	1
High	Sequest HT	Sequest HT (A2)	A	2	AQTALTAM[147.04]IPIV	M8(Oxidation)	1	W7C3Q8	Lactoylglutathione lyase OS=Listeria floridensis FSL S10-1187 OX=1265817 GN=MFLO_10593 PE=4 SV=1		0	2	2	0	0	1	1	1	389.711	778.414	778.409	5.61	0.00218	0/0	0	0	5782.41	CID (Collision Induced Dissociation)	MS2	63.7319	100	23.8608	2547	2547	2544	mcarrera_O1301_249.RAW	F9	72814	2.12	1
High	Sequest HT	Sequest HT (A2)	A	2	AQVQEIAELKMPDLN		8	W7DCQ9	50S ribosomal protein L11 OS=Listeria riparia FSL S10-1204 OX=1265816 GN=rplK PE=3 SV=1; 50S ribosomal protein L11 OS=Listeriaceae bacterium FSL A5-0209 OX=1497679 GN=rplK PE=3 SV=1; 50S ribosomal protein L11 OS=Listeria grandensis FSL F6-0971 OX=1265819 GN=rplK PE=3 SV=1; 50S ribosomal protein L11 OS=Listeria kieliensis OX=1621700 GN=rplK PE=3 SV=1; 50S ribosomal protein L11 OS=Listeria sp. SHR_…		1	2	2		0	2	2	2	849.926	1698.85	1698.87	-16.46	-0.01398	0/0	0	0	17693.3	CID (Collision Induced Dissociation)	MS2	38.7606	100	23.9587	3159	3159	3153	mcarrera_O1301_239.RAW	F4	99384	2.14	0
High	Sequest HT	Sequest HT (A2)	A	2	AQVQYYGTGR		11	W7BVI5	30S ribosomal protein S9 OS=Listeria cornellensis FSL F6-0969 OX=1265820 GN=rpsI PE=3 SV=1; 30S ribosomal protein S9 OS=Listeria monocytogenes OX=1639 GN=rpsI PE=3 SV=1; 30S ribosomal protein S9 OS=Listeria monocytogenes CFSAN002349 OX=1299895 GN=rpsI PE=3 SV=1; 30S ribosomal protein S9 OS=Listeria monocytogenes OX=1639 GN=rpsI PE=3 SV=1; 30S ribosomal protein S9 OS=Listeria rocourtiae OX=647910 …		0	2	2	0	0	1	1	1	571.782	1142.56	1142.56	-1.99	-0.00114	0/0	0	0	2040.55	CID (Collision Induced Dissociation)	MS2	51.1752	100	20.2811	1740	1740	1737	mcarrera_O1301_241.RAW	F5	60914	2.65	1
High	Sequest HT	Sequest HT (A2)	A	2	AREFSLEKTR		29	A0A5B8ADN7	Elongation factor G OS=Listeria seeligeri OX=1640 GN=fusA PE=3 SV=1; Elongation factor G (Fragment) OS=Listeria monocytogenes OX=1639 GN=fusA PE=4 SV=1; Elongation factor G OS=Listeria monocytogenes serotype 4b str. LL195 OX=1230340 GN=fusA PE=3 SV=1; Elongation factor G OS=Listeria weihenstephanensis FSL R9-0317 OX=1265845 GN=fusA PE=3 SV=1; Elongation factor G OS=Listeria monocytogenes OX=1639 …		2	3	3		0.0116	2	2	2	412.896	1236.67	1236.67	3.77	0.00155	0/0	0	0	39612.3	CID (Collision Induced Dissociation)	MS2	38.9294	100	20.5992	1917	1917	1915	mcarrera_O1301_235.RAW	F2	73306	2.56	1
High	Sequest HT	Sequest HT (A2)	A	2	ARELIIGLEFM[147.04]	M11(Oxidation)	1	A0A403JPD3	Sugar phosphate isomerase/epimerase OS=Listeria monocytogenes OX=1639 GN=D9956_12820 PE=4 SV=1		1	2	2		0.0324	3	3	3	654.346	1307.69	1307.7	-13.52	-0.00884	0/0	0	0	2576.08	CID (Collision Induced Dissociation)	MS2	51.58	100	26.4763	3102	3102	3100	mcarrera_O1301_233.RAW	F1	94596	2.09	0
High	Sequest HT	Sequest HT (A2)	A	2	ARKGELGI		2	A0A099WEQ4	tRNA-splicing ligase OS=Listeria booriae OX=1552123 GN=EP57_05880 PE=4 SV=1; Uncharacterized protein OS=Listeria riparia FSL S10-1204 OX=1265816 GN=PRIP_07778 PE=4 SV=1		2	2	2		0.0235	3	3	3	422.252	843.498	843.505	-8.38	-0.00354	0/0	0	0	91186	CID (Collision Induced Dissociation)	MS2	16.1444	100	29.6172	3192	3192	3191	mcarrera_O1301_235.RAW	F2	91129	2.08	0
High	Sequest HT	Sequest HT (A2)	A	2	ARLTTVEAELSE		1	A0A0Y7HHH6	Predicted HD superfamily hydrolase OS=Listeria monocytogenes OX=1639 GN=ERS409707_01111 PE=4 SV=1		1	2	2	0.141	0	1	1	1	558.292	1115.58	1115.59	-14.99	-0.00836	0/0	0	0	5099.83	CID (Collision Induced Dissociation)	MS2	12.2243	100	28.0495	3103	3103	3101	mcarrera_O1301_249.RAW	F9	82626	2.27	1
High	Sequest HT	Sequest HT (A2)	A	2	ARPNTDVAR		1	A0A684FNC9	Major capsid protein E OS=Listeria monocytogenes OX=1639 GN=LT01_00245 PE=4 SV=1		0	2	2	0.0242	0	1	1	1	500.261	999.515	999.533	-18.15	-0.00907	0/0	0	0	23051.3	CID (Collision Induced Dissociation)	MS2	44.8162	100	23.911	3151	3151	3146	mcarrera_O1301_239.RAW	F4	55450	2.07	1
High	Sequest HT	Sequest HT (A2)	A	2	ARQLVETR		1	A0A466TGR4	Uncharacterized protein OS=Listeria monocytogenes OX=1639 GN=B4X80_16580 PE=4 SV=1		1	2	2	0.0092	0	1	1	1	486.783	972.558	972.547	11.44	0.00556	0/0	0	0	4890.8	CID (Collision Induced Dissociation)	MS2	36.2623	100	17.8871	1728	1728	1724	mcarrera_O1301_249.RAW	F9	87483	2.17	1
High	Sequest HT	Sequest HT (A2)	A	2	ARVTNSSDKPK		6	A0A3T2ABA2	DUF916 domain-containing protein OS=Listeria monocytogenes OX=1639 GN=BRS71_15390 PE=4 SV=1; DUF916 domain-containing protein OS=Listeria monocytogenes OX=1639 GN=ZY91_15570 PE=4 SV=1; DUF3324 domain-containing protein (Fragment) OS=Listeria seeligeri FSL N1-067 OX=702453 GN=NT03LS_3507 PE=4 SV=1; DUF916 domain-containing protein OS=Listeria monocytogenes OX=1639 GN=EXZ73_14900 PE=4 SV=1; DUF916 …		1	2	2		0.0332	3	3	3	601.82	1202.63	1202.65	-13.64	-0.0082	0/0	0	0	43706.3	CID (Collision Induced Dissociation)	MS2	31.4718	100	25.8961	3476	3476	3472	mcarrera_O1301_239.RAW	F4	106345	2.33	0
High	Sequest HT	Sequest HT (A2)	A	2	ASADIEALKK		1	A0A3D8TUG3	Uncharacterized protein OS=Listeria kieliensis OX=1621700 GN=UR08_03705 PE=4 SV=1		1	2	2	0.0296	0	1	1	1	523.293	1045.58	1045.59	-9.43	-0.00493	0/0	0	0	6664.75	CID (Collision Induced Dissociation)	MS2	19.6532	100	20.5604	1964	1964	1961	mcarrera_O1301_245.RAW	F7	93036	2.03	1
High	Sequest HT	Sequest HT (A2)	A	2	ASAESQATQLWPIR		4	A0A6B0JKA3	Uncharacterized protein OS=Listeria innocua OX=1642 GN=GRW99_14830 PE=4 SV=1; Uncharacterized protein OS=Listeria monocytogenes OX=1639 GN=F9067_05110 PE=4 SV=1; Uncharacterized protein OS=Listeria grayi OX=1641 GN=NCTC10815_02898 PE=4 SV=1; Uncharacterized protein OS=Listeria grayi DSM 20601 OX=525367 GN=HMPREF0556_10972 PE=4 SV=1		0	2	2	0.0045	0	1	1	1	779.398	1557.79	1557.8	-8.42	-0.00656	0/0	0	0	4815.59	CID (Collision Induced Dissociation)	MS2	0	100	33.9739	3777	3777	3774	mcarrera_O1301_235.RAW	F2	98105	2.22	1
High	Sequest HT	Sequest HT (A2)	A	2	ASAISNVM[147.04]VASLLS	M8(Oxidation)	1	W7CE37	Homoserine kinase OS=Brochothrix campestris FSL F6-1037 OX=1265861 GN=thrB PE=3 SV=1		0	3	3		0.0189	3	3	3	460.25	1378.74	1378.72	8.3	0.00382	0/0	0	0	121299	CID (Collision Induced Dissociation)	MS2	11.3435	100	13.2019	943	943	942	mcarrera_O1301_235.RAW	F2	99319	2.59	0
High	Sequest HT	Sequest HT (A2)	A	2	ASAQVLGAVK		1	A0A2X0QWX3	Uncharacterized protein OS=Brochothrix thermosphacta OX=2756 GN=BTBSAS_10096 PE=4 SV=1		0	2	2	0.0927	0	1	1	1	472.283	943.559	943.557	1.64	0.00078	0/0	0	0	46497.2	CID (Collision Induced Dissociation)	MS2	49.6229	100	29.8732	3363	3363	3361	mcarrera_O1301_247.RAW	F8	73789	2.05	1
High	Sequest HT	Sequest HT (A2)	A	2	ASDGAVELVSK		1	W7DMA1	Phage protein OS=Listeria fleischmannii FSL S10-1203 OX=1265822 GN=MCOL2_08851 PE=4 SV=1		0	2	2	0.0172	0	1	1	1	538.287	1075.57	1075.56	2.55	0.00137	0/0	0	0	40644.3	CID (Collision Induced Dissociation)	MS2	28.5377	100	12.3753	1353	1353	1348	mcarrera_O1301_239.RAW	F4	105951	2.33	1
High	Sequest HT	Sequest HT (A2)	A	2	ASERSKSGATL		28	A0A5M2EXW5	AP2 domain-containing protein (Fragment) OS=Listeria monocytogenes OX=1639 GN=F6Y63_15875 PE=4 SV=1; AP2 domain-containing protein OS=Listeria innocua OX=1642 GN=GRW99_13955 PE=4 SV=1; AP2 domain-containing protein (Fragment) OS=Listeria monocytogenes OX=1639 GN=GX62_14385 PE=4 SV=1; AP2 domain-containing protein (Fragment) OS=Listeria monocytogenes OX=1639 GN=FJP32_15745 PE=4 SV=1; AP2 domain-co…		2	2	2	0.0187	0	1	1	1	553.799	1106.59	1106.58	8.8	0.00487	0/0	0	0	8176.15	CID (Collision Induced Dissociation)	MS2	20.0657	100	19.0362	2375	2375	2369	mcarrera_O1301_239.RAW	F4	108571	2.14	0
High	Sequest HT	Sequest HT (A2)	A	2	ASGTLSGGEAQR		2	A0A469YX16	ATP-binding cassette domain-containing protein (Fragment) OS=Listeria monocytogenes OX=1639 GN=B1N39_18185 PE=4 SV=1; Excinuclease ABC subunit UvrA (Fragment) OS=Listeria monocytogenes OX=1639 GN=B4Y34_17060 PE=4 SV=1		0	2	2		0.0437	6	6	6	567.279	1133.55	1133.55	-2.95	-0.00167	0/0	0	0	25644.3	CID (Collision Induced Dissociation)	MS2	40.0328	100	28.4844	3884	3884	3882	mcarrera_O1301_239.RAW	F4	85064	2.19	0
High	Sequest HT	Sequest HT (A2)	A	2	ASKRNNIPR		1	A0A1D2LZW4	IS30 family transposase OS=Brochothrix thermosphacta OX=2756 GN=CNY62_04210 PE=4 SV=1		2	2	2	0.0433	0	1	1	1	528.297	1055.59	1055.61	-19.88	-0.01049	0/0	0	0	14566.7	CID (Collision Induced Dissociation)	MS2	22.3623	100	34.5881	3853	3853	3851	mcarrera_O1301_235.RAW	F2	46851	2.08	1
High	Sequest HT	Sequest HT (A2)	A	2	ASLKNNEER		2	W7B2R7	Uncharacterized protein OS=Listeria aquatica FSL S10-1188 OX=1265818 GN=MAQA_02287 PE=4 SV=1; Uncharacterized protein OS=Listeria kieliensis OX=1621700 GN=UR08_06820 PE=4 SV=1		1	2	2		0.0173	2	2	2	530.78	1060.55	1060.54	13.41	0.00711	0/0	0	0	2717.74	CID (Collision Induced Dissociation)	MS2	11.75	100	33.1021	3698	3698	3697	mcarrera_O1301_247.RAW	F8	103908	2.27	0
High	Sequest HT	Sequest HT (A2)	A	2	ASQVLYEK		3	A0A378PLE9	Uncharacterized protein OS=Listeria grayi OX=1641 GN=NCTC10815_03064 PE=4 SV=1; Uncharacterized protein OS=Listeria grayi DSM 20601 OX=525367 GN=HMPREF0556_plasmid12610 PE=4 SV=1; Uncharacterized protein OS=Listeria monocytogenes OX=1639 GN=AF213_15045 PE=4 SV=1		0	2	2	0.0483	0	1	1	1	469.261	937.514	937.499	15.98	0.00749	0/0	0	0	49274.9	CID (Collision Induced Dissociation)	MS2	9.15895	100	28.1902	3838	3838	3836	mcarrera_O1301_239.RAW	F4	63743	2.07	1
High	Sequest HT	Sequest HT (A2)	A	2	ASTGAIEHIPVAR		1	A0A472XPD8	Uncharacterized protein OS=Listeria monocytogenes OX=1639 GN=WN83_13725 PE=4 SV=1		1	2	2		0.0192	4	4	4	494.785	988.563	988.561	1.88	0.00093	0/0	0	0	23540.8	CID (Collision Induced Dissociation)	MS2	36.535	100	19.0476	1876	1876	1874	mcarrera_O1301_249.RAW	F9	73277	2.04	0
High	Sequest HT	Sequest HT (A2)	A	2	ASYMLEGGPSKNYYKTK		2	A0A3D8TPW5	Uroporphyrinogen decarboxylase OS=Listeria kieliensis OX=1621700 GN=hemE PE=3 SV=1; Uroporphyrinogen decarboxylase OS=Listeria aquatica FSL S10-1188 OX=1265818 GN=hemE PE=3 SV=1		2	3	3		0.0361	2	2	2	646.312	1936.92	1936.95	-13.25	-0.00855	0/0	0	0	212260	CID (Collision Induced Dissociation)	MS2	0.26067	100	30.3737	4159	4159	4158	mcarrera_O1301_239.RAW	F4	90789	2.67	0
High	Sequest HT	Sequest HT (A2)	A	2	ATAALEATM[147.04]TR	M9(Oxidation)	1	W7D9R0	Copper-translocating P-type ATPase OS=Brochothrix campestris FSL F6-1037 OX=1265861 GN=BCAMP_01270 PE=3 SV=1		0	2	2	0.0597	0	1	1	1	576.3	1151.59	1151.57	18.04	0.01039	0/0	0	0	19333.4	CID (Collision Induced Dissociation)	MS2	31.4781	100	19.8673	2042	2042	2041	mcarrera_O1301_247.RAW	F8	92741	2.01	1
High	Sequest HT	Sequest HT (A2)	A	2	ATAIEESLAR		1	A0A476CFX2	Aldo/keto reductase OS=Listeria monocytogenes OX=1639 GN=A7G99_13615 PE=4 SV=1		0	2	2		0.0474	3	3	3	530.78	1060.55	1060.56	-9.22	-0.00489	0/0	0	0	3239.9	CID (Collision Induced Dissociation)	MS2	48.7486	100	33.4827	4170	4170	4169	mcarrera_O1301_243.RAW	F6	111068	2.41	0
High	Sequest HT	Sequest HT (A2)	A	2	ATAIWTLDIPE		1	A0A099WNK8	Phage capsid protein OS=Listeriaceae bacterium FSL A5-0209 OX=1497679 GN=EP56_02240 PE=4 SV=1		0	2	2	0.0622	0	1	1	1	615.317	1229.63	1229.64	-11.58	-0.00712	0/0	0	0	580.111	CID (Collision Induced Dissociation)	MS2	84.4073	100	33.4564	3258	3258	3253	mcarrera_O1301_241.RAW	F5	87666	2.25	1
High	Sequest HT	Sequest HT (A2)	A	2	ATALREATDANVGQQTTNT		2	A0A1E7E8Z4	Peptidase P60 OS=Listeria monocytogenes OX=1639 GN=AF197_11760 PE=4 SV=1; Peptidase P60 OS=Listeria monocytogenes OX=1639 GN=D9967_12995 PE=4 SV=1		1	2	2	0.392	0	1	1	1	981.48	1961.95	1961.95	0.53	0.00052	0/0	0	0	9403.93	CID (Collision Induced Dissociation)	MS2	0	100	28.3518	2977	2977	2975	mcarrera_O1301_245.RAW	F7	103482	3.52	1
High	Sequest HT	Sequest HT (A2)	A	2	ATALREATDANVGQQTTNTNASSNSK		2	A0A1E7E8Z4	Peptidase P60 OS=Listeria monocytogenes OX=1639 GN=AF197_11760 PE=4 SV=1; Peptidase P60 OS=Listeria monocytogenes OX=1639 GN=D9967_12995 PE=4 SV=1		1	3	3	0.539	0	1	1	1	884.094	2650.27	2650.27	0.41	0.00036	0/0	0	0	5458	CID (Collision Induced Dissociation)	MS2	0	100	25.5776	2646	2646	2645	mcarrera_O1301_245.RAW	F7	93845	4.23	1
High	Sequest HT	Sequest HT (A2)	A	2	ATAVVIEIGMET		1	W7BZP1	Cof family hydrolase OS=Listeria floridensis FSL S10-1187 OX=1265817 GN=MFLO_11874 PE=4 SV=1		0	2	2	0.0248	0	1	1	1	549.309	1097.61	1097.59	14.86	0.00815	0/0	0	0	7503.75	CID (Collision Induced Dissociation)	MS2	52.4192	100	21.2593	2173	2173	2169	mcarrera_O1301_249.RAW	F9	51148	2.02	1
High	Sequest HT	Sequest HT (A2)	A	2	ATFNVYSAPAG		1	A0A2X3GGB0	Uncharacterized protein OS=Listeria fleischmannii subsp. fleischmannii OX=1671902 GN=NCTC13940_00841 PE=4 SV=1		0	2	2		0.0138	2	2	2	549.272	1097.54	1097.53	8.92	0.0049	0/0	0	0	4590.94	CID (Collision Induced Dissociation)	MS2	88.1189	100	21.6026	2412	2412	2411	mcarrera_O1301_243.RAW	F6	69033	2.15	0
High	Sequest HT	Sequest HT (A2)	A	2	ATGESETVAIR		13	A0A462GM90	DUF3021 domain-containing protein OS=Listeria monocytogenes OX=1639 GN=AP119_10650 PE=4 SV=1; DUF3021 domain-containing protein OS=Listeria monocytogenes OX=1639 GN=AAU23_00995 PE=4 SV=1; DUF3021 family protein OS=Listeria monocytogenes OX=1639 GN=A8N46_03875 PE=4 SV=1; DUF3021 family protein OS=Listeria monocytogenes OX=1639 GN=ARW64_02425 PE=4 SV=1; DUF3021 family protein OS=Listeria monocytoge…		0	2	2		0.0047	2	2	2	567.303	1133.6	1133.58	16.61	0.00942	0/0	0	0	6185.71	CID (Collision Induced Dissociation)	MS2	66.4595	100	32.7418	4094	4094	4092	mcarrera_O1301_243.RAW	F6	112137	2.12	0
High	Sequest HT	Sequest HT (A2)	A	2	ATGVRIPTIcLSGHR	C10(Carbamidomethyl)	2	W7D9L6	L-xylulose 5-phosphate 3-epimerase OS=Listeria riparia FSL S10-1204 OX=1265816 GN=PRIP_04808 PE=4 SV=1; Xylulose 5-phosphate 3-epimerase OS=Listeria booriae OX=1552123 GN=EP57_15255 PE=4 SV=1		1	3	3	0.0943	0	1	1	1	546.638	1637.9	1637.89	5.4	0.00295	0/0	0	0	15047	CID (Collision Induced Dissociation)	MS2	9.31417	100	22.1686	2137	2137	2132	mcarrera_O1301_235.RAW	F2	61940	2.65	1
High	Sequest HT	Sequest HT (A2)	A	2	ATIASNLVK		2	A0A4R6ZTP9	Putative membrane protein OS=Listeria rocourtiae OX=647910 GN=DFP96_101567 PE=4 SV=1; YhgE/Pip domain-containing protein OS=Listeria sp. SHR_NRA_18 OX=2269046 GN=DUK53_08170 PE=4 SV=1		0	2	2		0.0244	3	3	3	458.778	916.549	916.546	3.31	0.00152	0/0	0	0	5096.39	CID (Collision Induced Dissociation)	MS2	24.6822	100	11.9755	824	824	821	mcarrera_O1301_235.RAW	F2	57452	2	0
High	Sequest HT	Sequest HT (A2)	A	2	ATIEEVGASTK		2	A0A5B8AAC4	GatB/YqeY domain-containing protein OS=Listeria seeligeri OX=1640 GN=EOT00_07770 PE=4 SV=1; GatB/Yqey domain-containing protein OS=Listeria seeligeri FSL N1-067 OX=702453 GN=NT03LS_1754 PE=4 SV=1		0	2	2	0.0816	0	1	1	1	553.289	1105.57	1105.57	-2.09	-0.00116	0/0	0	0	7540.63	CID (Collision Induced Dissociation)	MS2	14.5237	100	21.1967	1847	1847	1844	mcarrera_O1301_241.RAW	F5	120021	2.82	1
High	Sequest HT	Sequest HT (A2)	A	2	ATKEQAILR		1	A0A467WK42	DUF87 domain-containing protein OS=Listeria monocytogenes OX=1639 GN=ARR87_07990 PE=4 SV=1		1	2	2	0.1673	0	1	1	1	515.306	1029.6	1029.61	-0.33	-0.00017	0/0	0	0	9298.22	CID (Collision Induced Dissociation)	MS2	40.394	100	14.2523	1630	1630	1627	mcarrera_O1301_239.RAW	F4	67659	2.51	1
High	Sequest HT	Sequest HT (A2)	A	2	ATKTAADGTPLAG		1	W7D6N9	Uncharacterized protein OS=Brochothrix campestris FSL F6-1037 OX=1265861 GN=BCAMP_04160 PE=4 SV=1		1	2	2	0.0129	0	1	1	1	587.304	1173.6	1173.61	-9.04	-0.0053	0/0	0	0	3492.43	CID (Collision Induced Dissociation)	MS2	0	100	34.6796	3855	3855	3854	mcarrera_O1301_247.RAW	F8	95036	2.32	1
High	Sequest HT	Sequest HT (A2)	A	2	ATLADVAKK		7	A0A3N9TQW0	LacI family transcriptional regulator OS=Listeria sp. SHR_NRA_18 OX=2269046 GN=DUK53_09050 PE=4 SV=1; Transcriptional regulator OS=Listeria weihenstephanensis FSL R9-0317 OX=1265845 GN=PWEIH_01065 PE=4 SV=1; Transcriptional regulator OS=Listeria fleischmannii 1991 OX=1430899 GN=X560_1343 PE=4 SV=1; Transcriptional regulator OS=Listeria fleischmannii FSL S10-1203 OX=1265822 GN=MCOL2_05068 PE=4 SV=…		1	2	2		0	2	2	2	458.778	916.549	916.546	3.31	0.00152	0/0	0	0	5096.39	CID (Collision Induced Dissociation)	MS2	24.6822	100	11.9755	824	824	821	mcarrera_O1301_235.RAW	F2	57452	2.05	1
High	Sequest HT	Sequest HT (A2)	A	2	ATM[147.04]TGLLLLSEK	M3(Oxidation)	3	A0A097B5D5	Competence protein ComEC OS=Listeria ivanovii subsp. londoniensis OX=202752 GN=JL58_07765 PE=4 SV=1; DNA internalization-related competence protein ComEC/Rec2 OS=Listeria seeligeri FSL N1-067 OX=702453 GN=NT03LS_1766 PE=4 SV=1; DNA internalization-related competence protein ComEC/Rec2 OS=Listeria seeligeri OX=1640 GN=EOT00_07830 PE=4 SV=1		0	3	3	0.0127	0	1	1	1	431.568	1292.69	1292.71	-19.03	-0.0082	0/0	0	0	894929	CID (Collision Induced Dissociation)	MS2	7.15754	27.188	9.2735	554	554	553	mcarrera_O1301_235.RAW	F2	97382	3.14	1
High	Sequest HT	Sequest HT (A2)	A	2	ATNDLITALNNK		2	A0A3T2AK60	Hydroxyacid dehydrogenase OS=Listeria monocytogenes OX=1639 GN=B1O52_15235 PE=3 SV=1; Glyoxylate/hydroxypyruvate reductase B OS=Listeria monocytogenes OX=1639 GN=ghrB_1 PE=3 SV=1		0	2	2	0.0743	0	1	1	1	644.344	1287.68	1287.69	-7.45	-0.0048	0/0	0	0	3534.05	CID (Collision Induced Dissociation)	MS2	0	100	26.6819	2428	2428	2424	mcarrera_O1301_237.RAW	F3	106145	2.02	1
High	Sequest HT	Sequest HT (A2)	A	2	ATPLANNSLR		1	G2ZAL1	Putative fatty-acid--CoA ligase OS=Listeria ivanovii (strain ATCC BAA-678 / PAM 55) OX=881621 GN=LIV_0288 PE=4 SV=1		1	3	3		0.0449	2	2	2	401.232	1201.68	1201.69	-6.91	-0.00277	0/0	0	0	35641.9	CID (Collision Induced Dissociation)	MS2	40.5749	100	15.1151	1379	1379	1377	mcarrera_O1301_249.RAW	F9	78853	2.55	0
High	Sequest HT	Sequest HT (A2)	A	2	ATVTEANLNYVG		28	A0A474FMS0	Aspartate 1-decarboxylase OS=Listeria monocytogenes OX=1639 GN=panD PE=3 SV=1; Aspartate 1-decarboxylase OS=Listeria monocytogenes OX=1639 GN=SH99_11010 PE=4 SV=1; Aspartate 1-decarboxylase OS=Listeria fleischmannii subsp. coloradonensis OX=1081736 GN=panD PE=3 SV=1; Aspartate 1-decarboxylase OS=Listeria seeligeri OX=1640 GN=panD PE=3 SV=1; Aspartate 1-decarboxylase OS=Listeria monocytogenes OX=1…		0	2	2	0.3123	0	1	1	1	626.316	1251.62	1251.62	2.59	0.00162	0/0	0	0	11275.4	CID (Collision Induced Dissociation)	MS2	35.1017	100	42.1608	3691	3691	3690	mcarrera_O1301_237.RAW	F3	62281	2.69	1
High	Sequest HT	Sequest HT (A2)	A	2	AVAVC[163.03]SLDKPIDWGGNR	C5(Carbamidomethyl)	116	A0A5L7XUL5	Transcription antiterminator OS=Listeria monocytogenes OX=1639 GN=AFW23_05650 PE=4 SV=1; Transcription antiterminator OS=Listeria monocytogenes OX=1639 GN=AO083_07115 PE=4 SV=1; Transcription antiterminator OS=Listeria monocytogenes OX=1639 GN=Q838_13500 PE=4 SV=1; Transcription antiterminator OS=Listeria monocytogenes OX=1639 GN=NW53_12900 PE=4 SV=1; PRD domain-containing protein OS=Listeria mon…		0	2	2		0.0264	3	3	3	929.464	1857.92	1857.93	-4.17	-0.00387	0/0	0	0	38077.4	CID (Collision Induced Dissociation)	MS2	0	100	29.4274	4026	4026	4024	mcarrera_O1301_239.RAW	F4	107473	2.95	0
High	Sequest HT	Sequest HT (A2)	A	2	AVDAVADVATR		1	A0A3N9TRI3	Uncharacterized protein OS=Listeria sp. SHR_NRA_18 OX=2269046 GN=DUK53_07815 PE=4 SV=1		0	2	2		0.0098	2	2	2	544.291	1087.58	1087.57	0.95	0.00051	0/0	0	0	3607.04	CID (Collision Induced Dissociation)	MS2	29.0962	100	33.2985	3688	3688	3686	mcarrera_O1301_235.RAW	F2	96207	2.02	0
High	Sequest HT	Sequest HT (A2)	A	2	AVDTISDGER		1	W7BEF9	Hydroxyethylthiazole kinase OS=Listeria grandensis FSL F6-0971 OX=1265819 GN=thiM PE=3 SV=1		0	2	2	0.0383	0	1	1	1	531.759	1062.51	1062.51	3.48	0.00185	0/0	0	0	3248.71	CID (Collision Induced Dissociation)	MS2	25.5815	100	29.4299	3307	3307	3306	mcarrera_O1301_247.RAW	F8	66570	2.09	1
High	Sequest HT	Sequest HT (A2)	A	2	AVEVADIPLE		1	A0A684FNQ4	Indole-3-glycerol phosphate synthase TrpC OS=Listeria monocytogenes OX=1639 GN=trpC PE=4 SV=1		0	2	2	0.0725	0	1	1	1	528.292	1055.58	1055.56	13.09	0.00691	0/0	0	0	8008.94	CID (Collision Induced Dissociation)	MS2	9.68307	100	31.7929	3490	3490	3487	mcarrera_O1301_235.RAW	F2	52249	2.07	1
High	Sequest HT	Sequest HT (A2)	A	2	AVSPEFAEENK		1	A0A3R0U4Z1	ABC transporter permease/substrate-binding protein OS=Listeria monocytogenes OX=1639 GN=D9956_11200 PE=3 SV=1		0	2	2		0.0313	4	4	4	610.782	1220.56	1220.58	-19.27	-0.01176	0/0	0	0	18287.8	CID (Collision Induced Dissociation)	MS2	31.3629	100	13.1506	1470	1470	1466	mcarrera_O1301_239.RAW	F4	51013	2.17	0
High	Sequest HT	Sequest HT (A2)	A	2	AVVDINAVLK		2	D7V0H9	Methyl-accepting chemotaxis protein signaling domain protein OS=Listeria grayi DSM 20601 OX=525367 GN=HMPREF0556_11757 PE=4 SV=1; Methyl-accepting chemotaxis protein 4 OS=Listeria grayi OX=1641 GN=mcp4 PE=4 SV=1		0	2	2		0.0097	3	3	3	521.325	1041.64	1041.63	12.56	0.00654	0/0	0	0	35788	CID (Collision Induced Dissociation)	MS2	16.4654	100	14.7492	1709	1709	1706	mcarrera_O1301_239.RAW	F4	33236	2.04	0
High	Sequest HT	Sequest HT (A2)	A	2	AYAGIDIRR		1	A0A4R6ZFS0	Transposase IS116/IS110/IS902 family protein OS=Listeria rocourtiae OX=647910 GN=DFP96_11643 PE=4 SV=1		1	2	2		0.0183	2	2	2	517.791	1034.58	1034.57	1.02	0.00053	0/0	0	0	27721.4	CID (Collision Induced Dissociation)	MS2	35.6733	100	25.6266	3055	3055	3050	mcarrera_O1301_243.RAW	F6	74373	2.14	0
High	Sequest HT	Sequest HT (A2)	A	2	AYDIYSR		25	G2ZFB5	ATP-dependent Clp protease proteolytic subunit OS=Listeria ivanovii (strain ATCC BAA-678 / PAM 55) OX=881621 GN=clpP PE=3 SV=1; ATP-dependent Clp protease proteolytic subunit OS=Listeria fleischmannii FSL S10-1203 OX=1265822 GN=clpP PE=3 SV=1; ATP-dependent Clp protease proteolytic subunit (Fragment) OS=Listeria monocytogenes OX=1639 GN=clpP PE=3 SV=1; ATP-dependent Clp protease proteolytic subun…		0	2	2	0.2883	0	1	1	1	444.217	887.427	887.426	1.18	0.00052	0/0	0	0	92326.4	CID (Collision Induced Dissociation)	MS2	46.0962	100	25.9451	3029	3029	3028	mcarrera_O1301_233.RAW	F1	43677	2.22	1
High	Sequest HT	Sequest HT (A2)	A	2	AYLKNNEIGEK		6	A0A470ZM17	UPF0297 protein EU89_06730 OS=Listeria monocytogenes OX=1639 GN=EU82_02610 PE=3 SV=1; UPF0297 protein LMOf2365_1522 OS=Listeria monocytogenes serotype 4b (strain F2365) OX=265669 GN=LMOf2365_1522 PE=3 SV=1; UPF0297 protein ARI99_09200 OS=Listeria monocytogenes OX=1639 GN=ARI99_09200 PE=3 SV=1; UPF0297 protein lwe1516 OS=Listeria welshimeri serovar 6b (strain ATCC 35897 / DSM 20650 / SLCC5334) OX=…	https://www.ebi.ac.uk/interpro/entry/InterPro/IPR009309/	1	2	2	0.2133	0	1	1	1	639.838	1278.67	1278.67	0.69	0.00044	0/0	0	0	19663.8	CID (Collision Induced Dissociation)	MS2	5.37904	100	20.3163	2285	2285	2284	mcarrera_O1301_233.RAW	F1	107062	2.86	1
High	Sequest HT	Sequest HT (A2)	A	2	AYQKQGHTVAMTGDGVNDVLALKE		2	A0A5B8A861	HAD family hydrolase OS=Listeria seeligeri OX=1640 GN=EOT00_03665 PE=4 SV=1; Probable cation-transporting ATPase Exp7 OS=Listeria seeligeri FSL N1-067 OX=702453 GN=NT03LS_0878 PE=4 SV=1		2	6	6	0.0781	0	1	1	1	425.059	2545.32	2545.27	17.96	0.00762	0/0	0	0	4698.98	CID (Collision Induced Dissociation)	MS2	58.675	100	7.6135	456	456	453	mcarrera_O1301_243.RAW	F6	107282	3.2	1
High	Sequest HT	Sequest HT (A2)	A	2	AYQMIEEEIQPQS		2	A0A469ZB96	Type III restriction-modification system endonuclease OS=Listeria monocytogenes OX=1639 GN=LD63_12350 PE=4 SV=1; Type III restriction-modification system endonuclease OS=Listeria monocytogenes OX=1639 GN=F3Q70_06875 PE=4 SV=1		0	2	2	0.0215	0	1	1	1	783.375	1565.74	1565.72	18.12	0.01419	0/0	0	0	7085.68	CID (Collision Induced Dissociation)	MS2	17.6266	100	22.0499	2856	2856	2852	mcarrera_O1301_239.RAW	F4	84400	2.33	1
High	Sequest HT	Sequest HT (A2)	A	2	C[163.03]DEATSALDPK	C1(Carbamidomethyl)	5	A0A0E1Y8G2	Uncharacterized protein OS=Listeria monocytogenes FSL F2-208 OX=702458 GN=NT04LM_0524 PE=4 SV=1; Uncharacterized protein OS=Listeria monocytogenes serotype 4a (strain M7) OX=1030009 GN=LMM7_0280 PE=4 SV=1; DUF3916 domain-containing protein OS=Listeria monocytogenes OX=1639 GN=FRE74_13820 PE=4 SV=1; DUF3916 domain-containing protein OS=Listeria monocytogenes OX=1639 GN=NW53_14270 PE=4 SV=1; DUF391…		2	2	2	0.0791	0	1	1	1	397.731	794.455	794.441	18.49	0.00734	0/0	0	0	18048.9	CID (Collision Induced Dissociation)	MS2	62.8145	100	13.438	1158	1158	1157	mcarrera_O1301_249.RAW	F9	44651	2.15	1
High	Sequest HT	Sequest HT (A2)	A	2	C[163.03]FGQGPISLRSIAE	C1(Carbamidomethyl)	2	A0A097B4L0	Phenylalanine--tRNA ligase beta subunit OS=Listeria ivanovii subsp. londoniensis OX=202752 GN=pheT PE=3 SV=1; Phenylalanine--tRNA ligase beta subunit OS=Listeria ivanovii (strain ATCC BAA-678 / PAM 55) OX=881621 GN=pheT PE=3 SV=1		0	2	2	0.1584	0	1	1	1	736.333	1471.66	1471.68	-13.15	-0.00968	0/0	0	0	6752.48	CID (Collision Induced Dissociation)	MS2	18.7829	100	26.0199	2850	2850	2848	mcarrera_O1301_249.RAW	F9	40065	2.21	1
High	Sequest HT	Sequest HT (A2)	A	2	C[163.03]GGATKVPK	C1(Carbamidomethyl)	2	W7D253	Signal peptidase I OS=Listeria riparia FSL S10-1204 OX=1265816 GN=PRIP_14448 PE=3 SV=1; Signal peptidase I OS=Listeria booriae OX=1552123 GN=EP57_07565 PE=3 SV=1		1	2	2	0.0386	0	1	1	1	459.254	917.501	917.487	14.94	0.00686	0/0	0	0	4749.97	CID (Collision Induced Dissociation)	MS2	84.1174	100	20.7325	2155	2155	2152	mcarrera_O1301_247.RAW	F8	106567	2.07	1
High	Sequest HT	Sequest HT (A2)	A	2	C[163.03]GGEDVIVSAR	C1(Carbamidomethyl)	72	A0A3T1PP67	Arginine deiminase OS=Listeria monocytogenes OX=1639 GN=arcA PE=3 SV=1; Arginine deiminase OS=Listeria monocytogenes OX=1639 GN=arcA PE=3 SV=1; Arginine deiminase OS=Listeria monocytogenes OX=1639 GN=arcA PE=3 SV=1; Arginine deiminase OS=Listeria monocytogenes OX=1639 GN=arcA PE=3 SV=1; Arginine deiminase OS=Listeria monocytogenes OX=1639 GN=arcA PE=3 SV=1; Arginine deiminase OS=Listeria seeliger…		0	2	2	0.1073	0	1	1	1	581.789	1162.57	1162.55	15.91	0.00925	0/0	0	0	990.56	CID (Collision Induced Dissociation)	MS2	0	100	33.4954	3411	3411	3409	mcarrera_O1301_245.RAW	F7	71530	2.05	1
High	Sequest HT	Sequest HT (A2)	A	2	C[163.03]GIM[147.04]SIQAGFIGA	C1(Carbamidomethyl); M4(Oxidation)	1	A0A5L8HJI2	Uncharacterized protein (Fragment) OS=Listeria monocytogenes OX=1639 GN=FDW65_11580 PE=4 SV=1		0	2	2		0	2	2	2	670.823	1340.64	1340.63	3.54	0.00237	0/0	0	0	4156.66	CID (Collision Induced Dissociation)	MS2	0	100	33.5105	3265	3265	3262	mcarrera_O1301_241.RAW	F5	74803	2.16	0
High	Sequest HT	Sequest HT (A2)	A	2	C[163.03]GPIGLMAQKFAK	C1(Carbamidomethyl)	4	A0A686YVZ2	Glutathione-dependent formaldehyde dehydrogenase (Fragment) OS=Listeria monocytogenes OX=1639 GN=AKH97_16375 PE=4 SV=1; Alcohol dehydrogenase catalytic domain-containing protein (Fragment) OS=Listeria monocytogenes OX=1639 GN=F1F91_16125 PE=4 SV=1; Glutathione-dependent formaldehyde dehydrogenase OS=Listeria monocytogenes OX=1639 GN=AB079_14890 PE=3 SV=1; Glutathione-dependent formaldehyde dehydr…		1	3	3		0.0456	2	2	2	474.25	1420.74	1420.74	-5.85	-0.00277	0/0	0	0	5498.98	CID (Collision Induced Dissociation)	MS2	44.4392	100	19.1433	1954	1954	1953	mcarrera_O1301_247.RAW	F8	112809	2.51	0
High	Sequest HT	Sequest HT (A2)	A	2	C[163.03]LTIGTGIGGGIFANGELIR	C1(Carbamidomethyl)	3	W7DIS5	ROK family protein OS=Listeria fleischmannii FSL S10-1203 OX=1265822 GN=MCOL2_15087 PE=4 SV=1; Beta-glucoside kinase OS=Listeria fleischmannii subsp. coloradonensis OX=1081736 GN=bglK_1 PE=4 SV=1; Beta-glucoside kinase OS=Listeria fleischmannii subsp. fleischmannii OX=1671902 GN=bglK_2 PE=4 SV=1		0	3	3		0	2	2	2	673.704	2019.1	2019.07	13.28	0.00894	0/0	0	0	61684.3	CID (Collision Induced Dissociation)	MS2	1.27424	100	17.4157	1783	1783	1781	mcarrera_O1301_243.RAW	F6	76933	2.79	0
High	Sequest HT	Sequest HT (A2)	A	2	C[163.03]RRNSTITGPK	C1(Carbamidomethyl)	1	A0A686B094	Gfo/Idh/MocA family oxidoreductase OS=Listeria monocytogenes OX=1639 GN=EYY42_01115 PE=4 SV=1		2	2	2	0.0193	0	1	1	1	645.34	1289.67	1289.67	-1.78	-0.00115	0/0	0	0	3847.81	CID (Collision Induced Dissociation)	MS2	16.3488	100	30.8311	3838	3838	3834	mcarrera_O1301_243.RAW	F6	116189	2.07	1
High	Sequest HT	Sequest HT (A2)	A	2	C[163.03]SESSAPSNQSSNNC[163.03]WNETR	C1(Carbamidomethyl); C15(Carbamidomethyl)	1	W7DE60	DUF5011 domain-containing protein OS=Listeria riparia FSL S10-1204 OX=1265816 GN=PRIP_12499 PE=4 SV=1		0	2	2	0.4797	0	1	1	1	1157.94	2314.88	2314.9	-12.31	-0.01425	0/0	0	0	5590.58	CID (Collision Induced Dissociation)	MS2	0	100	31.4719	4276	4276	4274	mcarrera_O1301_239.RAW	F4	574	2.46	1
High	Sequest HT	Sequest HT (A2)	A	2	C[163.03]SLPGLGGGAEGTIR	C1(Carbamidomethyl)	1	A0A3D8TUZ0	Glycine/betaine ABC transporter substrate-binding protein OS=Listeria kieliensis OX=1621700 GN=UR08_04090 PE=4 SV=1		0	3	3		0.0234	2	2	2	482.253	1444.74	1444.72	15.14	0.00729	0/0	0	0	13401.9	CID (Collision Induced Dissociation)	MS2	4.19311	100	18.9504	1771	1771	1768	mcarrera_O1301_245.RAW	F7	102914	2.5	0
High	Sequest HT	Sequest HT (A2)	A	2	C[163.03]VAYHSLSHLEIH	C1(Carbamidomethyl)	1	A0A684GML4	Aminotransferase class I/II-fold pyridoxal phosphate-dependent enzyme OS=Listeria monocytogenes OX=1639 GN=NB52_13900 PE=4 SV=1		0	2	2		0.0215	2	2	2	783.375	1565.74	1565.75	-5.97	-0.00467	0/0	0	0	7085.68	CID (Collision Induced Dissociation)	MS2	17.6266	100	22.0499	2856	2856	2852	mcarrera_O1301_239.RAW	F4	84400	2.28	0
High	Sequest HT	Sequest HT (A2)	A	2	C[163.03]VVIAALYGAATVSK	C1(Carbamidomethyl)	2	A0A099W3T3	Membrane protein OS=Listeria booriae OX=1552123 GN=EP57_13990 PE=4 SV=1; Membrane protein OS=Listeriaceae bacterium FSL A5-0209 OX=1497679 GN=EP56_08690 PE=4 SV=1		0	2	2		0.0138	3	3	3	761.912	1522.82	1522.83	-8.43	-0.00642	0/0	0	0	22573.5	CID (Collision Induced Dissociation)	MS2	0	100	23.6009	3098	3098	3094	mcarrera_O1301_239.RAW	F4	79950	2.15	0
High	Sequest HT	Sequest HT (A2)	A	2	cTEKEGGMPKLK	C1(Carbamidomethyl)	1	A0A3T1YTZ2	Plasmid pRiA4b ORF-3 family protein (Fragment) OS=Listeria monocytogenes OX=1639 GN=B1N79_16185 PE=4 SV=1		2	2	2	0.0561	0	1	1	1	689.336	1377.67	1377.69	-15.26	-0.01051	0/0	0	0	2998.73	CID (Collision Induced Dissociation)	MS2	38.8895	100	28.1557	2992	2992	2988	mcarrera_O1301_235.RAW	F2	87877	2.14	1
High	Sequest HT	Sequest HT (A2)	A	2	DAAALIAFAK		2	W7C7P4	Phosphoribosylamine--glycine ligase OS=Listeria cornellensis FSL F6-0969 OX=1265820 GN=purD PE=3 SV=1; Phosphoribosylamine--glycine ligase OS=Listeria sp. SHR_NRA_18 OX=2269046 GN=purD PE=3 SV=1		0	2	2	0.0814	0	1	1	1	495.78	990.552	990.562	-10.09	-0.005	0/0	0	0	1122.4	CID (Collision Induced Dissociation)	MS2	56.7934	100	29.7468	2770	2770	2769	mcarrera_O1301_237.RAW	F3	74954	2.21	1
High	Sequest HT	Sequest HT (A2)	A	2	DAADTM[147.04]VDISGK	M6(Oxidation)	2	A0A0Y7IZG9	Chitinase D OS=Listeria monocytogenes OX=1639 GN=chiD PE=3 SV=1; Chitinase OS=Listeria monocytogenes OX=1639 GN=B1N58_16865 PE=4 SV=1		0	2	2	0.0423	0	1	1	1	619.786	1238.56	1238.56	6.13	0.0038	0/0	0	0	11062.9	CID (Collision Induced Dissociation)	MS2	3.8922	100	7.5962	665	665	661	mcarrera_O1301_239.RAW	F4	54764	2.6	1
High	Sequest HT	Sequest HT (A2)	A	2	DAALKAGYYAVSPE		3	W7DNV9	Iron compound ABC transporter substrate-binding protein OS=Listeria fleischmannii FSL S10-1203 OX=1265822 GN=MCOL2_04978 PE=4 SV=1; Iron(III)-hydroxamate-binding protein fhuD OS=Listeria fleischmannii subsp. coloradonensis OX=1081736 GN=fhuD PE=4 SV=1; Iron compound ABC transporter substrate-binding protein OS=Listeria fleischmannii 1991 OX=1430899 GN=X560_1333 PE=4 SV=1		1	2	2	0.1084	0	1	1	1	727.859	1454.71	1454.72	-3.27	-0.00238	0/0	0	0	2658.22	CID (Collision Induced Dissociation)	MS2	32.2974	100	29.0701	3047	3047	3045	mcarrera_O1301_245.RAW	F7	87500	2.03	1
High	Sequest HT	Sequest HT (A2)	A	2	DAARKIYSAYPGYAATGT		1	A0A121XUT5	Uncharacterized protein OS=Listeria monocytogenes OX=1639 GN=ERS409707_01964 PE=4 SV=1		2	5	5	0.2129	0	1	1	1	375.995	1875.95	1875.92	13.14	0.00493	0/0	0	0	7203.17	CID (Collision Induced Dissociation)	MS2	42.2011	100	9.1802	633	633	632	mcarrera_O1301_245.RAW	F7	118813	3.1	1
High	Sequest HT	Sequest HT (A2)	A	2	DAASDVEKAADK		5	A0A462CMQ0	YtxH domain-containing protein OS=Listeria monocytogenes OX=1639 GN=SQ69_06570 PE=4 SV=1; YtxH domain-containing protein OS=Listeria monocytogenes OX=1639 GN=EP42_00475 PE=4 SV=1; Lin1642 protein OS=Listeria innocua serovar 6a (strain ATCC BAA-680 / CLIP 11262) OX=272626 GN=lin1642 PE=4 SV=1; YtxH domain-containing protein OS=Listeria monocytogenes OX=1639 GN=D9956_10665 PE=4 SV=1; YtxH domain-co…		1	2	2	0.3508	0	1	1	1	610.293	1219.58	1219.58	-0.74	-0.00045	0/0	0	0	12384.6	CID (Collision Induced Dissociation)	MS2	27.3863	100	24.6314	2515	2515	2514	mcarrera_O1301_245.RAW	F7	77023	3.05	1
High	Sequest HT	Sequest HT (A2)	A	2	DADAALRIASE		1	A0A0Y7GL81	Bifunctional purine biosynthesis protein PurH OS=Listeria monocytogenes OX=1639 GN=purH PE=3 SV=1		1	2	2	0.0198	0	1	1	1	566.293	1131.58	1131.56	13.57	0.00768	0/0	0	0	6748.46	CID (Collision Induced Dissociation)	MS2	50.3501	100	27.8887	2953	2953	2951	mcarrera_O1301_235.RAW	F2	106812	2.02	1
High	Sequest HT	Sequest HT (A2)	A	2	DADGILVPGG		1	D7UVP7	CTP synthase OS=Listeria grayi DSM 20601 OX=525367 GN=pyrG PE=3 SV=1		0	2	2	0.05	0	1	1	1	457.227	913.447	913.463	-16.6	-0.00758	0/0	0	0	28840	CID (Collision Induced Dissociation)	MS2	37.0585	100	24.6365	3269	3269	3263	mcarrera_O1301_239.RAW	F4	49674	2	1
High	Sequest HT	Sequest HT (A2)	A	2	DAGIEFK		8	A0A0B8QQQ1	50S ribosomal protein L10 OS=Listeria monocytogenes OX=1639 GN=rplJ PE=3 SV=1; 50S ribosomal protein L10 OS=Listeria monocytogenes OX=1639 GN=rplJ PE=3 SV=1; 50S ribosomal protein L10 OS=Listeria monocytogenes OX=1639 GN=rplJ PE=3 SV=1; 50S ribosomal protein L10 OS=Listeria monocytogenes serotype 4b (strain CLIP80459) OX=568819 GN=rplJ PE=3 SV=1; 50S ribosomal protein L10 OS=Listeria ivanovii sub…		0	2	2	0.0393	0	1	1	1	390.201	779.394	779.393	1.28	0.0005	0/0	0	0	8944.94	CID (Collision Induced Dissociation)	MS2	75.6287	100	26.9616	3265	3265	3261	mcarrera_O1301_243.RAW	F6	91951	2.29	1
High	Sequest HT	Sequest HT (A2)	A	2	DAGKGLKDVK		2	W7BMF7	Phosphoglycerate mutase OS=Listeria cornellensis FSL F6-0969 OX=1265820 GN=PCORN_18821 PE=4 SV=1; Histidine phosphatase family protein OS=Listeria sp. SHR_NRA_18 OX=2269046 GN=DUK53_06700 PE=4 SV=1		2	2	2	0.0146	0	1	1	1	515.801	1030.59	1030.59	4.85	0.0025	0/0	0	0	19879.1	CID (Collision Induced Dissociation)	MS2	11.5538	100	28.7445	3218	3218	3216	mcarrera_O1301_247.RAW	F8	80685	2.05	1
High	Sequest HT	Sequest HT (A2)	A	2	DAGLEIEEFVDR		1	W7BHV1	Bleomycin resistance protein OS=Listeria cornellensis FSL F6-0969 OX=1265820 GN=PCORN_14304 PE=4 SV=1		0	2	2	0.0292	0	1	1	1	696.833	1392.66	1392.66	-3.36	-0.00234	0/0	0	0	9847.84	CID (Collision Induced Dissociation)	MS2	50.0345	100	31.3835	4268	4268	4267	mcarrera_O1301_239.RAW	F4	79141	2.74	1
High	Sequest HT	Sequest HT (A2)	A	2	DAGLLELDK		36	A0A465MT60	Glutathione biosynthesis bifunctional protein GshAB OS=Listeria monocytogenes OX=1639 GN=gshB PE=3 SV=1; Glutathione biosynthesis bifunctional protein GshAB OS=Listeria monocytogenes OX=1639 GN=gshB PE=3 SV=1; Glutathione biosynthesis bifunctional protein GshAB OS=Listeria monocytogenes OX=1639 GN=gshB PE=3 SV=1; Glutathione biosynthesis bifunctional protein GshAB OS=Listeria monocytogenes OX=163…		0	2	2		0.0094	2	2	2	487.26	973.512	973.52	-8.49	-0.00413	0/0	0	0	16287.9	CID (Collision Induced Dissociation)	MS2	16.5748	100	33.8047	3769	3769	3767	mcarrera_O1301_247.RAW	F8	91434	2.1	0
High	Sequest HT	Sequest HT (A2)	A	2	DAGNMIK		2	A0A099W6B5	Uncharacterized protein OS=Listeria booriae OX=1552123 GN=EP57_11450 PE=4 SV=1; Uncharacterized protein OS=Listeria booriae OX=1552123 GN=EP57_16680 PE=4 SV=1		0	2	2		0.0461	3	3	3	374.69	748.374	748.366	10.48	0.00392	0/0	0	0	9258.27	CID (Collision Induced Dissociation)	MS2	29.9522	100	30.3983	2838	2838	2837	mcarrera_O1301_237.RAW	F3	79925	2.07	0
High	Sequest HT	Sequest HT (A2)	A	2	DAGVKNISKQ		4	A0A099WR28	Phosphate ABC transporter substrate-binding protein OS=Listeriaceae bacterium FSL A5-0209 OX=1497679 GN=EP56_00520 PE=4 SV=1; Putative phosphate ABC transporter binding protein OS=Listeria grandensis FSL F6-0971 OX=1265819 GN=PGRAN_05711 PE=4 SV=1; Putative phosphate ABC transporter binding protein OS=Listeria cornellensis FSL F6-0969 OX=1265820 GN=PCORN_00975 PE=4 SV=1; Phosphate ABC transporter…		2	2	2		0.0242	2	2	2	530.289	1059.57	1059.58	-8.78	-0.00465	0/0	0	0	3410.05	CID (Collision Induced Dissociation)	MS2	30.6732	100	32.5553	3591	3591	3587	mcarrera_O1301_235.RAW	F2	111100	2.02	0
High	Sequest HT	Sequest HT (A2)	A	2	DAGVVGC[163.03]GGA	C7(Carbamidomethyl)	84	A0A418RZP7	Propanediol utilization protein OS=Listeria monocytogenes OX=1639 GN=AAU23_01765 PE=4 SV=1; Propanediol utilization protein OS=Listeria monocytogenes OX=1639 GN=AFT88_00735 PE=4 SV=1; Putative PduS protein OS=Listeria ivanovii (strain ATCC BAA-678 / PAM 55) OX=881621 GN=LIV_1074 PE=4 SV=1; Propanediol utilization protein OS=Listeria monocytogenes OX=1639 GN=BB995_04520 PE=4 SV=1; PduS type ferred…		0	2	2	0.0195	0	1	1	1	431.698	862.388	862.372	18.18	0.00784	0/0	0	0	16233.3	CID (Collision Induced Dissociation)	MS2	75.5022	100	29.7932	3685	3685	3683	mcarrera_O1301_243.RAW	F6	41621	2.05	1
High	Sequest HT	Sequest HT (A2)	A	2	DAINLEDLL		18	A0A5L9N3A8	DUF3799 domain-containing protein OS=Listeria monocytogenes OX=1639 GN=FNP97_13445 PE=4 SV=1; DUF3799 domain-containing protein OS=Listeria monocytogenes OX=1639 GN=APE78_09505 PE=4 SV=1; DUF3799 domain-containing protein OS=Listeria monocytogenes OX=1639 GN=JJ01_13095 PE=4 SV=1; DUF3799 domain-containing protein OS=Listeria monocytogenes OX=1639 GN=E1052_14070 PE=4 SV=1; DUF3799 domain-containin…		0	2	2	0.0888	0	1	1	1	508.269	1015.53	1015.53	-0.15	-8e-05	0/0	0	0	11554	CID (Collision Induced Dissociation)	MS2	39.5906	100	35.6177	4338	4338	4337	mcarrera_O1301_243.RAW	F6	84239	2.14	1
High	Sequest HT	Sequest HT (A2)	A	2	DAKSTIEKR		2	A0A5B8AA69	ABC transporter substrate-binding protein OS=Listeria seeligeri OX=1640 GN=EOT00_05445 PE=4 SV=1; ABC transporter, substrate-binding protein OS=Listeria seeligeri FSL N1-067 OX=702453 GN=NT03LS_1233 PE=4 SV=1		2	2	2		0.0175	2	2	2	524.289	1047.57	1047.58	-8.36	-0.00438	0/0	0	0	6772.31	CID (Collision Induced Dissociation)	MS2	62.7233	100	23.0212	2637	2637	2631	mcarrera_O1301_243.RAW	F6	93797	2.24	0
High	Sequest HT	Sequest HT (A2)	A	2	DAQGNVVRSFTF		1	A0A471NJI8	DeoR/GlpR transcriptional regulator OS=Listeria monocytogenes OX=1639 GN=CXR58_08670 PE=4 SV=1		0	3	3	1	0	1	1	1	512.26	1534.77	1534.74	17.9	0.00915	0/0	0	0	10201.9	CID (Collision Induced Dissociation)	MS2	9.92912	100	20.663	2093	2093	2092	mcarrera_O1301_249.RAW	F9	113354	2.57	1
High	Sequest HT	Sequest HT (A2)	A	2	DAVALTAKDVR		1	W7C6J9	Oligoendopeptidase F OS=Listeria floridensis FSL S10-1187 OX=1265817 GN=MFLO_05924 PE=3 SV=1		1	2	2	0.0264	0	1	1	1	579.829	1158.65	1158.65	3.35	0.00194	0/0	0	0	23788.7	CID (Collision Induced Dissociation)	MS2	8.70535	100	28.9944	3252	3252	3250	mcarrera_O1301_247.RAW	F8	91095	2.27	1
High	Sequest HT	Sequest HT (A2)	A	2	DAVEVTSLAVG		20	A0A471ND38	PTS galactitol transporter subunit IIC OS=Listeria monocytogenes OX=1639 GN=CXR58_06755 PE=4 SV=1; PTS galactitol transporter subunit IIC OS=Listeria monocytogenes OX=1639 GN=FL878_04880 PE=4 SV=1; PTS galactitol transporter subunit IIC OS=Listeria monocytogenes OX=1639 GN=F1G39_09005 PE=4 SV=1; Lin0508 protein OS=Listeria innocua serovar 6a (strain ATCC BAA-680 / CLIP 11262) OX=272626 GN=lin0508…		0	2	2		0.0198	2	2	2	530.78	1060.55	1060.55	1.38	0.00073	0/0	0	0	3239.9	CID (Collision Induced Dissociation)	MS2	48.7486	100	33.4827	4170	4170	4169	mcarrera_O1301_243.RAW	F6	111068	2.48	0
High	Sequest HT	Sequest HT (A2)	A	2	DAVYTSLENLQNIVSDR		1	A0A4R6ZH87	Glutathione biosynthesis bifunctional protein GshAB OS=Listeria rocourtiae OX=647910 GN=gshAB PE=3 SV=1		0	2	2	0.2007	0	1	1	1	968.966	1936.92	1936.96	-19.07	-0.01847	0/0	0	0	7590.17	CID (Collision Induced Dissociation)	MS2	21.1965	100	30.1504	4133	4133	4130	mcarrera_O1301_239.RAW	F4	93864	2.74	1
High	Sequest HT	Sequest HT (A2)	A	2	DDGKIQDLPAR		48	A0A460YKF7	Extracellular solute-binding protein OS=Listeria monocytogenes OX=1639 GN=APY32_04450 PE=4 SV=1; Extracellular solute-binding protein OS=Listeria monocytogenes OX=1639 GN=GCV61_08705 PE=4 SV=1; Extracellular solute-binding protein OS=Listeria monocytogenes OX=1639 GN=E1S89_07250 PE=4 SV=1; Extracellular solute-binding protein OS=Listeria monocytogenes OX=1639 GN=FZX01_01145 PE=4 SV=1; Extracellul…		1	2	2		0.0141	2	2	2	614.31	1227.61	1227.63	-16.65	-0.01022	0/0	0	0	3390.62	CID (Collision Induced Dissociation)	MS2	34.1813	100	12.9831	1444	1444	1439	mcarrera_O1301_239.RAW	F4	77856	2.1	0
High	Sequest HT	Sequest HT (A2)	A	2	DDIETLHNR		3	D7UUY6	Replicative DNA helicase OS=Listeria grayi DSM 20601 OX=525367 GN=dnaB PE=3 SV=1; Replicative DNA helicase OS=Listeria grayi OX=1641 GN=dnaC PE=3 SV=1; Replicative DNA helicase OS=Listeria grayi OX=1641 GN=dnaC_3 PE=3 SV=1		0	2	2	0.0448	0	1	1	1	556.775	1112.54	1112.53	8.61	0.00479	0/0	0	0	2887.04	CID (Collision Induced Dissociation)	MS2	43.386	100	32.0759	3529	3529	3524	mcarrera_O1301_235.RAW	F2	65975	2.23	1
High	Sequest HT	Sequest HT (A2)	A	2	DDLLEDLQN		1	A0A0Y7IQ87	Beta-Ala-Xaa dipeptidase OS=Listeria monocytogenes OX=1639 GN=pepV_2 PE=4 SV=1		0	3	3	0.0333	0	1	1	1	358.839	1074.5	1074.49	7.36	0.00264	0/0	0	0	54900.2	CID (Collision Induced Dissociation)	MS2	42.7302	100	8.869	847	847	846	mcarrera_O1301_239.RAW	F4	47601	3.3	1
High	Sequest HT	Sequest HT (A2)	A	2	DDPNVSEVIK		3	A0A3N9TV70	DUF1510 family protein OS=Listeria sp. SHR_NRA_18 OX=2269046 GN=DUK53_01175 PE=4 SV=1; DUF1510 domain-containing protein OS=Listeriaceae bacterium FSL A5-0209 OX=1497679 GN=EP56_07290 PE=4 SV=1; DUF1510 domain-containing protein OS=Listeria aquatica FSL S10-1188 OX=1265818 GN=MAQA_11551 PE=4 SV=1		0	2	2	0.0534	0	1	1	1	558.291	1115.57	1115.56	14.27	0.00796	0/0	0	0	6637.33	CID (Collision Induced Dissociation)	MS2	61.1599	100	26.9946	2830	2830	2829	mcarrera_O1301_245.RAW	F7	92627	2.06	1
High	Sequest HT	Sequest HT (A2)	A	2	DDQAMADKINDGLK		1	A0A456MN80	Amino acid ABC transporter substrate-binding protein OS=Listeria monocytogenes OX=1639 GN=B1N45_17020 PE=4 SV=1		1	2	2	0.058	0	1	1	1	767.364	1533.72	1533.72	-0.95	-0.00073	0/0	0	0	5329.05	CID (Collision Induced Dissociation)	MS2	0	100	28.8024	3929	3929	3924	mcarrera_O1301_239.RAW	F4	66645	2.07	1
High	Sequest HT	Sequest HT (A2)	A	2	DDTFMQKAVAK		1	W7BAZ3	Iron-sulfur cluster binding protein OS=Listeria grandensis FSL F6-0971 OX=1265819 GN=PGRAN_04416 PE=4 SV=1		1	2	2		0.0138	2	2	2	627.315	1253.62	1253.62	2.03	0.00127	0/0	0	0	313685	CID (Collision Induced Dissociation)	MS2	36.005	72.369	24.8207	3300	3300	3298	mcarrera_O1301_239.RAW	F4	88911	2.14	0
High	Sequest HT	Sequest HT (A2)	A	2	DDTLLEVQNDK		3	A0A466KLY0	Dihydrolipoamide acetyltransferase component of pyruvate dehydrogenase complex OS=Listeria monocytogenes OX=1639 GN=B1N06_16170 PE=3 SV=1; Dihydrolipoamide acetyltransferase component of pyruvate dehydrogenase complex OS=Listeria monocytogenes OX=1639 GN=pdhC_1 PE=3 SV=1; Dihydrolipoamide acetyltransferase component of pyruvate dehydrogenase complex (Fragment) OS=Listeria monocytogenes OX=1639 GN…		0	2	2	0.0093	0	1	1	1	645.304	1289.6	1289.62	-16.62	-0.01072	0/0	0	0	5247.06	CID (Collision Induced Dissociation)	MS2	0	100	16.1823	1933	1933	1928	mcarrera_O1301_239.RAW	F4	55768	2.15	1
High	Sequest HT	Sequest HT (A2)	A	2	DEGGVNLTDLL		1	W7CUT2	PRD domain-containing protein OS=Brochothrix campestris FSL F6-1037 OX=1265861 GN=BCAMP_10525 PE=4 SV=1		0	2	2		0.0086	2	2	2	573.277	1145.55	1145.57	-19.24	-0.01102	0/0	0	0	1654.92	CID (Collision Induced Dissociation)	MS2	45.7086	100	34.2149	3814	3814	3811	mcarrera_O1301_247.RAW	F8	63519	2.3	0
High	Sequest HT	Sequest HT (A2)	A	2	DEGIM[147.04]AEDR	M5(Oxidation)	1	W7BZN7	Initiation-control protein YabA OS=Listeria floridensis FSL S10-1187 OX=1265817 GN=MFLO_11849 PE=3 SV=1		0	2	2	0.0856	0	1	1	1	526.231	1051.45	1051.44	17.32	0.0091	0/0	0	0	12586.1	CID (Collision Induced Dissociation)	MS2	0	100	15.547	1832	1832	1827	mcarrera_O1301_239.RAW	F4	31677	2.22	1
High	Sequest HT	Sequest HT (A2)	A	2	DEILNLEDLPR		1	W7ATM8	Serine--tRNA ligase OS=Listeria aquatica FSL S10-1188 OX=1265818 GN=serS PE=3 SV=1		0	2	2		0.0496	2	2	2	663.856	1326.7	1326.69	10.69	0.00709	0/0	0	0	57091.7	CID (Collision Induced Dissociation)	MS2	0	100	32.8013	3624	3624	3623	mcarrera_O1301_235.RAW	F2	79523	2.3	0
High	Sequest HT	Sequest HT (A2)	A	2	DELATVEKDIAAK		1	A0A099W0Q5	Peptidase_M75 domain-containing protein OS=Listeria booriae OX=1552123 GN=EP57_16480 PE=4 SV=1		1	2	2		0.0427	3	3	3	701.873	1402.74	1402.74	-2.99	-0.0021	0/0	0	0	8061.87	CID (Collision Induced Dissociation)	MS2	23.4684	100	32.5669	4406	4406	4404	mcarrera_O1301_239.RAW	F4	108727	2.02	0
High	Sequest HT	Sequest HT (A2)	A	2	DELGQLFLQDRQVDLV		2	E3ZM16	AMP-binding family protein OS=Listeria seeligeri FSL N1-067 OX=702453 GN=NT03LS_0461 PE=4 SV=1; Acyl-CoA synthetase OS=Listeria seeligeri OX=1640 GN=EOT00_01960 PE=4 SV=1		1	3	3		0.0244	3	3	3	629.987	1887.95	1887.98	-19.02	-0.01197	0/0	0	0	15501.5	CID (Collision Induced Dissociation)	MS2	38.0135	100	27.2437	3689	3689	3687	mcarrera_O1301_239.RAW	F4	110411	2.8	0
High	Sequest HT	Sequest HT (A2)	A	2	DELLNDMKVK		1	A0A478DFV5	Uncharacterized protein OS=Listeria monocytogenes serotype 1/2a OX=1906951 GN=E3121_06180 PE=4 SV=1		1	2	2	0.037	0	1	1	1	602.811	1204.61	1204.62	-8.62	-0.00519	0/0	0	0	2283.36	CID (Collision Induced Dissociation)	MS2	0	100	29.9077	3368	3368	3366	mcarrera_O1301_247.RAW	F8	98734	2.16	1
High	Sequest HT	Sequest HT (A2)	A	2	DELLTIIVG		42	A0A474F5H3	NAD(P)/FAD-dependent oxidoreductase OS=Listeria monocytogenes OX=1639 GN=BGM61_12445 PE=4 SV=1; NAD(P)/FAD-dependent oxidoreductase OS=Listeria monocytogenes OX=1639 GN=EE564_12885 PE=4 SV=1; NAD(P)/FAD-dependent oxidoreductase OS=Listeria seeligeri OX=1640 GN=EOT00_12615 PE=4 SV=1; NAD(P)/FAD-dependent oxidoreductase OS=Listeria monocytogenes OX=1639 GN=E3Z45_09030 PE=4 SV=1; NAD(P)/FAD-dependen…		0	2	2		0.0049	2	2	2	486.781	972.555	972.561	-6.47	-0.00315	0/0	0	0	4069.5	CID (Collision Induced Dissociation)	MS2	21.5446	100	18.1605	1668	1668	1665	mcarrera_O1301_245.RAW	F7	101716	2.04	0
High	Sequest HT	Sequest HT (A2)	A	2	DENQKNERL	N-Term(Prot)(Met-loss)	1	E3ZRQ9	Peptide methionine sulfoxide reductase MsrB OS=Listeria seeligeri FSL N1-067 OX=702453 GN=msrB PE=3 SV=1		2	2	2		0.0216	3	3	3	573.277	1145.55	1145.55	-7.09	-0.00406	0/0	0	0	1654.92	CID (Collision Induced Dissociation)	MS2	45.7086	100	34.2149	3814	3814	3811	mcarrera_O1301_247.RAW	F8	63519	2.27	0
High	Sequest HT	Sequest HT (A2)	A	2	DEPTAALSDK		2	A0A660IXG6	Sugar ABC transporter ATP-binding protein (Fragment) OS=Listeria monocytogenes OX=1639 GN=B1O10_15115 PE=4 SV=1; Sugar ABC transporter ATP-binding protein (Fragment) OS=Listeria monocytogenes OX=1639 GN=B5G82_16495 PE=4 SV=1		0	2	2	0.0441	0	1	1	1	523.762	1046.52	1046.5	16.01	0.00838	0/0	0	0	3730.5	CID (Collision Induced Dissociation)	MS2	45.6622	100	26.7302	2794	2794	2792	mcarrera_O1301_245.RAW	F7	92973	2.04	1
High	Sequest HT	Sequest HT (A2)	A	2	DEQAFVEGR		31	A0A472GE08	Transcription elongation factor GreA OS=Listeria monocytogenes OX=1639 GN=greA PE=3 SV=1; Transcription elongation factor GreA OS=Listeria grandensis FSL F6-0971 OX=1265819 GN=greA PE=3 SV=1; Transcription elongation factor GreA OS=Listeria floridensis FSL S10-1187 OX=1265817 GN=greA PE=3 SV=1; Transcription elongation factor GreA OS=Listeria weihenstephanensis FSL R9-0317 OX=1265845 GN=greA PE=3…		0	2	2	0.3321	0	1	1	1	525.748	1050.49	1050.49	2.99	0.00157	0/0	0	0	5609.72	CID (Collision Induced Dissociation)	MS2	30.5963	100	23.7732	2746	2746	2743	mcarrera_O1301_233.RAW	F1	57800	2.68	1
High	Sequest HT	Sequest HT (A2)	A	2	DEQDDYVEKLVEGVMANK		1	A0A460IT34	Transcription antitermination protein NusB OS=Listeria monocytogenes OX=1639 GN=nusB PE=3 SV=1		1	3	3	0.0196	0	1	1	1	694.666	2081.98	2081.97	6.42	0.00446	0/0	0	0	4582.21	CID (Collision Induced Dissociation)	MS2	30.4818	100	29.0537	3967	3967	3964	mcarrera_O1301_239.RAW	F4	84313	3.06	1
High	Sequest HT	Sequest HT (A2)	A	2	DEQGNDYLPVFTDLK		4	A0A5L0KHU5	SseB family protein (Fragment) OS=Listeria monocytogenes OX=1639 GN=A8O80_14740 PE=4 SV=1; Enhanced serine sensitivity protein SseB OS=Listeria monocytogenes CFSAN002349 OX=1299895 GN=GH755_08335 PE=4 SV=1; SseB family protein (Fragment) OS=Listeria monocytogenes OX=1639 GN=EZK95_12935 PE=4 SV=1; SseB family protein (Fragment) OS=Listeria monocytogenes OX=1639 GN=SY76_13765 PE=4 SV=1		0	2	2	0.0517	0	1	1	1	877.422	1753.84	1753.83	4.6	0.00403	0/0	0	0	28912.9	CID (Collision Induced Dissociation)	MS2	37.3231	100	28.71	3917	3917	3915	mcarrera_O1301_239.RAW	F4	90574	2.32	1
High	Sequest HT	Sequest HT (A2)	A	2	DEVEKIKQAGK		1	A0A3D8TQF4	ABC transporter OS=Listeria kieliensis OX=1621700 GN=UR08_08790 PE=4 SV=1		2	3	3	0.125	0	1	1	1	415.564	1244.68	1244.68	-4.72	-0.00196	0/0	0	0	38908.2	CID (Collision Induced Dissociation)	MS2	60.6797	84.892	8.5835	815	815	814	mcarrera_O1301_233.RAW	F1	102039	2.72	1
High	Sequest HT	Sequest HT (A2)	A	2	DEVIGTRGR		1	A0A3N9TM36	Uncharacterized protein OS=Listeria sp. SHR_NRA_18 OX=2269046 GN=DUK53_16735 PE=4 SV=1		1	2	2	0.049	0	1	1	1	501.778	1002.55	1002.53	16.02	0.00803	0/0	0	0	19243.9	CID (Collision Induced Dissociation)	MS2	29.6223	100	32.3634	4052	4052	4051	mcarrera_O1301_243.RAW	F6	102974	2.04	1
High	Sequest HT	Sequest HT (A2)	A	2	DFIGETPK		1	E3YQD1	SAM-dependent methyltransferase OS=Listeria marthii FSL S4-120 OX=702457 GN=NT05LM_1753 PE=4 SV=1		0	2	2	0.0892	0	1	1	1	453.739	906.47	906.457	14.53	0.00659	0/0	0	0	3448.18	CID (Collision Induced Dissociation)	MS2	49.1545	100	33.8373	3759	3759	3756	mcarrera_O1301_235.RAW	F2	96468	2.13	1
High	Sequest HT	Sequest HT (A2)	A	2	DFQVLKKYLM[147.04]DPR	M10(Oxidation)	1	A0A1S7FQX7	Phosphoenolpyruvate synthase OS=Listeria weihenstephanensis OX=1006155 GN=UE46_01515 PE=4 SV=1		2	3	3		0	2	2	2	556.954	1668.85	1668.88	-18.77	-0.01044	0/0	0	0	21935.6	CID (Collision Induced Dissociation)	MS2	7.18342	100	15.3114	1794	1794	1790	mcarrera_O1301_239.RAW	F4	100095	2.7	1
High	Sequest HT	Sequest HT (A2)	A	2	DFQVLKQYLM[147.04]DPR	M10(Oxidation)	2	A0A3N9TPD1	Phosphoenolpyruvate synthase OS=Listeria sp. SHR_NRA_18 OX=2269046 GN=DUK53_15305 PE=4 SV=1; Phosphoenolpyruvate synthase OS=Listeria cornellensis FSL F6-0969 OX=1265820 GN=PCORN_18504 PE=4 SV=1		1	3	3	0	0	1	1	1	556.954	1668.85	1668.84	3.04	0.00169	0/0	0	0	21935.6	CID (Collision Induced Dissociation)	MS2	7.18342	100	15.3114	1794	1794	1790	mcarrera_O1301_239.RAW	F4	100095	2.7	1
High	Sequest HT	Sequest HT (A2)	A	2	DFSILAEYAW	N-Term(Prot)(Met-loss)	2	A0A3D8TUF1	Membrane protein OS=Listeria kieliensis OX=1621700 GN=UR08_01755 PE=4 SV=1; TerC family membrane protein OS=Listeria aquatica FSL S10-1188 OX=1265818 GN=MAQA_06463 PE=4 SV=1		0	3	3	0.144	0	1	1	1	405.52	1214.55	1214.57	-21.51	-0.00871	0/0	0	0	169738	CID (Collision Induced Dissociation)	MS2	27.3128	100	11.807	1267	1267	1266	mcarrera_O1301_239.RAW	F4	42206	2.5	1
High	Sequest HT	Sequest HT (A2)	A	2	DGADM[147.04]TLR	M5(Oxidation)	2	A0A3N9TSN6	Cellobiose phosphorylase OS=Listeria sp. SHR_NRA_18 OX=2269046 GN=DUK53_06410 PE=4 SV=1; Cellobiose phosphorylase OS=Listeriaceae bacterium FSL A5-0209 OX=1497679 GN=EP56_11815 PE=4 SV=1		0	2	2	0.0891	0	1	1	1	447.7	894.392	894.399	-7.45	-0.00333	0/0	0	0	47457.9	CID (Collision Induced Dissociation)	MS2	56.9444	100	31.8929	4322	4322	4321	mcarrera_O1301_239.RAW	F4	35702	2.02	1
High	Sequest HT	Sequest HT (A2)	A	2	DGAPVNVK		1	Q928N7	Lin2495 protein OS=Listeria innocua serovar 6a (strain ATCC BAA-680 / CLIP 11262) OX=272626 GN=lin2495 PE=4 SV=1		0	2	2	0.1152	0	1	1	1	400.224	799.44	799.431	11.76	0.0047	0/0	0	0	14752.3	CID (Collision Induced Dissociation)	MS2	32.2345	100	39.0202	4632	4632	4631	mcarrera_O1301_243.RAW	F6	35845	2.43	1
High	Sequest HT	Sequest HT (A2)	A	2	DGASVVYHDKIH		3	A0A0J8G6W7	Uncharacterized protein OS=Listeria fleischmannii 1991 OX=1430899 GN=X560_2201 PE=4 SV=1; Uncharacterized protein OS=Listeria fleischmannii subsp. coloradonensis OX=1081736 GN=NCTC13938_00135 PE=4 SV=1; Uncharacterized protein OS=Listeria fleischmannii subsp. fleischmannii OX=1671902 GN=NCTC13940_01065 PE=4 SV=1		1	2	2	0.0746	0	1	1	1	670.84	1340.67	1340.66	9.75	0.00654	0/0	0	0	9846.17	CID (Collision Induced Dissociation)	MS2	14.0009	100	28.2258	3295	3295	3293	mcarrera_O1301_233.RAW	F1	76240	2.01	1
High	Sequest HT	Sequest HT (A2)	A	2	DGDGVNTDISR		3	D7V0X6	Conserved repeat protein OS=Listeria grayi DSM 20601 OX=525367 GN=HMPREF0556_11893 PE=4 SV=1; Fimbrial isopeptide formation D2 domain OS=Listeria grayi OX=1641 GN=NCTC10815_01080 PE=4 SV=1; Fimbrial isopeptide formation D2 domain OS=Listeria grayi OX=1641 GN=NCTC10812_01894 PE=4 SV=1		0	2	2	0.0493	0	1	1	1	574.757	1148.51	1148.52	-10.07	-0.00579	0/0	0	0	9239.23	CID (Collision Induced Dissociation)	MS2	28.0616	100	28.3458	3162	3162	3161	mcarrera_O1301_247.RAW	F8	31338	2.23	1
High	Sequest HT	Sequest HT (A2)	A	2	DGFLLDGFPR		12	A0A462QU47	Adenylate kinase OS=Listeria monocytogenes OX=1639 GN=adk PE=3 SV=1; Adenylate kinase OS=Listeria monocytogenes OX=1639 GN=adk PE=3 SV=1; Adenylate kinase OS=Listeria riparia FSL S10-1204 OX=1265816 GN=adk PE=3 SV=1; Adenylate kinase OS=Listeria booriae OX=1552123 GN=adk PE=3 SV=1; Adenylate kinase OS=Listeria monocytogenes serotype 4a (strain HCC23) OX=552536 GN=adk PE=3 SV=1; Adenylate kinase O…		0	2	2	0.0415	0	1	1	1	568.783	1136.56	1136.57	-13.06	-0.00742	0/0	0	0	5041.07	CID (Collision Induced Dissociation)	MS2	19.9093	100	23.467	2325	2325	2320	mcarrera_O1301_235.RAW	F2	92578	2.17	1
High	Sequest HT	Sequest HT (A2)	A	2	DGIGESVELR		1	A0A097B4V2	LACX protein OS=Listeria ivanovii subsp. londoniensis OX=202752 GN=JL58_06690 PE=4 SV=1		0	2	2	0.1048	0	1	1	1	537.785	1074.56	1074.54	19.15	0.01029	0/0	0	0	15669.9	CID (Collision Induced Dissociation)	MS2	33.0196	100	28.1079	3825	3825	3824	mcarrera_O1301_239.RAW	F4	120053	2.1	1
High	Sequest HT	Sequest HT (A2)	A	2	DGKATPLANNSLR		79	A0A462VPG5	Peptide ABC transporter substrate-binding protein OS=Listeria monocytogenes OX=1639 GN=AD67_13915 PE=4 SV=1; Peptide ABC transporter substrate-binding protein OS=Listeria monocytogenes OX=1639 GN=FKC55_13535 PE=4 SV=1; Peptide ABC transporter substrate-binding protein OS=Listeria monocytogenes OX=1639 GN=A8L61_07800 PE=4 SV=1; Peptide ABC transporter substrate-binding protein OS=Listeria monocyto…		1	3	3	0.244	0	1	1	1	452.913	1356.72	1356.72	0.75	0.00034	0/0	0	0	32673.5	CID (Collision Induced Dissociation)	MS2	12.5265	100	23.5134	2367	2367	2366	mcarrera_O1301_245.RAW	F7	90081	3.32	1
High	Sequest HT	Sequest HT (A2)	A	2	DGKKLLVADLVNEEGR		2	A0A5M1YPM7	DNA helicase OS=Listeria monocytogenes OX=1639 GN=A8L61_10455 PE=4 SV=1; DNA helicase OS=Listeria monocytogenes OX=1639 GN=EZM44_10915 PE=4 SV=1		2	3	3	0.0888	0	1	1	1	585.997	1755.98	1755.96	9.94	0.00582	0/0	0	0	31192.1	CID (Collision Induced Dissociation)	MS2	12.3427	100	21.0085	2687	2687	2683	mcarrera_O1301_239.RAW	F4	61927	3.04	1
High	Sequest HT	Sequest HT (A2)	A	2	DGLDAFIAGV		30	W7D9I5	Cysteine synthase OS=Listeria riparia FSL S10-1204 OX=1265816 GN=PRIP_07923 PE=3 SV=1; Cysteine synthase OS=Listeria monocytogenes OX=1639 GN=cysK PE=3 SV=1; Cysteine synthase OS=Listeria monocytogenes serotype 4b str. LL195 OX=1230340 GN=cysK PE=3 SV=1; Cysteine synthase OS=Listeria rocourtiae OX=647910 GN=DFP96_105184 PE=3 SV=1; Cysteine synthase OS=Listeria grandensis FSL F6-0971 OX=1265819 GN…		0	2	2		0.0478	4	4	4	489.243	977.478	977.494	-15.82	-0.00773	0/0	0	0	3422.57	CID (Collision Induced Dissociation)	MS2	54.3545	100	33.4157	3252	3252	3249	mcarrera_O1301_241.RAW	F5	88045	2.19	1
High	Sequest HT	Sequest HT (A2)	A	2	DGLGRDVLSR		1	A0A112W9Q3	Oligopeptide transport system permease protein oppC OS=Listeria monocytogenes OX=1639 GN=oppC PE=3 SV=1		1	2	2	0.015	0	1	1	1	544.292	1087.58	1087.59	-8.6	-0.00467	0/0	0	0	2921.75	CID (Collision Induced Dissociation)	MS2	36.1167	100	30.0372	3254	3254	3250	mcarrera_O1301_235.RAW	F2	97324	2	1
High	Sequest HT	Sequest HT (A2)	A	2	DGQGNVINFK		15	A0A473DLS9	ATP-dependent Clp protease ATP-binding subunit (Fragment) OS=Listeria monocytogenes OX=1639 GN=EON19_15790 PE=3 SV=1; ATP-dependent Clp protease ATP-binding subunit OS=Listeria monocytogenes OX=1639 GN=BB061_15095 PE=3 SV=1; ATP-dependent Clp protease ATP-binding subunit (Fragment) OS=Listeria monocytogenes OX=1639 GN=FPL48_15240 PE=3 SV=1; ATP-dependent Clp protease ATP-binding subunit (Fragment…		0	2	2	0.1485	0	1	1	1	546.279	1091.55	1091.55	2.93	0.0016	0/0	0	0	4582.61	CID (Collision Induced Dissociation)	MS2	23.5835	100	34.188	3808	3808	3804	mcarrera_O1301_235.RAW	F2	91875	2.29	1
High	Sequest HT	Sequest HT (A2)	A	2	DGRVIVHIR		1	W7DBU4	Putative peptidoglycan linked protein OS=Listeria riparia FSL S10-1204 OX=1265816 GN=PRIP_15387 PE=4 SV=1		0	2	2		0.0282	3	3	3	687.866	1374.72	1374.71	9.51	0.00653	0/0	0	0	11563.7	CID (Collision Induced Dissociation)	MS2	34.9399	100	27.2381	3008	3008	3007	mcarrera_O1301_249.RAW	F9	108934	2.07	0
High	Sequest HT	Sequest HT (A2)	A	2	DGSNESEAALR		1	A0AM08	Universal stress protein family OS=Listeria welshimeri serovar 6b (strain ATCC 35897 / DSM 20650 / SLCC5334) OX=386043 GN=lwe2622 PE=4 SV=1		0	2	2		0.0493	2	2	2	574.757	1148.51	1148.52	-10.07	-0.00579	0/0	0	0	9239.23	CID (Collision Induced Dissociation)	MS2	28.0616	100	28.3458	3162	3162	3161	mcarrera_O1301_247.RAW	F8	31338	2.12	0
High	Sequest HT	Sequest HT (A2)	A	2	DGSYDSRIKPK		1	W7CNC5	Uncharacterized protein OS=Listeria weihenstephanensis FSL R9-0317 OX=1265845 GN=PWEIH_01912 PE=4 SV=1		1	2	2		0.0263	2	2	2	633.321	1265.63	1265.65	-11.35	-0.00718	0/0	0	0	15931.7	CID (Collision Induced Dissociation)	MS2	32.4655	100	27.6852	3760	3760	3755	mcarrera_O1301_239.RAW	F4	104024	2.22	1
High	Sequest HT	Sequest HT (A2)	A	2	DGTGIAVIR		1	A0A1S7FS85	N-acetyltransferase domain-containing protein OS=Listeria weihenstephanensis OX=1006155 GN=UE46_03990 PE=4 SV=1		0	2	2	0.0146	0	1	1	1	451.26	901.514	901.51	3.88	0.00175	0/0	0	0	20208.7	CID (Collision Induced Dissociation)	MS2	49.4642	100	28.2117	3842	3842	3836	mcarrera_O1301_239.RAW	F4	105023	2.06	1
High	Sequest HT	Sequest HT (A2)	A	2	DGVALERIK		2	E3ZMU0	Uncharacterized protein OS=Listeria seeligeri FSL N1-067 OX=702453 GN=NT03LS_0740 PE=4 SV=1; Uncharacterized protein OS=Listeria seeligeri OX=1640 GN=EOT00_03240 PE=4 SV=1		1	2	2	0.0096	0	1	1	1	500.788	1000.57	1000.58	-9	-0.0045	0/0	0	0	13750.7	CID (Collision Induced Dissociation)	MS2	51.4761	100	33.8742	3764	3764	3761	mcarrera_O1301_235.RAW	F2	84717	2.08	1
High	Sequest HT	Sequest HT (A2)	A	2	DGVQTYLVAK		4	W7BKA8	Cass2 domain-containing protein OS=Listeria cornellensis FSL F6-0969 OX=1265820 GN=PCORN_17899 PE=4 SV=1; Cass2 domain-containing protein OS=Listeria grandensis FSL F6-0971 OX=1265819 GN=PGRAN_11591 PE=4 SV=1; Cass2 domain-containing protein OS=Listeria sp. SHR_NRA_18 OX=2269046 GN=DUK53_05290 PE=4 SV=1; Integron-associated effector binding protein OS=Listeria rocourtiae OX=647910 GN=DFP96_1234 P…	https://www.ebi.ac.uk/interpro/entry/InterPro/IPR029441/	0	2	2	0	0	1	1	1	547.299	1093.59	1093.59	2.34	0.00128	0/0	0	0	9104.27	CID (Collision Induced Dissociation)	MS2	13.0798	100	30.9389	3372	3372	3371	mcarrera_O1301_235.RAW	F2	80728	2.09	1
High	Sequest HT	Sequest HT (A2)	A	2	DGVTVFLSKSNTHE		26	A0A472MXA1	DNA-binding protein OS=Listeria monocytogenes OX=1639 GN=AFY42_07995 PE=3 SV=1; S1 RNA-binding domain-containing protein OS=Listeria monocytogenes OX=1639 GN=IU05_08305 PE=3 SV=1; S1 RNA-binding domain-containing protein OS=Listeria monocytogenes OX=1639 GN=AJ94_09690 PE=3 SV=1; S1 RNA-binding domain-containing protein OS=Listeria monocytogenes serotype 1/2a OX=1906951 GN=E3089_03415 PE=4 SV=1; S…		1	2	2	0.0952	0	1	1	1	767.393	1533.78	1533.75	15.97	0.01225	0/0	0	0	13792.3	CID (Collision Induced Dissociation)	MS2	46.7644	100	20.5386	2614	2614	2610	mcarrera_O1301_239.RAW	F4	115266	2.31	1
High	Sequest HT	Sequest HT (A2)	A	2	DHAIGM[147.04]MSLI	M6(Oxidation)	3	A0A0J8GK16	Copper-transporting ATPase CopB OS=Listeria fleischmannii 1991 OX=1430899 GN=X560_0150 PE=3 SV=1; Copper-exporting P-type ATPase B OS=Listeria fleischmannii subsp. coloradonensis OX=1081736 GN=copB PE=3 SV=1; Copper-exporting ATPase OS=Listeria fleischmannii FSL S10-1203 OX=1265822 GN=MCOL2_07716 PE=4 SV=1		0	2	2	0.066	0	1	1	1	552.267	1103.53	1103.52	4.43	0.00245	0/0	0	0	19416.1	CID (Collision Induced Dissociation)	MS2	19.0066	100	24.9904	2906	2906	2905	mcarrera_O1301_233.RAW	F1	65549	2.12	1
High	Sequest HT	Sequest HT (A2)	A	2	DHC[163.03]ALELERLGR	C3(Carbamidomethyl)	2	W7B9K3	Asparaginyl-tRNA ligase OS=Listeria aquatica FSL S10-1188 OX=1265818 GN=asnC PE=4 SV=1; Asparagine--tRNA ligase OS=Listeria kieliensis OX=1621700 GN=asnC PE=3 SV=1		1	2	2	0.0607	0	1	1	1	734.871	1468.74	1468.73	1.86	0.00137	0/0	0	0	11081.8	CID (Collision Induced Dissociation)	MS2	35.0679	100	26.4606	3189	3189	3187	mcarrera_O1301_243.RAW	F6	90177	2.14	1
High	Sequest HT	Sequest HT (A2)	A	2	DHEALEIK		14	A0A0J8GCZ6	50S ribosomal protein L10 OS=Listeria fleischmannii 1991 OX=1430899 GN=rplJ PE=3 SV=1; 50S ribosomal protein L10 OS=Listeria monocytogenes OX=1639 GN=rplJ PE=3 SV=1; 50S ribosomal protein L10 OS=Listeria monocytogenes OX=1639 GN=rplJ PE=3 SV=1; 50S ribosomal protein L10 OS=Listeria kieliensis OX=1621700 GN=rplJ PE=3 SV=1; 50S ribosomal protein L10 OS=Listeria floridensis FSL S10-1187 OX=1265817 G…		0	2	2	0.0388	0	1	1	1	477.75	954.493	954.489	4.45	0.00212	0/0	0	0	4067.23	CID (Collision Induced Dissociation)	MS2	40.2759	100	19.8657	2233	2233	2232	mcarrera_O1301_233.RAW	F1	55070	2.06	1
High	Sequest HT	Sequest HT (A2)	A	2	DIAALAGV		1	A0A099WKP7	DUF3991 domain-containing protein OS=Listeriaceae bacterium FSL A5-0209 OX=1497679 GN=EP56_01775 PE=4 SV=1		1	2	2	0.0141	0	1	1	1	690.858	1380.71	1380.73	-15.3	-0.01056	0/0	0	0	15162.4	CID (Collision Induced Dissociation)	MS2	42.7471	100	29.3897	3251	3251	3250	mcarrera_O1301_249.RAW	F9	85501	2.13	1
High	Sequest HT	Sequest HT (A2)	A	2	DIAEEKM[147.04]DSWADVAAYYK	M7(Oxidation)	1	W7C2F1	Uncharacterized protein OS=Listeria cornellensis FSL F6-0969 OX=1265820 GN=PCORN_05066 PE=4 SV=1		1	2	2		0.0461	5	5	5	1060.99	2120.97	2120.95	12.63	0.01339	0/0	0	0	3668.19	CID (Collision Induced Dissociation)	MS2	11.0526	100	19.5922	2462	2462	2457	mcarrera_O1301_239.RAW	F4	60351	2.07	0
High	Sequest HT	Sequest HT (A2)	A	2	DIAGNAFAK		3	G2ZER3	Phosphate propanoyltransferase OS=Listeria ivanovii (strain ATCC BAA-678 / PAM 55) OX=881621 GN=LIV_1092 PE=3 SV=1; Phosphate propanoyltransferase OS=Listeria seeligeri FSL N1-067 OX=702453 GN=NT03LS_1336 PE=3 SV=1; Phosphate propanoyltransferase OS=Listeria ivanovii subsp. londoniensis OX=202752 GN=JL58_05920 PE=3 SV=1		0	2	2	0.0981	0	1	1	1	453.743	906.479	906.468	12.02	0.00545	0/0	0	0	7312.26	CID (Collision Induced Dissociation)	MS2	62.2847	100	28.986	3563	3563	3558	mcarrera_O1301_243.RAW	F6	89528	2.14	1
High	Sequest HT	Sequest HT (A2)	A	2	DIDIVR		2	A0A1D2LG01	ATP synthase epsilon chain OS=Brochothrix thermosphacta OX=2756 GN=atpC PE=3 SV=1; ATP synthase epsilon chain OS=Brochothrix campestris FSL F6-1037 OX=1265861 GN=atpC PE=3 SV=1		0	2	2		0.0145	2	2	2	365.704	730.4	730.409	-12.71	-0.00464	0/0	0	0	34965	CID (Collision Induced Dissociation)	MS2	25.2831	100	23.0491	2297	2297	2296	mcarrera_O1301_245.RAW	F7	110884	2.04	0
High	Sequest HT	Sequest HT (A2)	A	2	DIDLVR		5	H7F8M5	Inositol 2-dehydrogenase OS=Listeria fleischmannii subsp. coloradonensis OX=1081736 GN=idhA PE=4 SV=1; Myo-inositol 2-dehydrogenase OS=Listeria kieliensis OX=1621700 GN=UR08_08255 PE=4 SV=1; Myo-inositol 2-dehydrogenase OS=Listeria aquatica FSL S10-1188 OX=1265818 GN=MAQA_03841 PE=4 SV=1; Inositol 2-dehydrogenase OS=Listeria monocytogenes OX=1639 GN=idhA PE=4 SV=1; Myo-inositol 2-dehydrogenase OS…		0	2	2		0.0145	2	3	3	365.704	730.4	730.409	-12.71	-0.00464	0/0	0	0	34965	CID (Collision Induced Dissociation)	MS2	25.2831	100	23.0491	2297	2297	2296	mcarrera_O1301_245.RAW	F7	110884	2.04	0
High	Sequest HT	Sequest HT (A2)	A	2	DIEASFAIPEAK		2	A0A3N9TPK4	Lipoate--protein ligase family protein OS=Listeria sp. SHR_NRA_18 OX=2269046 GN=DUK53_14715 PE=4 SV=1; Octanoyltransferase OS=Listeriaceae bacterium FSL A5-0209 OX=1497679 GN=EP56_08390 PE=4 SV=1		0	2	2	0.0514	0	1	1	1	645.841	1290.67	1290.66	12.87	0.00831	0/0	0	0	971.184	CID (Collision Induced Dissociation)	MS2	0	100	25.8266	2417	2417	2415	mcarrera_O1301_241.RAW	F5	113147	2.14	1
High	Sequest HT	Sequest HT (A2)	A	2	DIEITQENVEAIEKAR		2	A0A461IRF6	Cof-type HAD-IIB family hydrolase OS=Listeria monocytogenes OX=1639 GN=A9Q11_04950 PE=4 SV=1; Cof-type HAD-IIB family hydrolase OS=Listeria monocytogenes OX=1639 GN=AB330_02285 PE=4 SV=1		1	3	3	0.028	0	1	1	1	619.979	1857.92	1857.96	-17.75	-0.01099	0/0	0	0	38628.3	CID (Collision Induced Dissociation)	MS2	23.292	100	30.433	4168	4168	4167	mcarrera_O1301_239.RAW	F4	107976	2.5	1
High	Sequest HT	Sequest HT (A2)	A	2	DIIVEFSSDGR		3	H7F9K1	FMN reductase [NAD(P)H] OS=Listeria fleischmannii subsp. coloradonensis OX=1081736 GN=nfrA2 PE=3 SV=1; Nitroreductase OS=Listeria fleischmannii FSL S10-1203 OX=1265822 GN=MCOL2_04778 PE=3 SV=1; FMN reductase [NAD(P)H] OS=Listeria fleischmannii subsp. fleischmannii OX=1671902 GN=nfrA2 PE=3 SV=1		1	2	2	0	0	1	1	1	576.338	1151.67	1151.65	13.56	0.00781	0/0	0	0	52467.9	CID (Collision Induced Dissociation)	MS2	34.2533	100	19.464	1933	1933	1932	mcarrera_O1301_249.RAW	F9	30955	2.51	0
High	Sequest HT	Sequest HT (A2)	A	2	DIKGSGFVVSR		8	A0A099WLY6	Protoporphyrinogen oxidase OS=Listeria booriae OX=1552123 GN=EP57_00400 PE=3 SV=1; Protoporphyrinogen oxidase OS=Listeria rocourtiae OX=647910 GN=DFP96_10275 PE=3 SV=1; Protoporphyrinogen oxidase OS=Listeriaceae bacterium FSL A5-0209 OX=1497679 GN=EP56_03370 PE=3 SV=1; Protoporphyrinogen oxidase OS=Listeria cornellensis FSL F6-0969 OX=1265820 GN=PCORN_11602 PE=3 SV=1; Protoporphyrinogen oxidase O…		1	2	2	0.1619	0	1	1	1	582.815	1164.62	1164.64	-12.06	-0.00702	0/0	0	0	9415.49	CID (Collision Induced Dissociation)	MS2	0	100	22.8375	2607	2607	2605	mcarrera_O1301_243.RAW	F6	94997	2.1	1
High	Sequest HT	Sequest HT (A2)	A	2	DILEAGR		2	A0A5L5MW46	tRNA (Adenine-N(1))-methyltransferase OS=Listeria monocytogenes OX=1639 GN=B1N58_18445 PE=4 SV=1; tRNA (Adenine(22)-N(1))-methyltransferase OS=Listeria monocytogenes OX=1639 GN=trmK PE=4 SV=1		0	2	2		0.005	3	3	3	387.218	773.429	773.415	17.38	0.00672	0/0	0	0	2223.14	CID (Collision Induced Dissociation)	MS2	53.3882	100	1.9066	154	154	151	mcarrera_O1301_239.RAW	F4	130495	2.01	0
High	Sequest HT	Sequest HT (A2)	A	2	DILMYKK		79	A0A685UXD1	Copper homeostasis protein CutC OS=Listeria monocytogenes serotype 1/2a OX=1906951 GN=EPI19_08055 PE=4 SV=1; Copper homeostasis protein CutC OS=Listeria monocytogenes serovar 1/2a (strain ATCC BAA-679 / EGD-e) OX=169963 GN=cutC PE=3 SV=1; Copper homeostasis protein CutC OS=Listeria monocytogenes OX=1639 GN=cutC PE=3 SV=1; Copper homeostasis protein CutC OS=Listeria monocytogenes OX=1639 GN=cutC P…		1	2	2	0.0644	0	1	1	1	455.755	910.502	910.507	-4.71	-0.00214	0/0	0	0	2574.71	CID (Collision Induced Dissociation)	MS2	72.6474	100	32.7901	4424	4424	4423	mcarrera_O1301_239.RAW	F4	46128	2.02	1
High	Sequest HT	Sequest HT (A2)	A	2	DILNM[147.04]YSNEK	M5(Oxidation)	2	A0A099WBV6	Bifunctional protein FolD OS=Listeria booriae OX=1552123 GN=folD PE=3 SV=1; Bifunctional protein FolD OS=Listeria riparia FSL S10-1204 OX=1265816 GN=folD PE=3 SV=1		1	2	2	0.177	0	1	1	1	496.266	991.524	991.542	-17.97	-0.00891	0/0	0	0	2217.8	CID (Collision Induced Dissociation)	MS2	32.8457	100	6.6378	361	361	360	mcarrera_O1301_249.RAW	F9	98927	2.26	1
High	Sequest HT	Sequest HT (A2)	A	2	DINSGTVTGGVT		1	A0A378M056	Predicted phage phi-C31 gp36 major capsid-like protein OS=Listeria fleischmannii subsp. coloradonensis OX=1081736 GN=NCTC13938_01682 PE=4 SV=1		0	2	2	0.0427	0	1	1	1	560.786	1120.57	1120.55	15.22	0.00853	0/0	0	0	5058.92	CID (Collision Induced Dissociation)	MS2	0	100	31.0261	3864	3864	3861	mcarrera_O1301_243.RAW	F6	100174	2.34	1
High	Sequest HT	Sequest HT (A2)	A	2	DINVQIIM[147.04]EN	M8(Oxidation)	1	A0A378MEL0	Putative bifunctional signaling protein/50S ribosomal protein L9 OS=Listeria grayi OX=1641 GN=NCTC10815_02084 PE=4 SV=1		0	2	2		0.0227	6	6	6	602.809	1204.61	1204.59	18.32	0.01103	0/0	0	0	8001.85	CID (Collision Induced Dissociation)	MS2	24.0361	100	30.3389	3161	3161	3159	mcarrera_O1301_245.RAW	F7	79605	2.15	0
High	Sequest HT	Sequest HT (A2)	A	2	DIPLDDPK		1	W7BAL7	DNA polymerase III subunit alpha OS=Listeria grandensis FSL F6-0971 OX=1265819 GN=PGRAN_10188 PE=4 SV=1		0	2	2	0.1185	0	1	1	1	456.744	912.48	912.467	13.83	0.00631	0/0	0	0	6830.38	CID (Collision Induced Dissociation)	MS2	59.5892	100	32.4895	3326	3326	3325	mcarrera_O1301_245.RAW	F7	34939	2.11	1
High	Sequest HT	Sequest HT (A2)	A	2	DIQSLRAK		1	W7C3J4	Transcriptional antiterminator OS=Listeria floridensis FSL S10-1187 OX=1265817 GN=MFLO_08647 PE=4 SV=1		1	2	2		0.0411	3	3	3	465.767	930.526	930.537	-11.27	-0.00524	0/0	0	0	48544.7	CID (Collision Induced Dissociation)	MS2	30.8677	100	30.2277	3754	3754	3753	mcarrera_O1301_243.RAW	F6	102024	2.1	0
High	Sequest HT	Sequest HT (A2)	A	2	DIYGPKTDNV		1	A0A112UYS8	Phosphate import ATP-binding protein PstB OS=Listeria monocytogenes OX=1639 GN=pstB3_1 PE=3 SV=1		1	2	2	0.0788	0	1	1	1	561.284	1121.56	1121.55	11.25	0.00631	0/0	0	0	815.679	CID (Collision Induced Dissociation)	MS2	79.5175	100	42.5388	4424	4424	4423	mcarrera_O1301_247.RAW	F8	90017	2.03	1
High	Sequest HT	Sequest HT (A2)	A	2	DKARAPMTWP		4	W7BWA6	Trehalose-6-phosphate hydrolase OS=Listeria grandensis FSL F6-0971 OX=1265819 GN=PGRAN_01895 PE=4 SV=1; Trehalose-6-phosphate hydrolase OS=Listeria cornellensis FSL F6-0969 OX=1265820 GN=PCORN_06820 PE=4 SV=1; Glycosyl hydrolase OS=Listeriaceae bacterium FSL A5-0209 OX=1497679 GN=EP56_05065 PE=4 SV=1; Glucohydrolase OS=Listeria sp. SHR_NRA_18 OX=2269046 GN=DUK53_03045 PE=4 SV=1		2	2	2	0.1028	0	1	1	1	586.799	1172.59	1172.59	1.5	0.00088	0/0	0	0	2662.76	CID (Collision Induced Dissociation)	MS2	0	100	26.8823	2817	2817	2814	mcarrera_O1301_245.RAW	F7	70891	2.14	1
High	Sequest HT	Sequest HT (A2)	A	2	DKAVQM[147.04]IQDGAM	M6(Oxidation)	5	A0A0E1R9Z6	50S ribosomal protein L30 OS=Listeria monocytogenes serotype 4b str. LL195 OX=1230340 GN=rpmD PE=3 SV=1; 50S ribosomal protein L30 OS=Listeria floridensis FSL S10-1187 OX=1265817 GN=rpmD PE=3 SV=1; 50S ribosomal protein L30 OS=Listeria monocytogenes serotype 4b (strain F2365) OX=265669 GN=rpmD PE=3 SV=1; 50S ribosomal protein L30 OS=Listeria welshimeri serovar 6b (strain ATCC 35897 / DSM 20650 / …		1	2	2	0.2821	0	1	1	1	771.419	1541.83	1541.83	2.28	0.00176	0/0	0	0	15380.1	CID (Collision Induced Dissociation)	MS2	0	100	26.5762	2923	2923	2920	mcarrera_O1301_249.RAW	F9	82380	3.19	1
High	Sequest HT	Sequest HT (A2)	A	2	DKFPIE		2	A0AG36	Protein translocase subunit SecA 2 OS=Listeria welshimeri serovar 6b (strain ATCC 35897 / DSM 20650 / SLCC5334) OX=386043 GN=secA2 PE=3 SV=1; Protein translocase subunit SecA OS=Listeria welshimeri OX=1643 GN=secA2 PE=3 SV=1		1	2	2		0	1	2	2	374.69	748.374	748.388	-18.62	-0.00697	0/0	0	0	9258.27	CID (Collision Induced Dissociation)	MS2	29.9522	100	30.3983	2838	2838	2837	mcarrera_O1301_237.RAW	F3	79925	2.17	1
High	Sequest HT	Sequest HT (A2)	A	2	DKFPLE		4	A0A097BAU6	Protein translocase subunit SecA OS=Listeria ivanovii subsp. londoniensis OX=202752 GN=secA PE=3 SV=1; Protein translocase subunit SecA OS=Listeria seeligeri OX=1640 GN=secA2 PE=3 SV=1; Protein translocase subunit SecA 2 (Fragment) OS=Listeria seeligeri FSL N1-067 OX=702453 GN=NT03LS_0694a PE=3 SV=1; Protein translocase subunit SecA OS=Listeria ivanovii OX=1638 GN=secA2 PE=3 SV=1		1	2	2	0	0	1	1	1	374.69	748.374	748.388	-18.62	-0.00697	0/0	0	0	9258.27	CID (Collision Induced Dissociation)	MS2	29.9522	100	30.3983	2838	2838	2837	mcarrera_O1301_237.RAW	F3	79925	2.17	1
High	Sequest HT	Sequest HT (A2)	A	2	DKGLVDVEDLR		2	W7BCB7	Probable glycine dehydrogenase (decarboxylating) subunit 2 OS=Listeria aquatica FSL S10-1188 OX=1265818 GN=gcvPB PE=3 SV=1; Probable glycine dehydrogenase (decarboxylating) subunit 2 OS=Listeria kieliensis OX=1621700 GN=gcvPB PE=3 SV=1		1	3	3	0.0794	0	1	1	1	420.228	1258.67	1258.66	3.86	0.00162	0/0	0	0	7200.21	CID (Collision Induced Dissociation)	MS2	67.253	100	25.0036	2548	2548	2543	mcarrera_O1301_235.RAW	F2	101684	2.52	1
High	Sequest HT	Sequest HT (A2)	A	2	DKIVYNIE		1	A0A468BA19	Uncharacterized protein (Fragment) OS=Listeria monocytogenes OX=1639 GN=APD92_15365 PE=4 SV=1		1	2	2	0.0373	0	1	1	1	497.272	993.536	993.525	11.36	0.00564	0/0	0	0	1.01237e+06	CID (Collision Induced Dissociation)	MS2	47.6747	17.121	28.8181	3931	3931	3930	mcarrera_O1301_239.RAW	F4	85296	2.41	1
High	Sequest HT	Sequest HT (A2)	A	2	DKIWLTSDNELVTNIV		1	A0A471D6I0	Uncharacterized protein OS=Listeria monocytogenes OX=1639 GN=ARP80_14005 PE=4 SV=1		1	3	3	0.0534	0	1	1	1	620.654	1859.95	1859.97	-14.39	-0.00892	0/0	0	0	35282.1	CID (Collision Induced Dissociation)	MS2	9.78933	100	27.0435	3659	3659	3658	mcarrera_O1301_239.RAW	F4	112807	2.62	1
High	Sequest HT	Sequest HT (A2)	A	2	DKKIDGPGGK		6	D7UXI7	Hydrolase, alpha/beta domain protein OS=Listeria grayi DSM 20601 OX=525367 GN=HMPREF0556_10948 PE=4 SV=1; Acetyl esterase OS=Listeria grayi OX=1641 GN=NCTC10815_02839 PE=4 SV=1; Putative lipase OS=Listeria aquatica FSL S10-1188 OX=1265818 GN=MAQA_08023 PE=4 SV=1; Lipase OS=Listeria kieliensis OX=1621700 GN=UR08_00905 PE=4 SV=1; Lipase OS=Listeria booriae OX=1552123 GN=EP57_10555 PE=4 SV=1; Lipase…		2	2	2		0.028	2	2	2	507.784	1014.56	1014.56	3.06	0.00155	0/0	0	0	3627.64	CID (Collision Induced Dissociation)	MS2	58.5482	100	33.86	3298	3298	3297	mcarrera_O1301_241.RAW	F5	79266	2.08	0
High	Sequest HT	Sequest HT (A2)	A	2	DKKQTTDK		1	A0A121XKZ8	Pheromone autoinducer 2 transporter OS=Listeria monocytogenes OX=1639 GN=yhhT_3 PE=4 SV=1		2	2	2	0.0043	0	1	1	1	482.267	963.526	963.511	16.4	0.0079	0/0	0	0	4510.92	CID (Collision Induced Dissociation)	MS2	51.0637	100	31.6804	3551	3551	3549	mcarrera_O1301_247.RAW	F8	83201	2.33	1
High	Sequest HT	Sequest HT (A2)	A	2	DKLETM[147.04]IPNVKA	M6(Oxidation)	2	A0A1D2KRX5	Ferrochelatase OS=Brochothrix thermosphacta OX=2756 GN=hemH PE=3 SV=1; Ferrochelatase OS=Brochothrix thermosphacta OX=2756 GN=hemH PE=3 SV=1		0	2	2		0.0134	3	3	3	689.867	1378.73	1378.72	6.48	0.00447	0/0	0	0	5972.47	CID (Collision Induced Dissociation)	MS2	25.0522	100	22.8467	2400	2400	2397	mcarrera_O1301_249.RAW	F9	101930	2.21	0
High	Sequest HT	Sequest HT (A2)	A	2	DKLMTPANVLGSIK		1	A0A473XLL8	Uncharacterized protein OS=Listeria monocytogenes OX=1639 GN=AA141_04300 PE=4 SV=1		1	3	3		0.0489	5	5	5	496.281	1486.83	1486.83	-0.64	-0.00032	0/0	0	0	8013.1	CID (Collision Induced Dissociation)	MS2	7.57115	100	19.2509	1545	1545	1543	mcarrera_O1301_237.RAW	F3	75571	2.53	0
High	Sequest HT	Sequest HT (A2)	A	2	DKLVIIETGN		1	A0A4R6ZPM6	Ribonuclease J OS=Listeria rocourtiae OX=647910 GN=rnj PE=3 SV=1		1	2	2	0.1822	0	1	1	1	551.301	1101.6	1101.62	-17.6	-0.00969	0/0	0	0	3169.07	CID (Collision Induced Dissociation)	MS2	60.9674	100	27.8851	3257	3257	3254	mcarrera_O1301_233.RAW	F1	99318	2.14	1
High	Sequest HT	Sequest HT (A2)	A	2	DKSLGIM[147.04]VR	M7(Oxidation)	39	A0A470AN27	Sugar ABC transporter permease OS=Listeria monocytogenes OX=1639 GN=AF000_10075 PE=3 SV=1; Sugar ABC transporter permease OS=Listeria monocytogenes OX=1639 GN=F3252_13300 PE=4 SV=1; Sugar ABC transporter permease OS=Listeria monocytogenes OX=1639 GN=E3Z49_04030 PE=4 SV=1; Sugar ABC transporter permease OS=Listeria monocytogenes OX=1639 GN=E3W34_04510 PE=3 SV=1; Sugar ABC transporter permease OS=L…		1	2	2	0.0183	0	1	1	1	517.791	1034.58	1034.57	8.62	0.00446	0/0	0	0	27721.4	CID (Collision Induced Dissociation)	MS2	35.6733	100	25.6266	3055	3055	3050	mcarrera_O1301_243.RAW	F6	74373	2.18	1
High	Sequest HT	Sequest HT (A2)	A	2	DKSTGTVGGR		2	A0A474FAY4	DEAD/DEAH box helicase OS=Listeria monocytogenes OX=1639 GN=BGM61_14450 PE=4 SV=1; DEAD/DEAH box helicase OS=Listeria monocytogenes OX=1639 GN=CE681_13295 PE=4 SV=1		1	2	2	0.181	0	1	1	1	489.261	977.515	977.501	14.76	0.00722	0/0	0	0	224852	CID (Collision Induced Dissociation)	MS2	19.1859	65.837	24.9142	2942	2942	2941	mcarrera_O1301_243.RAW	F6	103760	2.1	1
High	Sequest HT	Sequest HT (A2)	A	2	DKVLMETLA		2	A0A112VFS6	Protein DltD OS=Listeria monocytogenes OX=1639 GN=dltD PE=3 SV=1; Protein DltD OS=Listeria monocytogenes OX=1639 GN=dltD PE=3 SV=1		1	2	2	0.014	0	1	1	1	510.272	1019.54	1019.54	-6.69	-0.00341	0/0	0	0	18084.3	CID (Collision Induced Dissociation)	MS2	9.81306	100	14.7199	1128	1128	1126	mcarrera_O1301_235.RAW	F2	110188	2.15	1
High	Sequest HT	Sequest HT (A2)	A	2	DKVTDKAIQK		1	A0A0Y7IPT4	Foldase protein PrsA OS=Listeria monocytogenes OX=1639 GN=prsA PE=3 SV=1		2	2	2	0.0478	0	1	1	1	573.322	1145.64	1145.65	-13.55	-0.00776	0/0	0	0	1929.55	CID (Collision Induced Dissociation)	MS2	38.8598	100	23.1955	2319	2319	2316	mcarrera_O1301_245.RAW	F7	98763	2.09	1
High	Sequest HT	Sequest HT (A2)	A	2	DKYSGNL		2	A0A686RTW5	Uncharacterized protein OS=Listeria monocytogenes OX=1639 GN=AB387_04720 PE=4 SV=1; PhageMin_Tail domain-containing protein OS=Listeria monocytogenes OX=1639 GN=AKH97_02140 PE=4 SV=1		1	2	2	0.1029	0	1	1	1	398.693	796.379	796.384	-5.61	-0.00223	0/0	0	0	39970.2	CID (Collision Induced Dissociation)	MS2	63.6166	100	35.0439	4297	4297	4296	mcarrera_O1301_243.RAW	F6	58856	2.04	1
High	Sequest HT	Sequest HT (A2)	A	2	DLALQNVR		2	A0A5L5MUT1	DNA alkylation repair protein OS=Listeria monocytogenes OX=1639 GN=B1N58_16755 PE=4 SV=1; DNA alkylation repair enzyme OS=Listeria monocytogenes OX=1639 GN=ERS409707_02003 PE=4 SV=1		0	2	2	0.0792	0	1	1	1	464.766	928.525	928.521	3.87	0.00179	0/0	0	0	17497.3	CID (Collision Induced Dissociation)	MS2	28.9203	100	23.7027	3116	3116	3113	mcarrera_O1301_239.RAW	F4	67744	2.02	1
High	Sequest HT	Sequest HT (A2)	A	2	DLDASGRFKKP		1	A0A3D8TU95	Peptide methionine sulfoxide reductase MsrA OS=Listeria kieliensis OX=1621700 GN=msrA PE=3 SV=1		2	2	2	0.0938	0	1	1	1	617.321	1233.64	1233.66	-18.63	-0.01149	0/0	0	0	3763.78	CID (Collision Induced Dissociation)	MS2	0	100	34.5773	4262	4262	4261	mcarrera_O1301_243.RAW	F6	116368	2.24	1
High	Sequest HT	Sequest HT (A2)	A	2	DLGC[163.03]EIPNNGYLKP	C4(Carbamidomethyl)	2	A0A0J8GEW3	Uracil-DNA glycosylase OS=Listeria fleischmannii 1991 OX=1430899 GN=ung PE=3 SV=1; Uracil-DNA glycosylase OS=Listeria fleischmannii subsp. fleischmannii OX=1671902 GN=ung_1 PE=3 SV=1		0	3	3	0.0839	0	1	1	1	530.599	1589.78	1589.76	12.69	0.00672	0/0	0	0	10318.5	CID (Collision Induced Dissociation)	MS2	14.3792	100	12.7455	1409	1409	1405	mcarrera_O1301_239.RAW	F4	97195	2.86	1
High	Sequest HT	Sequest HT (A2)	A	2	DLGGNILLEGDSPK		1	W7BYB9	Thiamine biosynthesis lipoprotein ApbE OS=Listeria floridensis FSL S10-1187 OX=1265817 GN=MFLO_07512 PE=4 SV=1		0	2	2	0.2209	0	1	1	1	714.38	1427.75	1427.74	10.91	0.00779	0/0	0	0	6112.58	CID (Collision Induced Dissociation)	MS2	0	100	31.8454	3498	3498	3494	mcarrera_O1301_235.RAW	F2	84490	2.49	1
High	Sequest HT	Sequest HT (A2)	A	2	DLGGYLSRT		1	W7C550	Protein-tyrosine-phosphatase OS=Listeria floridensis FSL S10-1187 OX=1265817 GN=MFLO_10279 PE=4 SV=1		1	2	2	0.0788	0	1	1	1	491.248	981.489	981.5	-11.24	-0.00552	0/0	0	0	1213.98	CID (Collision Induced Dissociation)	MS2	57.9866	100	34.6664	3485	3485	3484	mcarrera_O1301_245.RAW	F7	60851	2.03	1
High	Sequest HT	Sequest HT (A2)	A	2	DLGPRFAER		1	A0A0Y7JW55	50S ribosomal protein L17 OS=Listeria monocytogenes OX=1639 GN=rplQ PE=3 SV=1		1	2	2	0.065	0	1	1	1	530.781	1060.56	1060.55	1.67	0.00089	0/0	0	0	2752.46	CID (Collision Induced Dissociation)	MS2	74.3389	100	25.6842	2831	2831	2828	mcarrera_O1301_247.RAW	F8	108810	2	1
High	Sequest HT	Sequest HT (A2)	A	2	DLIFADIPDDV		2	A0A1S7FUX4	Recombinase RecJ OS=Listeria weihenstephanensis OX=1006155 GN=UE46_09440 PE=4 SV=1; Single-stranded-DNA-specific exonuclease RecJ OS=Listeria weihenstephanensis FSL R9-0317 OX=1265845 GN=PWEIH_11650 PE=4 SV=1		0	3	3		0.049	2	2	2	411.533	1232.58	1232.6	-16.75	-0.00688	0/0	0	0	5154529	CID (Collision Induced Dissociation)	MS2	40.991	0.831	17.2418	2106	2106	2105	mcarrera_O1301_239.RAW	F4	60741	2.72	0
High	Sequest HT	Sequest HT (A2)	A	2	DLIVEFSSDGR		1	D7UZ44	Uncharacterized protein OS=Listeria grayi DSM 20601 OX=525367 GN=HMPREF0556_12296 PE=4 SV=1		2	4	4	0.3269	0	1	1	1	689.354	2754.39	2754.38	4.83	0.00332	0/0	0	0	22927.5	CID (Collision Induced Dissociation)	MS2	2.95912	100	92.7425	6210	6210	6209	mcarrera_O1301_249.RAW	F9	96621	3.09	1
High	Sequest HT	Sequest HT (A2)	A	2	DLLVLEQAVK		1	W7BDM5	Sigma70_r4 domain-containing protein OS=Listeria floridensis FSL S10-1187 OX=1265817 GN=MFLO_15563 PE=4 SV=1		0	2	2	0.0489	0	1	1	1	564.343	1127.68	1127.67	10.87	0.00613	0/0	0	0	7742.86	CID (Collision Induced Dissociation)	MS2	34.7095	100	29.5477	3320	3320	3318	mcarrera_O1301_247.RAW	F8	40576	2.25	1
High	Sequest HT	Sequest HT (A2)	A	2	DLRGANLRGA		1	A0A471RZI6	Pentapeptide repeat-containing protein (Fragment) OS=Listeria monocytogenes OX=1639 GN=Y653_15890 PE=4 SV=1		2	2	2	0	0	1	1	1	521.788	1042.57	1042.58	-6.93	-0.00361	0/0	0	0	11150.9	CID (Collision Induced Dissociation)	MS2	56.9251	100	22.3462	2528	2528	2524	mcarrera_O1301_243.RAW	F6	64430	2.03	1
High	Sequest HT	Sequest HT (A2)	A	2	DLSGIYPTDVENG		2	A0A685RWT6	Uncharacterized protein (Fragment) OS=Listeria monocytogenes OX=1639 GN=EOT50_15925 PE=4 SV=1; Conserved phage-related protein OS=Listeria welshimeri serovar 6b (strain ATCC 35897 / DSM 20650 / SLCC5334) OX=386043 GN=lwe1235 PE=4 SV=1		0	2	2	0.0439	0	1	1	1	690.32	1379.63	1379.63	0.16	0.00011	0/0	0	0	12711.1	CID (Collision Induced Dissociation)	MS2	19.6008	100	13.3862	1505	1505	1504	mcarrera_O1301_239.RAW	F4	56994	2.05	1
High	Sequest HT	Sequest HT (A2)	A	2	DLSLGLNTSTANAEQVKV		1	A0A378MJH6	Cell division protein FtsA OS=Listeria grayi OX=1641 GN=ftsA PE=3 SV=1		1	2	2		0.0457	3	3	3	930.478	1859.95	1859.97	-11.89	-0.01106	0/0	0	0	9064.26	CID (Collision Induced Dissociation)	MS2	0	100	25.5497	3422	3422	3417	mcarrera_O1301_239.RAW	F4	112677	2.09	0
High	Sequest HT	Sequest HT (A2)	A	2	DLSTTEIQDQEK		2	A0A241ST34	50S ribosomal protein L29 OS=Listeria monocytogenes serotype 1/2b str. 10-0811 OX=1196164 GN=rpmC PE=3 SV=1; 50S ribosomal protein L29 OS=Listeria monocytogenes OX=1639 GN=rpmC PE=3 SV=1		0	2	2	0.3494	0	1	1	1	703.838	1406.67	1406.66	3.25	0.00229	0/0	0	0	445131	CID (Collision Induced Dissociation)	MS2	2.6537	72.724	29.4509	3422	3422	3421	mcarrera_O1301_233.RAW	F1	74916	3.95	1
High	Sequest HT	Sequest HT (A2)	A	2	DLSVNQLLR		2	A0A0E1Y6G7	DNA binding helix-turn helix protein OS=Listeria monocytogenes FSL F2-208 OX=702458 GN=NT04LM_1787 PE=4 SV=1; XRE family transcriptional regulator OS=Listeria monocytogenes OX=1639 GN=EAE41_01570 PE=4 SV=1		0	2	2		0.0177	2	2	2	529.313	1057.62	1057.6	18.46	0.00976	0/0	0	0	1758.84	CID (Collision Induced Dissociation)	MS2	31.2627	100	24.3023	2144	2144	2141	mcarrera_O1301_237.RAW	F3	80918	2.22	0
High	Sequest HT	Sequest HT (A2)	A	2	DLTEEELGK		8	A0A0H3GFY0	30S ribosomal protein S13 OS=Listeria monocytogenes serotype 1/2a (strain 10403S) OX=393133 GN=rpsM PE=3 SV=1; Urease accessory protein UreE OS=Listeria weihenstephanensis OX=1006155 GN=ureE PE=3 SV=1; 30S ribosomal protein S13 OS=Listeria ivanovii (strain ATCC BAA-678 / PAM 55) OX=881621 GN=rpsM PE=3 SV=1; 30S ribosomal protein S13 OS=Listeria grayi DSM 20601 OX=525367 GN=rpsM PE=3 SV=1; 30S rib…		0	2	2	0.0243	0	1	1	1	517.257	1033.51	1033.5	2.49	0.00129	0/0	0	0	63408.5	CID (Collision Induced Dissociation)	MS2	10.9932	100	28.1806	3289	3289	3288	mcarrera_O1301_233.RAW	F1	73774	2.06	1
High	Sequest HT	Sequest HT (A2)	A	2	DLTIYDLK		9	A0A473H9T0	Uncharacterized protein (Fragment) OS=Listeria monocytogenes OX=1639 GN=EXQ45_14825 PE=4 SV=1; Uncharacterized protein OS=Listeria monocytogenes OX=1639 GN=A8G76_02905 PE=4 SV=1; Uncharacterized protein OS=Listeria monocytogenes OX=1639 GN=ABZ40_04255 PE=4 SV=1; Uncharacterized protein (Fragment) OS=Listeria monocytogenes OX=1639 GN=EP65_14430 PE=4 SV=1; Uncharacterized protein (Fragment) OS=List…		0	2	2	0.005	0	1	1	1	490.776	980.544	980.53	14.38	0.00705	0/0	0	0	41185.2	CID (Collision Induced Dissociation)	MS2	25.5082	100	24.426	2462	2462	2461	mcarrera_O1301_235.RAW	F2	50547	2.01	1
High	Sequest HT	Sequest HT (A2)	A	2	DLTSAIVVTSNNVDTTKAGTYQVSYK		2	W7DR96	Putative peptidoglycan linked protein (Fragment) OS=Listeria fleischmannii FSL S10-1203 OX=1265822 GN=MCOL2_12777 PE=4 SV=1; C protein alpha-antigen OS=Listeria fleischmannii subsp. coloradonensis OX=1081736 GN=bca PE=4 SV=1		1	6	6	0.0619	0	1	1	1	463.405	2775.39	2775.4	-3.99	-0.00185	0/0	0	0	3726.07	CID (Collision Induced Dissociation)	MS2	63.2835	100	20.7392	1937	1937	1936	mcarrera_O1301_235.RAW	F2	115607	3.07	1
High	Sequest HT	Sequest HT (A2)	A	2	DLVENVEIDEK		2	A0A477XTA7	Uncharacterized protein OS=Listeria monocytogenes OX=1639 GN=B4X79_09595 PE=4 SV=1; Uncharacterized protein OS=Listeria monocytogenes OX=1639 GN=A8L61_10185 PE=4 SV=1		0	2	2	0.0276	0	1	1	1	651.837	1302.67	1302.64	18.04	0.01175	0/0	0	0	3102.71	CID (Collision Induced Dissociation)	MS2	0	100	30.339	3771	3771	3770	mcarrera_O1301_243.RAW	F6	104608	2.17	1
High	Sequest HT	Sequest HT (A2)	A	2	DLYVEASKK		8	A0A660JML5	30S ribosomal protein S20 OS=Listeria innocua OX=1642 GN=EYY38_14925 PE=4 SV=1; 30S ribosomal protein S20 OS=Listeria monocytogenes OX=1639 GN=rpsT PE=3 SV=1; 30S ribosomal protein S20 OS=Listeria welshimeri serovar 6b (strain ATCC 35897 / DSM 20650 / SLCC5334) OX=386043 GN=rpsT PE=3 SV=1; 30S ribosomal protein S20 OS=Listeria monocytogenes OX=1639 GN=rpsT PE=3 SV=1; 30S ribosomal protein S20 OS=…		1	2	2	0.1	0	1	1	1	526.783	1052.56	1052.56	-2.96	-0.00156	0/0	0	0	2956.88	CID (Collision Induced Dissociation)	MS2	35.1921	100	18.7698	1747	1747	1745	mcarrera_O1301_245.RAW	F7	68139	2.2	1
High	Sequest HT	Sequest HT (A2)	A	2	DM[147.04]ARRSVAYNK	M2(Oxidation)	2	A0A3D8TR97	MTS domain-containing protein OS=Listeria kieliensis OX=1621700 GN=UR08_09335 PE=4 SV=1; MTS domain-containing protein OS=Listeria aquatica FSL S10-1188 OX=1265818 GN=MAQA_12736 PE=4 SV=1		2	2	2	0.0199	0	1	1	1	663.826	1326.64	1326.66	-10.43	-0.00692	0/0	0	0	3125.1	CID (Collision Induced Dissociation)	MS2	0	100	36.1476	4782	4782	4780	mcarrera_O1301_239.RAW	F4	77439	2.01	1
High	Sequest HT	Sequest HT (A2)	A	2	DM[147.04]TKGNPTKLI	M2(Oxidation)	1	A0A2X3H289	Multidrug export protein mepA OS=Listeria fleischmannii subsp. fleischmannii OX=1671902 GN=mepA_3 PE=4 SV=1		2	2	2		0.0192	4	4	4	617.322	1233.64	1233.65	-10.97	-0.00677	0/0	0	0	7959.99	CID (Collision Induced Dissociation)	MS2	19.6488	100	31.5985	3944	3944	3943	mcarrera_O1301_243.RAW	F6	112177	2.04	0
High	Sequest HT	Sequest HT (A2)	A	2	DMPIC[163.03]LEDIMARVIGLK	C5(Carbamidomethyl)	2	A0A0J8GFT9	Maltose-6'-phosphate glucosidase OS=Listeria fleischmannii 1991 OX=1430899 GN=X560_1607 PE=3 SV=1; Maltose-6'-phosphate glucosidase OS=Listeria fleischmannii FSL S10-1203 OX=1265822 GN=MCOL2_01390 PE=3 SV=1		1	3	3	0.0758	0	1	1	1	658.668	1973.99	1974.02	-16.4	-0.01079	0/0	0	0	3608.66	CID (Collision Induced Dissociation)	MS2	14.3145	100	32.1248	4353	4353	4350	mcarrera_O1301_239.RAW	F4	112775	2.64	1
High	Sequest HT	Sequest HT (A2)	A	2	DNLRSLYEEGFPYLL		1	W7CZ29	Putative maltodextrin ABC transporter permease OS=Brochothrix campestris FSL F6-1037 OX=1265861 GN=BCAMP_01425 PE=3 SV=1		1	4	4		0.0381	2	2	2	457.979	1828.9	1828.91	-8.69	-0.00397	0/0	0	0	8572.13	CID (Collision Induced Dissociation)	MS2	77.6753	100	19.3073	2067	2067	2066	mcarrera_O1301_243.RAW	F6	96544	3.03	0
High	Sequest HT	Sequest HT (A2)	A	2	DNSVGTFTNSPK		2	A0A466PBR4	DNA repair exonuclease (Fragment) OS=Listeria monocytogenes OX=1639 GN=B1O25_18785 PE=4 SV=1; DNA repair exonuclease OS=Listeria monocytogenes OX=1639 GN=B1N58_16525 PE=4 SV=1		0	3	3		0	2	2	2	401.233	1201.69	1201.67	11	0.0044	0/0	0	0	76219.3	CID (Collision Induced Dissociation)	MS2	24.924	100	15.634	1442	1442	1440	mcarrera_O1301_249.RAW	F9	74352	2.72	0
High	Sequest HT	Sequest HT (A2)	A	2	DNVAKELELSDEV		6	A0A3N9UAB2	LTA synthase family protein OS=Listeria sp. SHR_NRA_18 OX=2269046 GN=DUK53_07235 PE=3 SV=1; Glycerol phosphate lipoteichoic acid synthase OS=Listeria booriae OX=1552123 GN=EP57_09525 PE=3 SV=1; Sulfatase domain-containing protein OS=Listeria riparia FSL S10-1204 OX=1265816 GN=PRIP_10627 PE=3 SV=1; Sulfatase domain-containing protein OS=Listeria cornellensis FSL F6-0969 OX=1265820 GN=PCORN_05783 P…	https://pubmed.ncbi.nlm.nih.gov/27498542/	1	2	2		0.0469	2	2	2	730.854	1460.7	1460.71	-7.87	-0.00575	0/0	0	0	45213.6	CID (Collision Induced Dissociation)	MS2	9.96855	100	13.1113	1464	1464	1459	mcarrera_O1301_239.RAW	F4	79907	2.03	0
High	Sequest HT	Sequest HT (A2)	A	2	DPAFVKDLDVTQMEALSAD		1	W7BPC7	1-deoxy-D-xylulose-5-phosphate synthase OS=Listeria grandensis FSL F6-0971 OX=1265819 GN=dxs PE=3 SV=1		1	2	2	0.1607	0	1	1	1	1032.97	2064.94	2064.98	-17.79	-0.01837	0/0	0	0	43150	CID (Collision Induced Dissociation)	MS2	0	100	20.7013	2641	2641	2639	mcarrera_O1301_239.RAW	F4	55089	2.8	1
High	Sequest HT	Sequest HT (A2)	A	2	DPALLVELMETYKVPMDL		1	W7CNZ6	3-dehydroquinate synthase OS=Listeria weihenstephanensis FSL R9-0317 OX=1265845 GN=aroB PE=3 SV=1		1	3	3	0.0625	0	1	1	1	693.028	2077.07	2077.06	4.12	0.00285	0/0	0	0	6548.65	CID (Collision Induced Dissociation)	MS2	0	100	16.381	1625	1625	1622	mcarrera_O1301_243.RAW	F6	118906	2.72	1
High	Sequest HT	Sequest HT (A2)	A	2	DPDLYRVAR		2	A0A5D5KAL1	PBSX family phage terminase large subunit OS=Listeria monocytogenes OX=1639 GN=FZX01_14940 PE=4 SV=1; Lin1267 protein OS=Listeria innocua serovar 6a (strain ATCC BAA-680 / CLIP 11262) OX=272626 GN=lin1267 PE=4 SV=1		1	2	2		0.0351	3	3	3	552.801	1104.59	1104.58	13.41	0.00741	0/0	0	0	6512.45	CID (Collision Induced Dissociation)	MS2	75.7786	100	24.3549	2851	2851	2848	mcarrera_O1301_243.RAW	F6	92113	2.2	0
High	Sequest HT	Sequest HT (A2)	A	2	DPPGPAQGKKV		1	W7BGB0	Polysaccharide deacetylase OS=Listeria grandensis FSL F6-0971 OX=1265819 GN=PGRAN_03675 PE=4 SV=1		2	2	2		0.0335	2	2	2	547.3	1093.59	1093.6	-6.93	-0.00379	0/0	0	0	85475	CID (Collision Induced Dissociation)	MS2	31.5717	100	31.876	3502	3502	3501	mcarrera_O1301_235.RAW	F2	78509	2.02	0
High	Sequest HT	Sequest HT (A2)	A	2	DPTVAVPEM[147.04]NK	M9(Oxidation)	2	A0A1D2KUF2	Sugar ABC transporter substrate-binding protein OS=Brochothrix thermosphacta OX=2756 GN=CNY62_00295 PE=4 SV=1; DUF3502 domain-containing protein OS=Brochothrix thermosphacta OX=2756 GN=BTBSAS_20064 PE=4 SV=1		0	2	2	0.0483	0	1	1	1	608.808	1216.61	1216.59	16.36	0.00995	0/0	0	0	5160.68	CID (Collision Induced Dissociation)	MS2	5.38832	100	30.9142	3369	3369	3367	mcarrera_O1301_235.RAW	F2	86647	2.07	1
High	Sequest HT	Sequest HT (A2)	A	2	DQAEKLIR		2	W7B4J2	HD domain-containing protein OS=Listeria aquatica FSL S10-1188 OX=1265818 GN=MAQA_11596 PE=4 SV=1; Phosphohydrolase OS=Listeria kieliensis OX=1621700 GN=UR08_04765 PE=4 SV=1		1	2	2		0.0244	4	4	4	486.781	972.555	972.547	7.84	0.00381	0/0	0	0	4069.5	CID (Collision Induced Dissociation)	MS2	21.5446	100	18.1605	1668	1668	1665	mcarrera_O1301_245.RAW	F7	101716	2	0
High	Sequest HT	Sequest HT (A2)	A	2	DQAIQQGKLDQ		20	W7DP40	30S ribosomal protein S12 OS=Listeria riparia FSL S10-1204 OX=1265816 GN=rpsL PE=3 SV=1; 30S ribosomal protein S12 OS=Listeria rocourtiae OX=647910 GN=rpsL PE=3 SV=1; 30S ribosomal protein S12 OS=Listeria kieliensis OX=1621700 GN=rpsL PE=3 SV=1; 30S ribosomal protein S12 OS=Listeria monocytogenes OX=1639 GN=rpsL PE=3 SV=1; 30S ribosomal protein S12 OS=Listeria floridensis FSL S10-1187 OX=1265817 …		2	3	3	0.1186	0	1	1	1	385.234	1153.69	1153.68	5.35	0.00206	0/0	0	0	34392.3	CID (Collision Induced Dissociation)	MS2	29.9383	100	18.1976	1769	1769	1766	mcarrera_O1301_249.RAW	F9	24695	2.53	1
High	Sequest HT	Sequest HT (A2)	A	2	DQIGKFIPA		3	A0A5M1CJH5	Tape measure protein OS=Listeria monocytogenes OX=1639 GN=FSB91_02475 PE=4 SV=1; Tape measure protein OS=Listeria monocytogenes OX=1639 GN=FMU94_06985 PE=4 SV=1; Uncharacterized protein OS=Listeria monocytogenes OX=1639 GN=EID72_05605 PE=4 SV=1		1	2	2	0.1232	0	1	1	1	494.783	988.558	988.546	12.02	0.00594	0/0	0	0	17711.1	CID (Collision Induced Dissociation)	MS2	68.6804	100	27.5371	3223	3223	3222	mcarrera_O1301_233.RAW	F1	73157	2.11	1
High	Sequest HT	Sequest HT (A2)	A	2	DQLSLLQR		1	A0A1S7FWX6	Oligopeptidase PepB OS=Listeria weihenstephanensis OX=1006155 GN=UE46_12985 PE=3 SV=1		0	2	2	0.0049	0	1	1	1	486.781	972.555	972.547	7.84	0.00381	0/0	0	0	4069.5	CID (Collision Induced Dissociation)	MS2	21.5446	100	18.1605	1668	1668	1665	mcarrera_O1301_245.RAW	F7	101716	2.05	1
High	Sequest HT	Sequest HT (A2)	A	2	DQM[147.04]EPVK	M3(Oxidation)	20	A0A470DEX4	Type I restriction endonuclease subunit R (Fragment) OS=Listeria monocytogenes OX=1639 GN=B5G90_17405 PE=4 SV=1; Type I restriction endonuclease subunit R (Fragment) OS=Listeria monocytogenes OX=1639 GN=B4X87_17180 PE=4 SV=1; Type I restriction endonuclease subunit R (Fragment) OS=Listeria monocytogenes OX=1639 GN=B5G92_15530 PE=4 SV=1; Type I restriction enzyme R Protein (Fragment) OS=Listeria m…		0	2	2		0.0195	2	2	2	431.698	862.388	862.397	-10.98	-0.00474	0/0	0	0	16233.3	CID (Collision Induced Dissociation)	MS2	75.5022	100	29.7932	3685	3685	3683	mcarrera_O1301_243.RAW	F6	41621	2.01	0
High	Sequest HT	Sequest HT (A2)	A	2	DQNYILQTESK		2	A0A459WTA3	Beta-hexosaminidase OS=Listeria monocytogenes OX=1639 GN=FZX01_16205 PE=4 SV=1; Beta-hexosaminidase OS=Listeria monocytogenes OX=1639 GN=ABZ40_14930 PE=4 SV=1		0	2	2	0.0285	0	1	1	1	669.832	1338.66	1338.65	2.39	0.0016	0/0	0	0	3497.05	CID (Collision Induced Dissociation)	MS2	27.0814	100	33.8041	3755	3755	3754	mcarrera_O1301_235.RAW	F2	92114	2.46	1
High	Sequest HT	Sequest HT (A2)	A	2	DQQAKHLM[147.04]EQNR	M8(Oxidation)	1	A0A474TRQ8	Putative 3-methyladenine DNA glycosylase OS=Listeria monocytogenes OX=1639 GN=AF450_02430 PE=3 SV=1		1	3	3	0.008	0	1	1	1	505.241	1513.71	1513.72	-5.81	-0.00293	0/0	0	0	38121.2	CID (Collision Induced Dissociation)	MS2	14.9209	100	24.0193	2405	2405	2400	mcarrera_O1301_235.RAW	F2	68756	2.51	1
High	Sequest HT	Sequest HT (A2)	A	2	DQSTVIHIQPTTK		7	A0A5L8C402	Type I restriction-modification system subunit M OS=Listeria monocytogenes OX=1639 GN=ARU93_11770 PE=4 SV=1; Type I restriction-modification system subunit M OS=Listeria monocytogenes OX=1639 GN=Q899_13165 PE=4 SV=1; Type I restriction-modification system subunit M OS=Listeria monocytogenes OX=1639 GN=FL880_08390 PE=4 SV=1; Type I restriction-modification system subunit M OS=Listeria monocytogene…		1	2	2	0.0297	0	1	1	1	659.836	1318.66	1318.68	-15.2	-0.01002	0/0	0	0	5337.26	CID (Collision Induced Dissociation)	MS2	12.9501	100	21.3086	2181	2181	2176	mcarrera_O1301_249.RAW	F9	108500	2.02	1
High	Sequest HT	Sequest HT (A2)	A	2	DRGM[147.04]VMAVAKAK	M4(Oxidation)	56	A0A1E7E8V6	Threonine synthase OS=Listeria monocytogenes OX=1639 GN=AF200_13220 PE=3 SV=1; Threonine synthase OS=Listeria seeligeri OX=1640 GN=EOT00_13405 PE=3 SV=1; Threonine synthase OS=Listeria monocytogenes OX=1639 GN=ADS51_12050 PE=3 SV=1; Threonine synthase OS=Listeria monocytogenes OX=1639 GN=F3L14_11835 PE=4 SV=1; Threonine synthase OS=Listeria monocytogenes OX=1639 GN=AL416_10710 PE=4 SV=1; Threonin…		2	3	3		0.0127	2	2	2	431.568	1292.69	1292.68	5.48	0.00236	0/0	0	0	894929	CID (Collision Induced Dissociation)	MS2	7.15754	27.188	9.2735	554	554	553	mcarrera_O1301_235.RAW	F2	97382	3.1	0
High	Sequest HT	Sequest HT (A2)	A	2	DSAKTADAPFGPDVKR		1	A0A3D8TVZ9	Dipeptidase PepV OS=Listeria kieliensis OX=1621700 GN=UR08_04615 PE=4 SV=1		2	3	3	0.2197	0	1	1	1	558.964	1674.88	1674.84	19.83	0.01107	0/0	0	0	8258.15	CID (Collision Induced Dissociation)	MS2	0	100	19.8776	2150	2150	2148	mcarrera_O1301_243.RAW	F6	114057	3.05	1
High	Sequest HT	Sequest HT (A2)	A	2	DSAVSKGLIHKNNAAR		9	A0A660JML5	30S ribosomal protein S20 OS=Listeria innocua OX=1642 GN=EYY38_14925 PE=4 SV=1; 30S ribosomal protein S20 OS=Listeria monocytogenes OX=1639 GN=rpsT PE=3 SV=1; 30S ribosomal protein S20 OS=Listeria welshimeri serovar 6b (strain ATCC 35897 / DSM 20650 / SLCC5334) OX=386043 GN=rpsT PE=3 SV=1; 30S ribosomal protein S20 OS=Listeria monocytogenes OX=1639 GN=rpsT PE=3 SV=1; 30S ribosomal protein S20 OS=…		2	3	3	0	0	1	1	1	560.976	1680.91	1680.91	-0.66	-0.00037	0/0	0	0	22377.7	CID (Collision Induced Dissociation)	MS2	3.19481	100	21.8722	2309	2309	2305	mcarrera_O1301_247.RAW	F8	72018	3.11	1
High	Sequest HT	Sequest HT (A2)	A	2	DSAVSKGLLHKNNAAR		2	A0A3N9TVE4	30S ribosomal protein S20 OS=Listeria sp. SHR_NRA_18 OX=2269046 GN=rpsT PE=3 SV=1; 30S ribosomal protein S20 OS=Listeria weihenstephanensis OX=1006155 GN=rpsT PE=3 SV=1		2	3	3		0	1	2	2	560.976	1680.91	1680.91	-0.66	-0.00037	0/0	0	0	22377.7	CID (Collision Induced Dissociation)	MS2	3.19481	100	21.8722	2309	2309	2305	mcarrera_O1301_247.RAW	F8	72018	3.11	1
High	Sequest HT	Sequest HT (A2)	A	2	DSEAFQTAVDLASQIER		1	A0AL32	Sodium/hydrogen exchanger family protein OS=Listeria welshimeri serovar 6b (strain ATCC 35897 / DSM 20650 / SLCC5334) OX=386043 GN=lwe2296 PE=3 SV=1		0	2	2	0.1615	0	1	1	1	940.454	1879.9	1879.9	-1.47	-0.00139	0/0	0	0	33615.9	CID (Collision Induced Dissociation)	MS2	0	100	29.5509	4044	4044	4039	mcarrera_O1301_239.RAW	F4	94125	2.91	1
High	Sequest HT	Sequest HT (A2)	A	2	DSIHRAKNPQ		1	W7BFH6	MarR family transcriptional regulator OS=Listeria grandensis FSL F6-0971 OX=1265819 GN=PGRAN_02255 PE=4 SV=1		2	2	2	0.0341	0	1	1	1	583.298	1165.59	1165.61	-15.09	-0.0088	0/0	0	0	16290.7	CID (Collision Induced Dissociation)	MS2	8.95612	100	31.6198	3947	3947	3946	mcarrera_O1301_243.RAW	F6	101260	2.05	1
High	Sequest HT	Sequest HT (A2)	A	2	DSLAEFDKAGR		15	A0A5D5KFW1	GatB/YqeY domain-containing protein OS=Listeria monocytogenes OX=1639 GN=FZX01_11660 PE=4 SV=1; GatB/YqeY domain-containing protein OS=Listeria monocytogenes OX=1639 GN=B1N45_07640 PE=4 SV=1; GatB/YqeY domain-containing protein OS=Listeria monocytogenes OX=1639 GN=ABZ11_07080 PE=4 SV=1; GatB/YqeY domain-containing protein OS=Listeria monocytogenes OX=1639 GN=EOT50_02605 PE=4 SV=1; GatB/YqeY domai…		1	2	2	0.1762	0	1	1	1	604.801	1208.59	1208.59	2.75	0.00166	0/0	0	0	4037.84	CID (Collision Induced Dissociation)	MS2	13.9327	100	32.0752	2997	2997	2995	mcarrera_O1301_237.RAW	F3	98156	2.27	1
High	Sequest HT	Sequest HT (A2)	A	2	DSLINAHIEWIDQEAANGC[163.03]MFLRAK	C19(Carbamidomethyl)	3	D7UWP2	Transcriptional regulator, TetR family OS=Listeria grayi DSM 20601 OX=525367 GN=HMPREF0556_10653 PE=4 SV=1; HTH-type transcriptional repressor nemR OS=Listeria grayi OX=1641 GN=nemR PE=4 SV=1; HTH-type transcriptional repressor nemR OS=Listeria grayi OX=1641 GN=nemR PE=4 SV=1		1	3	3	0.0255	0	1	1	1	968.123	2902.36	2902.4	-14.39	-0.01392	0/0	0	0	4792.24	CID (Collision Induced Dissociation)	MS2	3.41964	100	34.204	4580	4580	4579	mcarrera_O1301_239.RAW	F4	75077	2.74	1
High	Sequest HT	Sequest HT (A2)	A	2	DSLMKANETGEK		1	A0A6B0JMV4	Lactococcin 972 family bacteriocin OS=Listeria innocua OX=1642 GN=GRW99_08900 PE=4 SV=1		1	2	2		0.0075	2	2	2	661.808	1322.61	1322.63	-13.38	-0.00885	0/0	0	0	14536	CID (Collision Induced Dissociation)	MS2	0	100	7.8851	710	710	706	mcarrera_O1301_239.RAW	F4	62883	2.63	0
High	Sequest HT	Sequest HT (A2)	A	2	DSLSEFEK		10	W7E279	GatB/Yqey domain-containing protein OS=Listeria fleischmannii FSL S10-1203 OX=1265822 GN=MCOL2_02122 PE=4 SV=1; Uncharacterized protein OS=Listeria ivanovii subsp. londoniensis OX=202752 GN=JL58_07695 PE=4 SV=1; Uncharacterized protein OS=Listeria floridensis FSL S10-1187 OX=1265817 GN=MFLO_03400 PE=4 SV=1; GatB/YqeY domain-containing protein OS=Listeria seeligeri OX=1640 GN=EOT00_07770 PE=4 SV=1…		0	2	2	0.0435	0	1	1	1	477.725	954.442	954.441	0.74	0.00035	0/0	0	0	93108.7	CID (Collision Induced Dissociation)	MS2	14.1143	100	32.3663	3155	3155	3154	mcarrera_O1301_241.RAW	F5	53020	2.07	1
High	Sequest HT	Sequest HT (A2)	A	2	DSLVPC[163.03]TPAGII	C6(Carbamidomethyl)	3	H7F2S5	Bifunctional protein FolD OS=Listeria fleischmannii subsp. coloradonensis OX=1081736 GN=folD PE=3 SV=1; Bifunctional protein FolD OS=Listeria fleischmannii 1991 OX=1430899 GN=folD PE=3 SV=1; Bifunctional protein FolD OS=Listeria fleischmannii FSL S10-1203 OX=1265822 GN=folD PE=3 SV=1		0	2	2	0.0751	0	1	1	1	621.833	1242.66	1242.64	14.78	0.00918	0/0	0	0	1359.55	CID (Collision Induced Dissociation)	MS2	19.7424	100	32.3922	3158	3158	3156	mcarrera_O1301_241.RAW	F5	84734	2.13	1
High	Sequest HT	Sequest HT (A2)	A	2	DSNIEVLYLEKLAAGALREAN		1	A0A467HJW5	Arginine deiminase OS=Listeria monocytogenes OX=1639 GN=arcA PE=3 SV=1		2	5	5	0.0984	0	1	1	1	458.656	2289.25	2289.21	18.02	0.00825	0/0	0	0	4969.85	CID (Collision Induced Dissociation)	MS2	62.5574	100	14.1983	1306	1306	1301	mcarrera_O1301_243.RAW	F6	65413	3.15	1
High	Sequest HT	Sequest HT (A2)	A	2	DSPELKAR		1	A0A467BE15	NAD(P)H-dependent oxidoreductase (Fragment) OS=Listeria monocytogenes OX=1639 GN=B5G82_17465 PE=4 SV=1		1	2	2		0.0431	3	3	3	458.25	915.492	915.489	3.07	0.00141	0/0	0	0	213867	CID (Collision Induced Dissociation)	MS2	7.78629	100	26.1563	3518	3518	3516	mcarrera_O1301_239.RAW	F4	91303	2	0
High	Sequest HT	Sequest HT (A2)	A	2	DSTIEDMITR		1	A0A448QGE6	Replication initiation factor OS=Listeria grayi OX=1641 GN=NCTC10812_02307 PE=4 SV=1		0	2	2		0.013	2	2	2	590.773	1180.54	1180.55	-11.57	-0.00683	0/0	0	0	6707.16	CID (Collision Induced Dissociation)	MS2	19.8824	100	10.1508	1022	1022	1016	mcarrera_O1301_239.RAW	F4	55827	2.27	0
High	Sequest HT	Sequest HT (A2)	A	2	DTAEAAAQGAISAVK		2	A0A474TNZ9	Phosphate acetyltransferase OS=Listeria monocytogenes OX=1639 GN=AF450_00225 PE=4 SV=1; Probable phosphate butyryltransferase (Fragment) OS=Listeria monocytogenes FSL F2-208 OX=702458 GN=NT04LM_2117 PE=4 SV=1		0	2	2	0.0095	0	1	1	1	701.873	1402.74	1402.72	14.94	0.01048	0/0	0	0	8061.87	CID (Collision Induced Dissociation)	MS2	23.4684	100	32.5669	4406	4406	4404	mcarrera_O1301_239.RAW	F4	108727	2.11	1
High	Sequest HT	Sequest HT (A2)	A	2	DTASGSAGSTGGTGSIAASESP		1	A0A5M1VJB7	Uncharacterized protein OS=Listeria monocytogenes OX=1639 GN=FKC55_15385 PE=4 SV=1		0	3	3	0.2974	0	1	1	1	623.285	1867.84	1867.82	13.09	0.00815	0/0	0	0	11942.2	CID (Collision Induced Dissociation)	MS2	8.94083	100	21.6675	2796	2796	2792	mcarrera_O1301_239.RAW	F4	45095	2.69	1
High	Sequest HT	Sequest HT (A2)	A	2	DTEKVVEPIE		1	A0AIX5	Putative membrane protein OS=Listeria welshimeri serovar 6b (strain ATCC 35897 / DSM 20650 / SLCC5334) OX=386043 GN=lwe1539 PE=4 SV=1		1	2	2	0.1752	0	1	1	1	579.799	1158.59	1158.59	2.05	0.00119	0/0	0	0	237557	CID (Collision Induced Dissociation)	MS2	0	100	30.6197	3517	3517	3516	mcarrera_O1301_233.RAW	F1	76523	2.34	1
High	Sequest HT	Sequest HT (A2)	A	2	DTENAVDTTK		3	A0A469ASX2	DUF1049 domain-containing protein OS=Listeria monocytogenes OX=1639 GN=Y337_06880 PE=4 SV=1; DUF1049 domain-containing protein OS=Listeria monocytogenes serotype 1/2a OX=1906951 GN=CS102_07835 PE=4 SV=1; DUF1049 domain-containing protein OS=Listeria monocytogenes OX=1639 GN=LJ95_00890 PE=4 SV=1		0	2	2	0.1202	0	1	1	1	547.254	1093.5	1093.5	-0.82	-0.00045	0/0	0	0	1237.07	CID (Collision Induced Dissociation)	MS2	0	100	7.4774	556	556	555	mcarrera_O1301_247.RAW	F8	60816	2.08	1
High	Sequest HT	Sequest HT (A2)	A	2	DTPITIYVTE		17	A0A463YG03	Fructosamine deglycase OS=Listeria monocytogenes OX=1639 GN=A2O04_08465 PE=4 SV=1; Fructosamine deglycase OS=Listeria monocytogenes OX=1639 GN=A9Q11_08750 PE=4 SV=1; SIS domain-containing protein OS=Listeria monocytogenes OX=1639 GN=Q835_11480 PE=4 SV=1; Fructosamine deglycase OS=Listeria monocytogenes serotype 1/2a (strain 10403S) OX=393133 GN=LMRG_01146 PE=4 SV=1; Fructosamine deglycase OS=List…		0	2	2	0.066	0	1	1	1	576.303	1151.6	1151.58	12.94	0.00745	0/0	0	0	349027	CID (Collision Induced Dissociation)	MS2	3.74366	33.246	15.7027	1723	1723	1722	mcarrera_O1301_233.RAW	F1	94107	2.12	1
High	Sequest HT	Sequest HT (A2)	A	2	DTPVTIYITE		2	H7F2Y0	Fructosamine deglycase OS=Listeria fleischmannii subsp. coloradonensis OX=1081736 GN=frlB PE=4 SV=1; Fructosamine deglycase OS=Listeria fleischmannii FSL S10-1203 OX=1265822 GN=MCOL2_11687 PE=4 SV=1		0	2	2		0.0429	2	2	2	576.303	1151.6	1151.58	12.94	0.00745	0/0	0	0	333446	CID (Collision Induced Dissociation)	MS2	4.05426	35.091	16.2178	1781	1781	1780	mcarrera_O1301_233.RAW	F1	94107	2.01	0
High	Sequest HT	Sequest HT (A2)	A	2	DTRTKEGEAVK		5	A0A5L5WWM6	PRD domain-containing protein OS=Listeria monocytogenes OX=1639 GN=E5483_06775 PE=4 SV=1; Transcription antiterminator, putative OS=Listeria monocytogenes FSL F2-208 OX=702458 GN=NT04LM_3113 PE=4 SV=1; PRD domain-containing protein OS=Listeria monocytogenes OX=1639 GN=EE591_01620 PE=4 SV=1; PRD domain-containing protein OS=Listeria monocytogenes OX=1639 GN=AF450_05200 PE=4 SV=1; PRD domain-contai…		2	2	2		0.0144	3	3	3	617.322	1233.64	1233.64	-4.98	-0.00307	0/0	0	0	7959.99	CID (Collision Induced Dissociation)	MS2	19.6488	100	31.5985	3944	3944	3943	mcarrera_O1301_243.RAW	F6	112177	2.05	0
High	Sequest HT	Sequest HT (A2)	A	2	DTVFANKNIR		31	A0A686NL68	Peptide ABC transporter substrate-binding protein OS=Listeria monocytogenes OX=1639 GN=ABZ07_13125 PE=4 SV=1; Peptide ABC transporter substrate-binding protein OS=Listeria monocytogenes OX=1639 GN=ALZ22_09925 PE=4 SV=1; Peptide ABC transporter substrate-binding protein OS=Listeria monocytogenes OX=1639 GN=Y404_12060 PE=4 SV=1; Peptide ABC transporter substrate-binding protein OS=Listeria monocyto…		1	2	2	0.1814	0	1	1	1	589.319	1177.63	1177.63	-1.28	-0.00076	0/0	0	0	10774	CID (Collision Induced Dissociation)	MS2	13.4088	100	21.3295	2371	2371	2368	mcarrera_O1301_243.RAW	F6	103254	2.15	1
High	Sequest HT	Sequest HT (A2)	A	2	DTVVEKANEK		1	A0A686KUT6	MerR family transcriptional regulator OS=Listeria monocytogenes OX=1639 GN=Q835_01535 PE=4 SV=1		1	2	2	0.004	0	1	1	1	566.786	1132.57	1132.58	-17.07	-0.00967	0/0	0	0	8229.37	CID (Collision Induced Dissociation)	MS2	50.8351	100	20.0302	1836	1836	1834	mcarrera_O1301_235.RAW	F2	96463	2.53	1
High	Sequest HT	Sequest HT (A2)	A	2	DVANISESLI		2	A0A448QEM8	Uncharacterized protein OS=Listeria grayi OX=1641 GN=NCTC10812_02000 PE=4 SV=1; Uncharacterized protein OS=Listeria grayi OX=1641 GN=NCTC10815_01189 PE=4 SV=1		0	2	2	0.0282	0	1	1	1	530.781	1060.55	1060.55	2.64	0.0014	0/0	0	0	3215.45	CID (Collision Induced Dissociation)	MS2	34.3246	100	31.4503	3922	3922	3919	mcarrera_O1301_243.RAW	F6	108327	2.48	1
High	Sequest HT	Sequest HT (A2)	A	2	DVDGTLVTDDGLVPESAR		1	A0A5M3EL11	Cof-type HAD-IIB family hydrolase OS=Listeria monocytogenes OX=1639 GN=GCV89_09740 PE=4 SV=1		0	3	3	0.064	0	1	1	1	620.308	1858.91	1858.9	3.11	0.00193	0/0	0	0	37845	CID (Collision Induced Dissociation)	MS2	12.1397	100	31.5103	4281	4281	4280	mcarrera_O1301_239.RAW	F4	97966	2.5	1
High	Sequest HT	Sequest HT (A2)	A	2	DVELVGV		1	W7DHT6	DNA repair protein RadA OS=Listeria riparia FSL S10-1204 OX=1265816 GN=radA PE=3 SV=1		0	2	2	0.0145	0	1	1	1	365.704	730.4	730.398	2.67	0.00098	0/0	0	0	34965	CID (Collision Induced Dissociation)	MS2	25.2831	100	23.0491	2297	2297	2296	mcarrera_O1301_245.RAW	F7	110884	2.07	1
High	Sequest HT	Sequest HT (A2)	A	2	DVGSLDDLPAL		1	W7CEM7	Internalin A (LPXTG motif) OS=Listeria floridensis FSL S10-1187 OX=1265817 GN=MFLO_09412 PE=4 SV=1		0	2	2	0.0207	0	1	1	1	557.781	1114.55	1114.56	-7.41	-0.00413	0/0	0	0	7180.38	CID (Collision Induced Dissociation)	MS2	60.7794	100	32.1419	4022	4022	4020	mcarrera_O1301_243.RAW	F6	67458	2.42	1
High	Sequest HT	Sequest HT (A2)	A	2	DVIVTMDVGTQNSEKILE		1	W7CTC9	Putative type IV secretion system VirB4 component OS=Listeria riparia FSL S10-1204 OX=1265816 GN=PRIP_14677 PE=4 SV=1		1	4	4	0.244	0	1	1	1	498.504	1990.99	1991	-3.31	-0.00165	0/0	0	0	2456.14	CID (Collision Induced Dissociation)	MS2	73.3428	100	18.76	1488	1488	1484	mcarrera_O1301_237.RAW	F3	120142	3.36	1
High	Sequest HT	Sequest HT (A2)	A	2	DVMASLTSPIFKDKY		2	G2Z9S3	Putative para-nitrobenzyl esterase OS=Listeria ivanovii (strain ATCC BAA-678 / PAM 55) OX=881621 GN=LIV_1537 PE=4 SV=1; Carboxylesterase OS=Listeria ivanovii subsp. londoniensis OX=202752 GN=JL58_08280 PE=4 SV=1		2	3	3		0.0498	2	2	2	572.288	1714.85	1714.87	-13.29	-0.00759	0/0	0	0	22338.6	CID (Collision Induced Dissociation)	MS2	19.0718	100	18.5141	1945	1945	1940	mcarrera_O1301_243.RAW	F6	99412	2.67	0
High	Sequest HT	Sequest HT (A2)	A	2	DVNIIDLDTK		1	A0A3H2VY87	Aminotransferase OS=Listeria monocytogenes OX=1639 GN=AF200_08645 PE=3 SV=1		2	2	2	0.1091	0	1	1	1	799.931	1598.85	1598.86	-1.42	-0.00113	0/0	0	0	11920.7	CID (Collision Induced Dissociation)	MS2	0	100	27.514	3041	3041	3040	mcarrera_O1301_249.RAW	F9	87346	2.2	1
High	Sequest HT	Sequest HT (A2)	A	2	DVQVTIQEK		15	A0A5L2A3C7	UPF0342 protein BA108_10825 OS=Listeria monocytogenes OX=1639 GN=BA108_10825 PE=3 SV=1; UPF0342 protein NT05LM_2583 OS=Listeria marthii FSL S4-120 OX=702457 GN=NT05LM_2583 PE=3 SV=1; UPF0342 protein BN389_22560 OS=Listeria monocytogenes serotype 4b str. LL195 OX=1230340 GN=BN389_22560 PE=3 SV=1; UPF0342 protein AB336_00520 OS=Listeria monocytogenes OX=1639 GN=BGM61_06680 PE=3 SV=1; UPF0342 protei…		0	2	2	0.2	0	1	1	1	530.289	1059.57	1059.57	3.09	0.00164	0/0	0	0	14464.5	CID (Collision Induced Dissociation)	MS2	27.1457	100	25.7322	2999	2999	2995	mcarrera_O1301_233.RAW	F1	106958	2.7	1
High	Sequest HT	Sequest HT (A2)	A	2	DVSEDLPK		3	A0A5M3ADD3	Uncharacterized protein OS=Listeria monocytogenes OX=1639 GN=GCV58_08630 PE=4 SV=1; Uncharacterized protein OS=Listeria monocytogenes OX=1639 GN=EAE41_08770 PE=4 SV=1; Uncharacterized protein OS=Listeria monocytogenes OX=1639 GN=AN177_11435 PE=4 SV=1		0	2	2	0.0833	0	1	1	1	451.735	902.463	902.447	18.02	0.00813	0/0	0	0	14126.2	CID (Collision Induced Dissociation)	MS2	36.982	100	30.8505	3841	3841	3839	mcarrera_O1301_243.RAW	F6	92313	2.16	1
High	Sequest HT	Sequest HT (A2)	A	2	DVSNSKTQSAPK		6	A0A470ZM17	UPF0297 protein EU89_06730 OS=Listeria monocytogenes OX=1639 GN=EU82_02610 PE=3 SV=1; UPF0297 protein LMOf2365_1522 OS=Listeria monocytogenes serotype 4b (strain F2365) OX=265669 GN=LMOf2365_1522 PE=3 SV=1; UPF0297 protein ARI99_09200 OS=Listeria monocytogenes OX=1639 GN=ARI99_09200 PE=3 SV=1; UPF0297 protein lwe1516 OS=Listeria welshimeri serovar 6b (strain ATCC 35897 / DSM 20650 / SLCC5334) OX=…		1	2	2	0.0664	0	1	1	1	522.791	1044.57	1044.57	5.38	0.00281	0/0	0	0	39099.2	CID (Collision Induced Dissociation)	MS2	17.2833	100	20.612	2086	2086	2085	mcarrera_O1301_249.RAW	F9	112994	2.56	1
High	Sequest HT	Sequest HT (A2)	A	2	DVTAPEAPVV		1	W7ASE8	Uncharacterized protein OS=Listeria aquatica FSL S10-1188 OX=1265818 GN=MAQA_09906 PE=4 SV=1		0	2	2	0.0193	0	1	1	1	499.259	997.511	997.52	-8.8	-0.00439	0/0	0	0	14375	CID (Collision Induced Dissociation)	MS2	43.8837	100	29.9782	3714	3714	3712	mcarrera_O1301_243.RAW	F6	54485	2.07	1
High	Sequest HT	Sequest HT (A2)	A	2	DVTDIKNKEAE		5	W7DL23	50S ribosomal protein L28 OS=Listeria riparia FSL S10-1204 OX=1265816 GN=rpmB PE=3 SV=1; 50S ribosomal protein L28 OS=Listeria grayi OX=1641 GN=rpmB PE=3 SV=1; 50S ribosomal protein L28 OS=Listeria rocourtiae OX=647910 GN=rpmB PE=3 SV=1; 50S ribosomal protein L28 OS=Listeria monocytogenes serotype 1/2a OX=1906951 GN=rpmB PE=3 SV=1; 50S ribosomal protein L28 OS=Listeria cornellensis FSL F6-0969 OX…		1	2	2	0.133	0	1	1	1	423.255	845.503	845.499	5.05	0.00213	0/0	0	0	55272.3	CID (Collision Induced Dissociation)	MS2	23.1327	100	15.2346	1394	1394	1393	mcarrera_O1301_249.RAW	F9	66889	2.03	1
High	Sequest HT	Sequest HT (A2)	A	2	DVTILAAGDVASVQEV		1	A0A1S7FY15	Glycosyl transferase OS=Listeria weihenstephanensis OX=1006155 GN=UE46_15775 PE=4 SV=1		1	2	2	0.0807	0	1	1	1	494.784	988.562	988.579	-17.2	-0.0085	0/0	0	0	31927.3	CID (Collision Induced Dissociation)	MS2	34.3905	100	18.5096	1806	1806	1804	mcarrera_O1301_249.RAW	F9	85041	2.23	1
High	Sequest HT	Sequest HT (A2)	A	2	DVTTLNPDQKDWKD		1	A0A3D8TNT3	Uncharacterized protein OS=Listeria kieliensis OX=1621700 GN=UR08_05775 PE=4 SV=1		2	2	2		0.0237	2	2	2	837.896	1674.78	1674.8	-7.24	-0.00606	0/0	0	0	5576.25	CID (Collision Induced Dissociation)	MS2	0	100	23.5508	2338	2338	2333	mcarrera_O1301_235.RAW	F2	67447	2.06	0
High	Sequest HT	Sequest HT (A2)	A	2	DVVAPDAPTL		1	W7CKF7	Uncharacterized protein OS=Listeria weihenstephanensis FSL R9-0317 OX=1265845 GN=PWEIH_05449 PE=4 SV=1		0	2	2	0.1393	0	1	1	1	499.261	997.514	997.52	-6.23	-0.00311	0/0	0	0	101586	CID (Collision Induced Dissociation)	MS2	5.97568	100	29.2418	3399	3399	3398	mcarrera_O1301_233.RAW	F1	55634	2.01	1
High	Sequest HT	Sequest HT (A2)	A	2	DVVEDFQTVTK		1	A0A1E7E6I3	Uncharacterized protein OS=Listeria monocytogenes OX=1639 GN=AJL15_08375 PE=4 SV=1		0	3	3	0.1712	0	1	1	1	427.545	1280.62	1280.64	-13.62	-0.00581	0/0	0	0	66216	CID (Collision Induced Dissociation)	MS2	11.8629	100	18.4224	1701	1701	1700	mcarrera_O1301_245.RAW	F7	87094	2.57	1
High	Sequest HT	Sequest HT (A2)	A	2	DVVEYKAGKMTM[147.04]GNR	M12(Oxidation)	2	W7DQ73	Ribonuclease J OS=Listeria fleischmannii FSL S10-1203 OX=1265822 GN=rnj PE=3 SV=1; Ribonuclease J OS=Listeria fleischmannii 1991 OX=1430899 GN=rnj PE=3 SV=1		2	3	3	0.0498	0	1	1	1	572.288	1714.85	1714.83	14.08	0.00805	0/0	0	0	22338.6	CID (Collision Induced Dissociation)	MS2	19.0718	100	18.5141	1945	1945	1940	mcarrera_O1301_243.RAW	F6	99412	2.81	1
High	Sequest HT	Sequest HT (A2)	A	2	DVVIPFFDEK		9	A0A476LVD4	Uncharacterized protein OS=Listeria monocytogenes OX=1639 GN=ARW97_14810 PE=4 SV=1; Toprim domain-containing protein (Fragment) OS=Listeria monocytogenes OX=1639 GN=FNX26_16570 PE=4 SV=1; Toprim domain-containing protein (Fragment) OS=Listeria monocytogenes OX=1639 GN=F1F79_15855 PE=4 SV=1; Uncharacterized protein OS=Listeria monocytogenes OX=1639 GN=WN77_14875 PE=4 SV=1; Uncharacterized protein …		0	2	2	0.0537	0	1	1	1	604.812	1208.62	1208.62	-2.54	-0.00153	0/0	0	0	61733.2	CID (Collision Induced Dissociation)	MS2	11.9126	100	20.8308	2001	2001	2000	mcarrera_O1301_245.RAW	F7	97909	2.05	1
High	Sequest HT	Sequest HT (A2)	A	2	EAAIALTASAKEQ		13	A0A467S6C5	Phage tail tape measure protein OS=Listeria monocytogenes OX=1639 GN=AF432_06210 PE=4 SV=1; Peptidoglycan DD-metalloendopeptidase family protein OS=Listeria monocytogenes OX=1639 GN=FMZ78_00420 PE=4 SV=1; Phage tail tape measure protein OS=Listeria monocytogenes OX=1639 GN=APD94_00480 PE=4 SV=1; Lin1716 protein OS=Listeria innocua serovar 6a (strain ATCC BAA-680 / CLIP 11262) OX=272626 GN=lin1716…		1	2	2	0.0216	0	1	1	1	651.838	1302.67	1302.69	-16.18	-0.01054	0/0	0	0	23693	CID (Collision Induced Dissociation)	MS2	10.3597	100	32.0554	4009	4009	4007	mcarrera_O1301_243.RAW	F6	105897	2.31	1
High	Sequest HT	Sequest HT (A2)	A	2	EAATSARDAVASK		1	A0A3T2L1Y2	Phage tail protein OS=Listeria monocytogenes OX=1639 GN=ARZ28_10750 PE=4 SV=1		1	2	2	0.0507	0	1	1	1	638.824	1276.64	1276.65	-6.94	-0.00443	0/0	0	0	15741.4	CID (Collision Induced Dissociation)	MS2	11.5703	100	20.7863	2651	2651	2649	mcarrera_O1301_239.RAW	F4	108019	2.17	1
High	Sequest HT	Sequest HT (A2)	A	2	EADMRQISETR		2	W7B4V2	Glutamyl-tRNA reductase OS=Listeria aquatica FSL S10-1188 OX=1265818 GN=hemA PE=3 SV=1; Glutamyl-tRNA reductase OS=Listeria kieliensis OX=1621700 GN=hemA PE=3 SV=1		1	2	2	0.0429	0	1	1	1	668.313	1335.62	1335.63	-9.7	-0.00648	0/0	0	0	6884.68	CID (Collision Induced Dissociation)	MS2	6.19579	100	36.9728	3952	3952	3951	mcarrera_O1301_233.RAW	F1	53913	2.33	1
High	Sequest HT	Sequest HT (A2)	A	2	EAFEGESIHYYVTDMKK		2	A0A3T2AK99	Ferredoxin--NADP reductase OS=Listeria monocytogenes OX=1639 GN=B1O52_15245 PE=3 SV=1; Ferredoxin--NADP reductase OS=Listeria monocytogenes OX=1639 GN=yumC PE=3 SV=1		1	2	2	0.1569	0	1	1	1	1023.97	2046.93	2046.95	-10.87	-0.01113	0/0	0	0	26879.9	CID (Collision Induced Dissociation)	MS2	2.6769	100	21.7256	2805	2805	2803	mcarrera_O1301_239.RAW	F4	49531	2.74	1
High	Sequest HT	Sequest HT (A2)	A	2	EAFTPEIKVQ		2	A0A456AG38	3D-(3,5/4)-trihydroxycyclohexane-1,2-dione acylhydrolase (Decyclizing) OS=Listeria monocytogenes OX=1639 GN=iolD PE=4 SV=1; 3D-(3,5/4)-trihydroxycyclohexane-1,2-dione acylhydrolase (Decyclizing) OS=Listeria monocytogenes OX=1639 GN=iolD PE=4 SV=1		1	2	2	0.0177	0	1	1	1	581.321	1161.63	1161.62	16.95	0.00985	0/0	0	0	8113.64	CID (Collision Induced Dissociation)	MS2	15.7142	100	23.0839	2647	2647	2643	mcarrera_O1301_243.RAW	F6	94086	2.26	1
High	Sequest HT	Sequest HT (A2)	A	2	EAGLTTGA		1	A0A1D2L5T9	Nucleotide pyrophosphatase OS=Brochothrix thermosphacta OX=2756 GN=BTBSAS_170028 PE=4 SV=1		0	2	2	0.0488	0	1	1	1	360.184	719.36	719.357	3.86	0.00139	0/0	0	0	12860.1	CID (Collision Induced Dissociation)	MS2	33.7352	100	7.8426	703	703	700	mcarrera_O1301_239.RAW	F4	76839	2.05	1
High	Sequest HT	Sequest HT (A2)	A	2	EAGNLLTEPAK		3	Q2HPT4	Internalin A (Fragment) OS=Listeria monocytogenes OX=1639 GN=inlA PE=4 SV=1; Internalin A (Fragment) OS=Listeria monocytogenes OX=1639 GN=inlA PE=4 SV=1; Internalin A (Fragment) OS=Listeria monocytogenes OX=1639 GN=inlA PE=4 SV=1		0	2	2	0.1057	0	1	1	1	571.807	1142.61	1142.61	2	0.00115	0/0	0	0	7559.51	CID (Collision Induced Dissociation)	MS2	42.8823	100	27.3815	3710	3710	3707	mcarrera_O1301_239.RAW	F4	71877	2.27	1
High	Sequest HT	Sequest HT (A2)	A	2	EAGTTLDANAK		2	W7CI89	Uncharacterized protein OS=Listeria cornellensis FSL F6-0969 OX=1265820 GN=PCORN_01805 PE=4 SV=1; Uncharacterized protein OS=Listeriaceae bacterium FSL A5-0209 OX=1497679 GN=EP56_14840 PE=4 SV=1		0	2	2	0.1205	0	1	1	1	545.77	1090.53	1090.54	-3.78	-0.00206	0/0	0	0	14811.1	CID (Collision Induced Dissociation)	MS2	44.8719	100	23.1221	3021	3021	3018	mcarrera_O1301_239.RAW	F4	86128	2.24	1
High	Sequest HT	Sequest HT (A2)	A	2	EAIEGEYTGAIK		1	A0A099WAA7	Uncharacterized protein OS=Listeria booriae OX=1552123 GN=EP57_04390 PE=4 SV=1		0	3	3	0.212	0	1	1	1	427.544	1280.62	1280.64	-14.48	-0.00618	0/0	0	0	54455.8	CID (Collision Induced Dissociation)	MS2	10.8432	100	16.8389	1524	1524	1523	mcarrera_O1301_245.RAW	F7	89750	2.5	1
High	Sequest HT	Sequest HT (A2)	A	2	EAIHNLPIHQSEK		1	W7BC36	Cardiolipin synthetase OS=Listeria grandensis FSL F6-0971 OX=1265819 GN=PGRAN_08078 PE=3 SV=1		0	3	3	0.0356	0	1	1	1	505.934	1515.79	1515.79	-2.4	-0.00121	0/0	0	0	5647.32	CID (Collision Induced Dissociation)	MS2	71.0431	100	18.7836	2102	2102	2101	mcarrera_O1301_233.RAW	F1	104241	2.53	1
High	Sequest HT	Sequest HT (A2)	A	2	EAILAVEQAADL		2	A0A2X3GYH6	Phenylalanine--tRNA ligase alpha subunit OS=Listeria fleischmannii subsp. fleischmannii OX=1671902 GN=pheS PE=3 SV=1; Phenylalanine--tRNA ligase alpha subunit OS=Listeria fleischmannii subsp. coloradonensis OX=1081736 GN=pheS PE=3 SV=1		0	2	2	0.0625	0	1	1	1	621.831	1242.65	1242.66	-2.19	-0.00136	0/0	0	0	6568.13	CID (Collision Induced Dissociation)	MS2	17.0119	100	29.3182	3614	3614	3609	mcarrera_O1301_243.RAW	F6	82914	2.08	1
High	Sequest HT	Sequest HT (A2)	A	2	EAINKAAGR		2	W7DBD1	Phage infection protein OS=Listeria riparia FSL S10-1204 OX=1265816 GN=PRIP_01994 PE=4 SV=1; Phage infection protein OS=Listeria booriae OX=1552123 GN=EP57_01705 PE=4 SV=1		1	2	2		0.0074	2	2	2	465.258	929.508	929.516	-9.22	-0.00428	0/0	0	0	24742	CID (Collision Induced Dissociation)	MS2	34.0056	100	23.4072	3066	3066	3063	mcarrera_O1301_239.RAW	F4	90304	2.68	1
High	Sequest HT	Sequest HT (A2)	A	2	EAIQVR		1	A0A462GPX4	Flagellar basal-body rod protein FlgG OS=Listeria monocytogenes OX=1639 GN=AP122_11965 PE=3 SV=1		0	2	2	0.0534	0	1	1	1	358.214	715.421	715.41	16.08	0.00575	0/0	0	0	12773.7	CID (Collision Induced Dissociation)	MS2	60.6631	100	15.2919	1459	1459	1458	mcarrera_O1301_247.RAW	F8	83116	2.06	1
High	Sequest HT	Sequest HT (A2)	A	2	EAISAGSVM[147.04]ATK	M9(Oxidation)	1	A0A1D2LVF5	Nucleoside permease OS=Brochothrix thermosphacta OX=2756 GN=nupC PE=3 SV=1		0	2	2	0.033	0	1	1	1	590.8	1180.59	1180.59	4.32	0.00255	0/0	0	0	1763.34	CID (Collision Induced Dissociation)	MS2	52.5938	100	22.7334	2036	2036	2032	mcarrera_O1301_241.RAW	F5	93564	2.12	1
High	Sequest HT	Sequest HT (A2)	A	2	EAKAILDAI		1	A0A466THP8	Uncharacterized protein OS=Listeria monocytogenes OX=1639 GN=B4X80_18265 PE=4 SV=1		1	2	2	0.0502	0	1	1	1	472.283	943.558	943.546	12.58	0.00593	0/0	0	0	33063	CID (Collision Induced Dissociation)	MS2	44.2239	100	29.1063	3583	3583	3579	mcarrera_O1301_243.RAW	F6	78634	2.19	1
High	Sequest HT	Sequest HT (A2)	A	2	EAKGNKGM[147.04]TR	M8(Oxidation)	10	A0A457MWI1	Deferrochelatase/peroxidase OS=Listeria monocytogenes OX=1639 GN=efeB PE=3 SV=1; Deferrochelatase/peroxidase OS=Listeria monocytogenes OX=1639 GN=efeB PE=3 SV=1; Deferrochelatase/peroxidase EfeB OS=Listeria monocytogenes OX=1639 GN=efeB PE=4 SV=1; Deferrochelatase/peroxidase EfeB OS=Listeria monocytogenes OX=1639 GN=efeB PE=4 SV=1; Deferrochelatase/peroxidase OS=Listeria monocytogenes OX=1639 GN=…		2	2	2	0.0927	0	1	1	1	554.29	1107.57	1107.56	13.03	0.00721	0/0	0	0	15837.4	CID (Collision Induced Dissociation)	MS2	36.9422	100	33.6133	3730	3730	3727	mcarrera_O1301_235.RAW	F2	105202	2.05	1
High	Sequest HT	Sequest HT (A2)	A	2	EAKIMQAK		1	W7AZH7	Pyruvate oxidase OS=Listeria aquatica FSL S10-1188 OX=1265818 GN=MAQA_08053 PE=3 SV=1		1	2	2		0	1	2	2	459.766	918.526	918.508	19.58	0.00899	0/0	0	0	20563.8	CID (Collision Induced Dissociation)	MS2	57.9483	94.441	21.8119	2446	2446	2442	mcarrera_O1301_243.RAW	F6	69205	2.17	1
High	Sequest HT	Sequest HT (A2)	A	2	EAKLAVISK		1	E3ZSH9	Bacitracin export ATP-binding protein BceA OS=Listeria seeligeri FSL N1-067 OX=702453 GN=NT03LS_2467 PE=4 SV=1		1	2	2	0.0963	0	1	1	1	479.802	958.596	958.593	2.9	0.00139	0/0	0	0	75935.5	CID (Collision Induced Dissociation)	MS2	22.1735	100	23.5725	2341	2341	2339	mcarrera_O1301_235.RAW	F2	33235	2.18	1
High	Sequest HT	Sequest HT (A2)	A	2	EAKLMQAK		1	W7C1K0	ABC transporter, permease protein OS=Listeria cornellensis FSL F6-0969 OX=1265820 GN=PCORN_14729 PE=4 SV=1		1	2	2	0	0	1	1	1	459.766	918.526	918.508	19.58	0.00899	0/0	0	0	20563.8	CID (Collision Induced Dissociation)	MS2	57.9483	94.441	21.8119	2446	2446	2442	mcarrera_O1301_243.RAW	F6	69205	2.17	1
High	Sequest HT	Sequest HT (A2)	A	2	EALDELAK		1	A0A4R6ZPI4	Uncharacterized protein OS=Listeria rocourtiae OX=647910 GN=DFP96_103105 PE=4 SV=1		0	2	2		0.0191	3	3	3	444.734	888.46	888.467	-8.13	-0.00361	0/0	0	0	97374.6	CID (Collision Induced Dissociation)	MS2	26.6433	65.029	18.2006	2252	2252	2251	mcarrera_O1301_239.RAW	F4	81299	2.05	0
High	Sequest HT	Sequest HT (A2)	A	2	EALGIDSLSFE		4	A0A660J8V4	Peptide ABC transporter substrate-binding protein (Fragment) OS=Listeria monocytogenes OX=1639 GN=B4Y40_17760 PE=4 SV=1; Peptide ABC transporter substrate-binding protein (Fragment) OS=Listeria monocytogenes OX=1639 GN=B1O25_16125 PE=4 SV=1; Peptide ABC transporter substrate-binding protein (Fragment) OS=Listeria monocytogenes OX=1639 GN=B1N38_15455 PE=4 SV=1; Peptide ABC transporter substrate-bi…		0	2	2		0.0472	3	3	3	590.8	1180.59	1180.57	16.7	0.00986	0/0	0	0	1763.34	CID (Collision Induced Dissociation)	MS2	52.5938	100	22.7334	2036	2036	2032	mcarrera_O1301_241.RAW	F5	93564	2.02	0
High	Sequest HT	Sequest HT (A2)	A	2	EALSSEKDLVKA		1	A0A0H5AX33	Lactate dehydrogenase (Fragment) OS=Listeria monocytogenes OX=1639 GN=ldh PE=3 SV=1		1	3	3	0.1836	0	1	1	1	510.907	1530.71	1530.68	16.59	0.00846	0/0	0	0	5957.24	CID (Collision Induced Dissociation)	MS2	63.4605	100	22.5576	2358	2358	2357	mcarrera_O1301_249.RAW	F9	56364	2.56	1
High	Sequest HT	Sequest HT (A2)	A	2	EAM[147.04]NKIP	M3(Oxidation)	1	A0A3D8TX23	Membrane protein OS=Listeria kieliensis OX=1621700 GN=UR08_04895 PE=4 SV=1		1	2	2	0.1379	0	1	1	1	409.709	818.411	818.408	3.62	0.00148	0/0	0	0	1100.43	CID (Collision Induced Dissociation)	MS2	76.8936	100	10.1115	629	629	627	mcarrera_O1301_235.RAW	F2	96977	2.32	1
High	Sequest HT	Sequest HT (A2)	A	2	EANEELKKLEK		15	A0A473SL82	Ribosome-recycling factor OS=Listeria monocytogenes OX=1639 GN=frr PE=3 SV=1; Ribosome recycling factor OS=Listeria monocytogenes OX=1639 GN=F2B64_04700 PE=4 SV=1; Ribosome-recycling factor OS=Listeria monocytogenes OX=1639 GN=frr PE=3 SV=1; Ribosome-recycling factor OS=Listeria monocytogenes OX=1639 GN=frr PE=3 SV=1; Ribosome-recycling factor OS=Listeria monocytogenes OX=1639 GN=frr PE=3 SV=1; R…		2	2	2		0.012	2	2	2	665.864	1330.72	1330.72	-1.06	-0.00071	0/0	0	0	19474.7	CID (Collision Induced Dissociation)	MS2	0	100	22.4598	2547	2547	2541	mcarrera_O1301_243.RAW	F6	102256	2.47	0
High	Sequest HT	Sequest HT (A2)	A	2	EANQSPK		1	E3YLI3	Transcription-repair-coupling factor (Fragment) OS=Listeria marthii FSL S4-120 OX=702457 GN=NT05LM_0309 PE=4 SV=1		0	2	2	0.0431	0	1	1	1	387.195	773.383	773.379	5.4	0.00209	0/0	0	0	5468.09	CID (Collision Induced Dissociation)	MS2	33.8028	100	30.867	3206	3206	3205	mcarrera_O1301_245.RAW	F7	34146	2.09	1
High	Sequest HT	Sequest HT (A2)	A	2	EAPETADSVSSASVHEEESATEKP		1	A0A112UNR8	NADPH azoreductase OS=Listeria monocytogenes OX=1639 GN=azr_2 PE=4 SV=1		0	2	2		0.0213	2	2	2	1244.06	2487.12	2487.1	5.93	0.00738	0/0	0	0	31180.3	CID (Collision Induced Dissociation)	MS2	0	100	20.4955	2607	2607	2604	mcarrera_O1301_239.RAW	F4	42398	2.3	0
High	Sequest HT	Sequest HT (A2)	A	2	EAPYIKINC[163.03]RNYSK	C9(Carbamidomethyl)	2	A0A461NHL1	Transcriptional regulator (Fragment) OS=Listeria monocytogenes OX=1639 GN=B4Y13_15850 PE=4 SV=1; PRD domain-containing protein OS=Listeria monocytogenes OX=1639 GN=B4Y40_15920 PE=4 SV=1		2	4	4	0.1377	0	1	1	1	439.728	1755.89	1755.88	3.96	0.00174	0/0	0	0	13407.1	CID (Collision Induced Dissociation)	MS2	39.7478	100	11.53	938	938	936	mcarrera_O1301_243.RAW	F6	104365	3.05	1
High	Sequest HT	Sequest HT (A2)	A	2	EAQRTIDELENK		4	A0A5L6QZ91	XRE family transcriptional regulator OS=Listeria monocytogenes OX=1639 GN=AF432_11525 PE=4 SV=1; XRE family transcriptional regulator OS=Listeria monocytogenes OX=1639 GN=EQN71_12810 PE=4 SV=1; XRE family transcriptional regulator OS=Listeria monocytogenes OX=1639 GN=ABU26_10095 PE=4 SV=1; Helix-turn-helix domain protein OS=Listeria monocytogenes serotype 4a (strain M7) OX=1030009 GN=LMM7_0067 PE…		1	2	2		0	2	2	2	723.363	1445.72	1445.72	-2.33	-0.00169	0/0	0	0	11371.9	CID (Collision Induced Dissociation)	MS2	10.6423	100	26.8012	3242	3242	3237	mcarrera_O1301_243.RAW	F6	99084	2.83	0
High	Sequest HT	Sequest HT (A2)	A	2	EASALEKLK		1	W7AX30	Cell wall anchor domain-containing protein OS=Listeria aquatica FSL S10-1188 OX=1265818 GN=MAQA_05628 PE=4 SV=1		0	2	2		0.0047	3	3	3	456.769	912.531	912.515	17.89	0.00816	0/0	0	0	5917.36	CID (Collision Induced Dissociation)	MS2	77.0153	100	27.4946	3038	3038	3035	mcarrera_O1301_249.RAW	F9	34550	2.11	0
High	Sequest HT	Sequest HT (A2)	A	2	EASISEIKEAG		1	A0A097B4P6	UvrABC system protein C OS=Listeria ivanovii subsp. londoniensis OX=202752 GN=uvrC PE=3 SV=1		1	2	2	0.0218	0	1	1	1	567.279	1133.55	1133.57	-15.23	-0.00863	0/0	0	0	25644.3	CID (Collision Induced Dissociation)	MS2	40.0328	100	28.4844	3884	3884	3882	mcarrera_O1301_239.RAW	F4	85064	2.29	1
High	Sequest HT	Sequest HT (A2)	A	2	EASLNDLEQLR		2	A0A099W6K5	HTH lysR-type domain-containing protein OS=Listeria booriae OX=1552123 GN=EP57_11905 PE=3 SV=1; Regulatory helix-turn-helix domain-containing lysR family protein OS=Listeria riparia FSL S10-1204 OX=1265816 GN=PRIP_06193 PE=3 SV=1		0	2	2	0.0704	0	1	1	1	644.342	1287.68	1287.65	18.24	0.01174	0/0	0	0	6066.14	CID (Collision Induced Dissociation)	MS2	18.0221	100	26.3945	2493	2493	2490	mcarrera_O1301_241.RAW	F5	107779	2.13	1
High	Sequest HT	Sequest HT (A2)	A	2	EATM[147.04]TLAPAIK	M4(Oxidation)	1	W7DAZ6	Uncharacterized protein (Fragment) OS=Listeria fleischmannii FSL S10-1203 OX=1265822 GN=MCOL2_19811 PE=4 SV=1		0	2	2		0.0177	2	2	2	581.321	1161.63	1161.62	14.05	0.00816	0/0	0	0	8113.64	CID (Collision Induced Dissociation)	MS2	15.7142	100	23.0839	2647	2647	2643	mcarrera_O1301_243.RAW	F6	94086	2.22	0
High	Sequest HT	Sequest HT (A2)	A	2	EAVGISKK		1	A0A4R6ZPM4	Chaperone protein ClpB OS=Listeria rocourtiae OX=647910 GN=clpB PE=3 SV=1		1	2	2	0.1261	0	1	1	1	416.252	831.497	831.493	3.98	0.00165	0/0	0	0	37202.4	CID (Collision Induced Dissociation)	MS2	53.4798	100	28.3316	3016	3016	3015	mcarrera_O1301_235.RAW	F2	68274	2.22	1
High	Sequest HT	Sequest HT (A2)	A	2	EC[163.03]HPFYTGK	C2(Carbamidomethyl)	1	A0A3N9UA38	50S ribosomal protein L31 OS=Listeria sp. SHR_NRA_18 OX=2269046 GN=rpmE PE=3 SV=1		0	2	2		0.0412	2	2	2	569.762	1138.52	1138.5	15.81	0.009	0/0	0	0	14569	CID (Collision Induced Dissociation)	MS2	42.8584	100	29.173	3594	3594	3591	mcarrera_O1301_243.RAW	F6	51291	2.33	0
High	Sequest HT	Sequest HT (A2)	A	2	EDAIFKDGQKN		1	A0A474Q9D4	CRISPR-associated helicase/endonuclease Cas3 OS=Listeria monocytogenes OX=1639 GN=ADS51_02925 PE=4 SV=1		2	2	2		0.0409	2	2	2	632.811	1264.62	1264.62	-1.21	-0.00076	0/0	0	0	60932	CID (Collision Induced Dissociation)	MS2	27.0102	100	26.496	3573	3573	3570	mcarrera_O1301_239.RAW	F4	89707	2.58	0
High	Sequest HT	Sequest HT (A2)	A	2	EDEKTLSTFQM[147.04]	M11(Oxidation)	1	A0A0J8GH22	Sucrose phosphorylase OS=Listeria fleischmannii 1991 OX=1430899 GN=X560_0949 PE=3 SV=1		1	2	2	0.1095	0	1	1	1	672.813	1344.62	1344.6	14.4	0.00968	0/0	0	0	13140.4	CID (Collision Induced Dissociation)	MS2	18.7901	100	28.9491	3557	3557	3551	mcarrera_O1301_243.RAW	F6	49459	2.01	1
High	Sequest HT	Sequest HT (A2)	A	2	EDGDITNVIQ		1	A0A5L9ZEL2	DUF5011 domain-containing protein OS=Listeria monocytogenes OX=1639 GN=FMU94_15200 PE=4 SV=1		0	2	2	0.0318	0	1	1	1	552.266	1103.53	1103.52	3.56	0.00196	0/0	0	0	18235.9	CID (Collision Induced Dissociation)	MS2	35.533	100	24.5934	3262	3262	3256	mcarrera_O1301_239.RAW	F4	63411	2.2	1
High	Sequest HT	Sequest HT (A2)	A	2	EDIGRAGLSEEAK		3	E3ZP16	Uncharacterized protein OS=Listeria seeligeri FSL N1-067 OX=702453 GN=NT03LS_1192 PE=4 SV=1; Uncharacterized protein OS=Listeria marthii FSL S4-120 OX=702457 GN=NT05LM_1242 PE=4 SV=1; Uncharacterized protein OS=Listeria seeligeri OX=1640 GN=EOT00_05250 PE=4 SV=1		1	2	2	0.1667	0	1	1	1	687.86	1374.71	1374.69	18.75	0.01288	0/0	0	0	6936.87	CID (Collision Induced Dissociation)	MS2	14.0688	100	27.1977	2859	2859	2857	mcarrera_O1301_235.RAW	F2	113237	2.34	1
High	Sequest HT	Sequest HT (A2)	A	2	EDITQMNVEK		1	W7BWR4	Uncharacterized protein OS=Listeria grandensis FSL F6-0971 OX=1265819 GN=PGRAN_02645 PE=4 SV=1		0	2	2	0.1343	0	1	1	1	603.78	1206.55	1206.57	-12.57	-0.00758	0/0	0	0	33827	CID (Collision Induced Dissociation)	MS2	15.0613	100	31.8704	3574	3574	3573	mcarrera_O1301_247.RAW	F8	49159	2.01	1
High	Sequest HT	Sequest HT (A2)	A	2	EDKDTQEKISG		6	A0A463SN03	LPXTG cell wall anchor domain-containing protein OS=Listeria monocytogenes OX=1639 GN=Q838_06570 PE=4 SV=1; LPXTG cell wall anchor domain-containing protein OS=Listeria monocytogenes OX=1639 GN=E3W32_05255 PE=4 SV=1; LPXTG cell wall anchor domain-containing protein OS=Listeria monocytogenes OX=1639 GN=GCV58_10975 PE=4 SV=1; LPXTG cell wall anchor domain-containing protein OS=Listeria monocytogene…		2	2	2		0.0435	4	4	4	625.287	1249.57	1249.59	-19.75	-0.01234	0/0	0	0	19252.3	CID (Collision Induced Dissociation)	MS2	29.906	100	13.2756	1489	1489	1487	mcarrera_O1301_239.RAW	F4	47844	2.2	0
High	Sequest HT	Sequest HT (A2)	A	2	EDKLPTNAKGK		2	A0A2X0QI33	Putative cell surface protein OS=Brochothrix thermosphacta OX=2756 GN=BTBSAS_20159 PE=4 SV=1; Uncharacterized protein OS=Brochothrix thermosphacta OX=2756 GN=CNY62_00685 PE=4 SV=1		2	2	2	0.0691	0	1	1	1	600.822	1200.64	1200.66	-17.17	-0.01031	0/0	0	0	4982.11	CID (Collision Induced Dissociation)	MS2	50.745	100	28.2615	3453	3453	3447	mcarrera_O1301_243.RAW	F6	95390	2.17	1
High	Sequest HT	Sequest HT (A2)	A	2	EDLEQILAVE		3	A0A463SPB8	MOSC domain-containing protein OS=Listeria monocytogenes OX=1639 GN=Q838_05920 PE=4 SV=1; MOSC domain-containing protein OS=Listeria monocytogenes OX=1639 GN=ADS51_10725 PE=4 SV=1; MOSC domain-containing protein OS=Listeria monocytogenes OX=1639 GN=F9C47_05820 PE=4 SV=1		0	2	2	0.0045	0	1	1	1	579.796	1158.59	1158.59	-2.9	-0.00168	0/0	0	0	2742.15	CID (Collision Induced Dissociation)	MS2	58.5521	100	30.0989	3476	3476	3475	mcarrera_O1301_233.RAW	F1	73934	2.2	1
High	Sequest HT	Sequest HT (A2)	A	2	EDLKEEEQIKETQNEPK		1	A0AF19	ATP-dependent zinc metalloprotease FtsH OS=Listeria welshimeri serovar 6b (strain ATCC 35897 / DSM 20650 / SLCC5334) OX=386043 GN=ftsH PE=3 SV=1		2	3	3	0.1392	0	1	1	1	696.344	2087.02	2087.01	2.23	0.00155	0/0	0	0	8937.37	CID (Collision Induced Dissociation)	MS2	5.25068	100	25.0581	2916	2916	2913	mcarrera_O1301_233.RAW	F1	105025	2.73	1
High	Sequest HT	Sequest HT (A2)	A	2	EDLVGSLAHVAM[147.04]L	M12(Oxidation)	4	A0A5L5D0U9	Argininosuccinate lyase OS=Listeria monocytogenes OX=1639 GN=argH PE=3 SV=1; Argininosuccinate lyase OS=Listeria monocytogenes OX=1639 GN=argH PE=4 SV=1; Argininosuccinate lyase OS=Listeria monocytogenes OX=1639 GN=argH PE=3 SV=1; Argininosuccinate lyase OS=Listeria monocytogenes OX=1639 GN=argH PE=3 SV=1		0	2	2	0.1674	0	1	1	1	685.841	1370.68	1370.7	-16.75	-0.01148	0/0	0	0	9112.51	CID (Collision Induced Dissociation)	MS2	43.1337	100	29.3173	4009	4009	4005	mcarrera_O1301_239.RAW	F4	82330	2.15	1
High	Sequest HT	Sequest HT (A2)	A	2	EDSVEANVELK		1	E3YP70	Imm-NTF2 domain-containing protein OS=Listeria marthii FSL S4-120 OX=702457 GN=NT05LM_1323 PE=4 SV=1		0	3	3	0.1208	0	1	1	1	411.533	1232.58	1232.6	-13.41	-0.00551	0/0	0	0	48314.8	CID (Collision Induced Dissociation)	MS2	62.3282	100	15.6971	1857	1857	1851	mcarrera_O1301_239.RAW	F4	60741	2.65	1
High	Sequest HT	Sequest HT (A2)	A	2	EDTLNILK		2	A0A3D8TQ34	Uncharacterized protein OS=Listeria kieliensis OX=1621700 GN=UR08_07450 PE=4 SV=1; Uncharacterized protein OS=Listeria aquatica FSL S10-1188 OX=1265818 GN=MAQA_03051 PE=4 SV=1		0	2	2	0.005	0	1	1	1	473.258	945.508	945.525	-18.4	-0.0087	0/0	0	0	41290.7	CID (Collision Induced Dissociation)	MS2	11.6127	100	29.6582	3198	3198	3197	mcarrera_O1301_235.RAW	F2	111551	2	1
High	Sequest HT	Sequest HT (A2)	A	2	EEFEAMIEAGE		1	A0A0Y7JFN1	Guanylate kinase OS=Listeria monocytogenes OX=1639 GN=gmk_2 PE=3 SV=1		0	2	2	0.201	0	1	1	1	627.756	1254.5	1254.52	-12.07	-0.00757	0/0	0	0	40354.3	CID (Collision Induced Dissociation)	MS2	1.82429	100	36.4982	4816	4816	4815	mcarrera_O1301_239.RAW	F4	8911	2.09	1
High	Sequest HT	Sequest HT (A2)	A	2	EEGLSITGVP		2	A0A660IXZ4	Ribose-5-phosphate isomerase RpiA (Fragment) OS=Listeria monocytogenes OX=1639 GN=rpiA PE=4 SV=1; Ribose-5-phosphate isomerase A OS=Listeria monocytogenes OX=1639 GN=rpiA PE=3 SV=1		0	2	2		0.0417	2	2	2	501.263	1001.52	1001.51	4.3	0.00215	0/0	0	0	81791	CID (Collision Induced Dissociation)	MS2	25.2249	100	29.0665	3380	3380	3379	mcarrera_O1301_233.RAW	F1	83358	2.07	0
High	Sequest HT	Sequest HT (A2)	A	2	EEIGMPIYSEQGR		1	A0A5L6P4X4	YafY family transcriptional regulator OS=Listeria monocytogenes OX=1639 GN=ART27_04455 PE=4 SV=1		0	2	2	0.0696	0	1	1	1	754.869	1508.73	1508.7	16.45	0.01241	0/0	0	0	133480	CID (Collision Induced Dissociation)	MS2	8.40425	100	23.5201	3085	3085	3081	mcarrera_O1301_239.RAW	F4	99851	2.3	1
High	Sequest HT	Sequest HT (A2)	A	2	EEIVFIEK		2	A0A2X0QQ81	Uncharacterized protein OS=Brochothrix thermosphacta OX=2756 GN=BTBSAS_10215 PE=4 SV=1; PucR domain-containing protein OS=Brochothrix thermosphacta OX=2756 GN=CNY62_08860 PE=4 SV=1		0	2	2		0.0265	4	4	4	503.784	1006.56	1006.55	14.72	0.00741	0/0	0	0	87885.9	CID (Collision Induced Dissociation)	MS2	18.9964	100	26.4337	2749	2749	2748	mcarrera_O1301_235.RAW	F2	77436	2.2	0
High	Sequest HT	Sequest HT (A2)	A	2	EEKAAPSTQKSTSSNEASTNSSSSA		1	A0A461JL11	LysM peptidoglycan-binding domain-containing protein OS=Listeria monocytogenes OX=1639 GN=KW17_11775 PE=4 SV=1		2	2	2		0.0496	3	3	3	1243.57	2486.13	2486.11	8.88	0.01104	0/0	0	0	55248.8	CID (Collision Induced Dissociation)	MS2	0	100	20.0468	2536	2536	2531	mcarrera_O1301_239.RAW	F4	57274	2.3	0
High	Sequest HT	Sequest HT (A2)	A	2	EELEASKER		7	A0A3T1RV52	ATPase OS=Listeria monocytogenes OX=1639 GN=A2O04_11915 PE=4 SV=1; ATPase OS=Listeria monocytogenes OX=1639 GN=FSB91_08165 PE=4 SV=1; ATPase OS=Listeria monocytogenes OX=1639 GN=AFW77_14720 PE=4 SV=1; ATPase OS=Listeria monocytogenes OX=1639 GN=AF154_13990 PE=4 SV=1; ATPase OS=Listeria monocytogenes OX=1639 GN=FZX01_16030 PE=4 SV=1; ATPase OS=Listeria monocytogenes OX=1639 GN=FNH29_14390 PE=4 SV=…		1	2	2		0.0324	3	3	3	545.78	1090.55	1090.54	14.13	0.00771	0/0	0	0	29234.5	CID (Collision Induced Dissociation)	MS2	34.0532	100	16.8443	2040	2040	2034	mcarrera_O1301_239.RAW	F4	97295	2.09	0
High	Sequest HT	Sequest HT (A2)	A	2	EELQSQQEQLQ		1	A0A466K8R5	Peptidase M23 OS=Listeria monocytogenes OX=1639 GN=B1N40_15790 PE=4 SV=1		0	2	2	0.0949	0	1	1	1	680.333	1359.66	1359.64	15.12	0.01028	0/0	0	0	5040.01	CID (Collision Induced Dissociation)	MS2	7.80617	100	27.6903	2924	2924	2920	mcarrera_O1301_235.RAW	F2	74824	3.16	1
High	Sequest HT	Sequest HT (A2)	A	2	EEM[147.04]KDLNEK	M3(Oxidation)	2	W7E1Q1	DNA alkylation repair protein OS=Listeria fleischmannii FSL S10-1203 OX=1265822 GN=MCOL2_03251 PE=4 SV=1; DNA alkylation repair enzyme OS=Listeria fleischmannii subsp. coloradonensis OX=1081736 GN=NCTC13938_00139 PE=4 SV=1		1	2	2	0.0682	0	1	1	1	576.277	1151.55	1151.52	18.82	0.01084	0/0	0	0	7618.13	CID (Collision Induced Dissociation)	MS2	39.4638	100	7.8169	699	699	694	mcarrera_O1301_239.RAW	F4	76911	2.2	1
High	Sequest HT	Sequest HT (A2)	A	2	EEPKEVKQEEPK		48	A0A461JN25	UDP-N-acetylglucosamine 2-epimerase (Non-hydrolyzing) OS=Listeria monocytogenes OX=1639 GN=KW17_11860 PE=3 SV=1; Lmo2537 protein OS=Listeria monocytogenes serovar 1/2a (strain ATCC BAA-679 / EGD-e) OX=169963 GN=lmo2537 PE=1 SV=1; UDP-N-acetylglucosamine 2-epimerase OS=Listeria ivanovii subsp. londoniensis OX=202752 GN=JL58_13100 PE=3 SV=1; UDP-N-acetylglucosamine 2-epimerase (Non-hydrolyzing) OS=…		0	2	2	0.0739	0	1	1	1	735.855	1470.7	1470.73	-15.82	-0.01163	0/0	0	0	5973.84	CID (Collision Induced Dissociation)	MS2	31.4078	100	28.6723	3169	3169	3168	mcarrera_O1301_249.RAW	F9	66977	2.3	1
High	Sequest HT	Sequest HT (A2)	A	2	EEPLDYM[147.04]PGKK	M7(Oxidation)	1	W7BQM1	Putative glycerol phosphotransferase OS=Listeria cornellensis FSL F6-0969 OX=1265820 GN=PCORN_11307 PE=4 SV=1		1	2	2		0.0415	3	3	3	661.808	1322.61	1322.63	-16.42	-0.01086	0/0	0	0	14536	CID (Collision Induced Dissociation)	MS2	0	100	7.8851	710	710	706	mcarrera_O1301_239.RAW	F4	62883	2.54	0
High	Sequest HT	Sequest HT (A2)	A	2	EEQAVYFEGIDKSAL		3	A0A0E1YAX8	Uncharacterized protein (Fragment) OS=Listeria monocytogenes FSL F2-208 OX=702458 GN=NT04LM_3540 PE=4 SV=1; DUF1963 domain-containing protein OS=Listeria monocytogenes OX=1639 GN=AF450_11615 PE=4 SV=1; DUF1963 domain-containing protein OS=Listeria monocytogenes OX=1639 GN=EE591_13890 PE=4 SV=1		1	2	2	0	0	1	1	1	849.926	1698.85	1698.82	13.56	0.01152	0/0	0	0	17693.3	CID (Collision Induced Dissociation)	MS2	38.7606	100	23.9587	3159	3159	3153	mcarrera_O1301_239.RAW	F4	99384	2.14	1
High	Sequest HT	Sequest HT (A2)	A	2	EEQNLDMQVDALTKFGVEKIYK		1	W7B9J7	Penicillin-binding protein OS=Listeria aquatica FSL S10-1188 OX=1265818 GN=MAQA_05303 PE=4 SV=1		0	2	2	0.0817	0	1	1	1	407.231	813.455	813.446	10.76	0.00438	0/0	0	0	77935.5	CID (Collision Induced Dissociation)	MS2	18.5243	100	18.3069	1783	1783	1781	mcarrera_O1301_249.RAW	F9	35917	2.08	1
High	Sequest HT	Sequest HT (A2)	A	2	EESGGDEPK		1	W7CEP4	Tail length tape measure protein OS=Brochothrix campestris FSL F6-1037 OX=1265861 GN=BCAMP_12421 PE=4 SV=1		0	2	2	0.0146	0	1	1	1	474.204	947.401	947.395	6.45	0.00306	0/0	0	0	26792.2	CID (Collision Induced Dissociation)	MS2	59.1084	100	28.8263	3537	3537	3536	mcarrera_O1301_243.RAW	F6	16872	2.05	1
High	Sequest HT	Sequest HT (A2)	A	2	EETANKNISDDNFSHLKEVLK		1	A0A469W4K6	Putative N-acetylmannosamine-6-phosphate 2-epimerase OS=Listeria monocytogenes OX=1639 GN=nanE PE=3 SV=1		2	3	3	0.089	0	1	1	1	811.063	2431.17	2431.21	-14.47	-0.01173	0/0	0	0	6613.77	CID (Collision Induced Dissociation)	MS2	5.48571	100	10.3838	1059	1059	1057	mcarrera_O1301_239.RAW	F4	104532	2.81	1
High	Sequest HT	Sequest HT (A2)	A	2	EEVAPVEIDIQVDA		1	A0A3D8TRS5	Transcription-repair-coupling factor OS=Listeria kieliensis OX=1621700 GN=mfd PE=3 SV=1		0	2	2	0.0857	0	1	1	1	763.892	1526.78	1526.76	12.01	0.00917	0/0	0	0	228187	CID (Collision Induced Dissociation)	MS2	0	100	26.1761	3521	3521	3520	mcarrera_O1301_239.RAW	F4	96501	2.1	1
High	Sequest HT	Sequest HT (A2)	A	2	EEVGADVISEHR		2	A0A698F4C4	NAD(P)-binding protein OS=Listeria monocytogenes OX=1639 GN=F3L14_05605 PE=4 SV=1; NADH oxidase, putative OS=Listeria welshimeri serovar 6b (strain ATCC 35897 / DSM 20650 / SLCC5334) OX=386043 GN=lwe2252 PE=4 SV=1		0	2	2	0.1031	0	1	1	1	670.838	1340.67	1340.64	18.58	0.01245	0/0	0	0	12677.7	CID (Collision Induced Dissociation)	MS2	37.3126	100	27.9788	2685	2685	2684	mcarrera_O1301_241.RAW	F5	85686	2.23	1
High	Sequest HT	Sequest HT (A2)	A	2	EEVKQETAPQ		1	W7B2L6	Invasion associated secreted endopeptidase OS=Listeria aquatica FSL S10-1188 OX=1265818 GN=MAQA_01957 PE=4 SV=1		1	2	2		0.0045	2	2	2	579.796	1158.59	1158.56	18.81	0.01089	0/0	0	0	2742.15	CID (Collision Induced Dissociation)	MS2	58.5521	100	30.0989	3476	3476	3475	mcarrera_O1301_233.RAW	F1	73934	2.19	0
High	Sequest HT	Sequest HT (A2)	A	2	EEVMASVM[147.04]KAPR	M8(Oxidation)	1	W7BG94	tRNA modification GTPase MnmE OS=Listeria floridensis FSL S10-1187 OX=1265817 GN=mnmE PE=3 SV=1		1	3	3	0.104	0	1	1	1	455.233	1363.68	1363.67	9.69	0.0044	0/0	0	0	3349.02	CID (Collision Induced Dissociation)	MS2	58.1546	100	24.231	2639	2639	2636	mcarrera_O1301_247.RAW	F8	112943	2.5	1
High	Sequest HT	Sequest HT (A2)	A	2	EEWDLLNADC[163.03]ELT	N-Term(Prot)(Met-loss); C11(Carbamidomethyl)	1	A0A5L5CWK7	NUDIX domain-containing protein OS=Listeria monocytogenes OX=1639 GN=CE681_12255 PE=4 SV=1		0	2	2	0.0493	0	1	1	1	804.335	1607.66	1607.69	-16.25	-0.01306	0/0	0	0	5501.08	CID (Collision Induced Dissociation)	MS2	0	100	32.0109	4337	4337	4335	mcarrera_O1301_239.RAW	F4	10049	2.03	1
High	Sequest HT	Sequest HT (A2)	A	2	EFIDYSLGEPK		1	W7CV92	DNA-directed RNA polymerase subunit beta OS=Brochothrix campestris FSL F6-1037 OX=1265861 GN=rpoB PE=3 SV=1		0	2	2		0.0185	3	3	3	649.31	1297.61	1297.63	-14.79	-0.0096	0/0	0	0	17500	CID (Collision Induced Dissociation)	MS2	8.42958	100	24.9167	2535	2535	2531	mcarrera_O1301_235.RAW	F2	68209	2.12	0
High	Sequest HT	Sequest HT (A2)	A	2	EFIVLFKMQD		1	H1GCV3	Uncharacterized protein OS=Listeria innocua ATCC 33091 OX=1002366 GN=HMPREF0557_01844 PE=4 SV=1		1	3	3	0.1556	0	1	1	1	423.896	1269.67	1269.65	13.53	0.00572	0/0	0	0	18377.5	CID (Collision Induced Dissociation)	MS2	57.769	100	22.6161	2420	2420	2418	mcarrera_O1301_247.RAW	F8	72827	3.15	1
High	Sequest HT	Sequest HT (A2)	A	2	EFLATAAK		1	A0A3N9TVE5	5'-methylthioadenosine/S-adenosylhomocysteine nucleosidase OS=Listeria sp. SHR_NRA_18 OX=2269046 GN=mtnN PE=3 SV=1		0	2	2		0.0331	2	2	2	425.739	850.47	850.467	3.39	0.00144	0/0	0	0	68162.4	CID (Collision Induced Dissociation)	MS2	30.6583	100	28.6789	3059	3059	3058	mcarrera_O1301_235.RAW	F2	75718	2.34	0
High	Sequest HT	Sequest HT (A2)	A	2	EFSKHGGQIL		3	A0A5B8A9V7	SulP family inorganic anion transporter OS=Listeria seeligeri OX=1640 GN=EOT00_04605 PE=3 SV=1; Putative sulfate transporter YchM OS=Listeria seeligeri FSL N1-067 OX=702453 GN=NT03LS_1052 PE=3 SV=1; Sulfate transporter OS=Listeria ivanovii subsp. londoniensis OX=202752 GN=JL58_04695 PE=3 SV=1		1	2	2	0.1068	0	1	1	1	558.291	1115.58	1115.58	-7.99	-0.00445	0/0	0	0	9304.74	CID (Collision Induced Dissociation)	MS2	15.9591	100	22.5496	2410	2410	2407	mcarrera_O1301_247.RAW	F8	93418	2.06	1
High	Sequest HT	Sequest HT (A2)	A	2	EFTSESKARLTEAIDQAEG		1	A0A0Y7GQD4	Alpha-xylosidase OS=Listeria monocytogenes OX=1639 GN=yicI PE=4 SV=1		2	2	2	0.0453	0	1	1	1	1041.5	2081.98	2082	-7.26	-0.00756	0/0	0	0	17978.5	CID (Collision Induced Dissociation)	MS2	0	100	29.6856	4066	4066	4063	mcarrera_O1301_239.RAW	F4	85370	2.87	1
High	Sequest HT	Sequest HT (A2)	A	2	EGASLADYQA		1	A0A466LE05	Bifunctional glutamate--cysteine ligase/glutathione synthetase (Fragment) OS=Listeria monocytogenes OX=1639 GN=B1O57_17245 PE=4 SV=1		0	2	2	0.0045	0	1	1	1	512.735	1024.46	1024.46	3.69	0.00189	0/0	0	0	23997.1	CID (Collision Induced Dissociation)	MS2	24.3202	100	15.8317	1270	1270	1269	mcarrera_O1301_235.RAW	F2	49871	2.24	1
High	Sequest HT	Sequest HT (A2)	A	2	EGAVMLQTDGTPEER		1	A0A683WX12	Uncharacterized protein OS=Listeria monocytogenes OX=1639 GN=JH59_00750 PE=4 SV=1		0	2	2	0.1924	0	1	1	1	816.878	1632.75	1632.75	-3.16	-0.00258	0/0	0	0	11447.1	CID (Collision Induced Dissociation)	MS2	25.1695	100	21.5824	2782	2782	2779	mcarrera_O1301_239.RAW	F4	54869	2.91	1
High	Sequest HT	Sequest HT (A2)	A	2	EGDAVMAIEAPE		2	A0A3T2ELU2	BspA family leucine-rich repeat surface protein (Fragment) OS=Listeria monocytogenes OX=1639 GN=A6920_15905 PE=4 SV=1; BspA family leucine-rich repeat surface protein (Fragment) OS=Listeria monocytogenes OX=1639 GN=APE61_15620 PE=4 SV=1		0	2	2	0.0543	0	1	1	1	616.281	1231.55	1231.55	2.26	0.00139	0/0	0	0	35677.1	CID (Collision Induced Dissociation)	MS2	15.6908	100	23.4304	3070	3070	3067	mcarrera_O1301_239.RAW	F4	35689	2.76	1
High	Sequest HT	Sequest HT (A2)	A	2	EGDGTDEPK		14	A0A684QI96	Collagen-binding protein OS=Listeria monocytogenes OX=1639 GN=QJ38_03770 PE=4 SV=1; Collagen-binding protein OS=Listeria monocytogenes OX=1639 GN=E5483_05525 PE=4 SV=1; Collagen-binding protein OS=Listeria monocytogenes OX=1639 GN=E2B16_12190 PE=4 SV=1; Collagen-binding protein OS=Listeria monocytogenes OX=1639 GN=E3Z45_09980 PE=4 SV=1; Collagen-binding protein OS=Listeria monocytogenes OX=1639 G…		0	2	2		0.0146	2	2	2	474.204	947.401	947.395	6.45	0.00306	0/0	0	0	26792.2	CID (Collision Induced Dissociation)	MS2	59.1084	100	28.8263	3537	3537	3536	mcarrera_O1301_243.RAW	F6	16872	2.02	0
High	Sequest HT	Sequest HT (A2)	A	2	EGDLFVVGVQ		7	A0A3N9TRL2	Gamma-glutamyl-gamma-aminobutyrate hydrolase family protein OS=Listeria sp. SHR_NRA_18 OX=2269046 GN=DUK53_08380 PE=4 SV=1; Glutamine amidotransferase OS=Listeria riparia FSL S10-1204 OX=1265816 GN=PRIP_00634 PE=4 SV=1; Glutamine amidotransferase OS=Listeria weihenstephanensis FSL R9-0317 OX=1265845 GN=PWEIH_15953 PE=4 SV=1; Glutamine amidotransferase OS=Listeria cornellensis FSL F6-0969 OX=12658…		0	2	2	0.0294	0	1	1	1	531.781	1062.55	1062.55	6.73	0.00357	0/0	0	0	959.727	CID (Collision Induced Dissociation)	MS2	80.85	100	14.8128	1126	1126	1124	mcarrera_O1301_241.RAW	F5	100749	2.04	1
High	Sequest HT	Sequest HT (A2)	A	2	EGDPTVKKVR		1	W7AMN7	SPbeta phage DNA nuclease OS=Listeria aquatica FSL S10-1188 OX=1265818 GN=MAQA_16051 PE=4 SV=1		2	2	2	0.1111	0	1	1	1	564.819	1128.63	1128.64	-6.5	-0.00367	0/0	0	0	9542.71	CID (Collision Induced Dissociation)	MS2	9.41774	100	27.6736	2921	2921	2920	mcarrera_O1301_235.RAW	F2	83747	2.88	1
High	Sequest HT	Sequest HT (A2)	A	2	EGGELFK		4	D7UXC1	Protein translocase subunit SecA OS=Listeria grayi DSM 20601 OX=525367 GN=secA PE=3 SV=1; Preprotein translocase subunit SecA OS=Listeria grayi OX=1641 GN=secA2_2 PE=4 SV=1; Protein translocase subunit SecA OS=Listeria grayi OX=1641 GN=secA2 PE=3 SV=1; Protein translocase subunit SecA OS=Listeria grayi OX=1641 GN=secA2 PE=3 SV=1		0	2	2		0.0393	2	2	2	390.201	779.394	779.393	1.28	0.0005	0/0	0	0	8944.94	CID (Collision Induced Dissociation)	MS2	75.6287	100	26.9616	3265	3265	3261	mcarrera_O1301_243.RAW	F6	91951	2.2	0
High	Sequest HT	Sequest HT (A2)	A	2	EGGM[147.04]PKL	M4(Oxidation)	1	A0A3T1YTZ2	Plasmid pRiA4b ORF-3 family protein (Fragment) OS=Listeria monocytogenes OX=1639 GN=B1N79_16185 PE=4 SV=1		1	2	2	0.01	0	1	1	1	374.19	747.372	747.371	1.95	0.00073	0/0	0	0	3156.03	CID (Collision Induced Dissociation)	MS2	43.0133	100	32.5341	3169	3169	3167	mcarrera_O1301_241.RAW	F5	67337	2	1
High	Sequest HT	Sequest HT (A2)	A	2	EGGMIRN		1	A0A1D2LYB1	DNA mismatch repair protein MutS OS=Brochothrix thermosphacta OX=2756 GN=mutS PE=3 SV=1		1	2	2	0.0536	0	1	1	1	388.687	776.366	776.372	-7.5	-0.00291	0/0	0	0	3245	CID (Collision Induced Dissociation)	MS2	63.6056	100	24.0011	2435	2435	2431	mcarrera_O1301_245.RAW	F7	68694	2.24	1
High	Sequest HT	Sequest HT (A2)	A	2	EGGTVIMPLTK		1	G2ZF74	3-dmu-9_3-mt domain-containing protein OS=Listeria ivanovii (strain ATCC BAA-678 / PAM 55) OX=881621 GN=LIV_1191 PE=4 SV=1		0	2	2	0.1256	0	1	1	1	573.315	1145.62	1145.62	-1.03	-0.00059	0/0	0	0	6978.01	CID (Collision Induced Dissociation)	MS2	40.2027	100	26.1715	3144	3144	3138	mcarrera_O1301_243.RAW	F6	102967	2.07	1
High	Sequest HT	Sequest HT (A2)	A	2	EGGVQNLL		2	W7BS72	Uncharacterized protein OS=Listeria cornellensis FSL F6-0969 OX=1265820 GN=PCORN_10592 PE=4 SV=1; Uncharacterized protein OS=Listeriaceae bacterium FSL A5-0209 OX=1497679 GN=EP56_02295 PE=4 SV=1		0	2	2	0.0857	0	1	1	1	586.308	1171.61	1171.63	-19.14	-0.01121	0/0	0	0	3626.35	CID (Collision Induced Dissociation)	MS2	0	100	26.7478	2948	2948	2947	mcarrera_O1301_249.RAW	F9	82314	2.1	1
High	Sequest HT	Sequest HT (A2)	A	2	EGIGSQIVSDTK		1	W7CUB6	Ig-like_bact domain-containing protein (Fragment) OS=Brochothrix campestris FSL F6-1037 OX=1265861 GN=BCAMP_07265 PE=4 SV=1		0	2	2	0.0144	0	1	1	1	617.322	1233.64	1233.63	4.13	0.00255	0/0	0	0	7959.99	CID (Collision Induced Dissociation)	MS2	19.6488	100	31.5985	3944	3944	3943	mcarrera_O1301_243.RAW	F6	112177	2.08	0
High	Sequest HT	Sequest HT (A2)	A	2	EGISHGLGK		1	A0A0Y7JC63	Formate-nitrite transporter OS=Listeria monocytogenes OX=1639 GN=nirC_2 PE=4 SV=1		0	2	2	0.0598	0	1	1	1	449.249	897.491	897.479	13.15	0.0059	0/0	0	0	35017.8	CID (Collision Induced Dissociation)	MS2	58.7821	100	23.5913	2728	2728	2725	mcarrera_O1301_243.RAW	F6	39260	2.34	1
High	Sequest HT	Sequest HT (A2)	A	2	EGKLTATKTVNNSK		1	A0A121XIJ9	Uncharacterized protein conserved in bacteria OS=Listeria monocytogenes OX=1639 GN=ERS409707_01028 PE=4 SV=1		2	3	3		0.0039	2	2	2	497.608	1490.81	1490.82	-5.8	-0.00288	0/0	0	0	38246.6	CID (Collision Induced Dissociation)	MS2	22.1235	100	21.1504	2343	2343	2338	mcarrera_O1301_243.RAW	F6	90419	2.54	0
High	Sequest HT	Sequest HT (A2)	A	2	EGKTIPK		5	W7CHC9	Phenylalanine--tRNA ligase beta subunit OS=Listeria weihenstephanensis FSL R9-0317 OX=1265845 GN=pheT PE=3 SV=1; Phenylalanine--tRNA ligase beta subunit OS=Listeria grandensis FSL F6-0971 OX=1265819 GN=pheT PE=3 SV=1; Phenylalanine--tRNA ligase beta subunit OS=Listeria booriae OX=1552123 GN=pheT PE=3 SV=1; Phenylalanine--tRNA ligase beta subunit OS=Listeria sp. SHR_NRA_18 OX=2269046 GN=pheT PE=3 …		1	2	2	0.045	0	1	1	1	386.727	772.446	772.456	-13.15	-0.00508	0/0	0	0	6149.19	CID (Collision Induced Dissociation)	MS2	63.2445	100	12.6378	894	894	891	mcarrera_O1301_241.RAW	F5	94405	2	1
High	Sequest HT	Sequest HT (A2)	A	2	EGLLDKKK		1	W7BFE1	Uncharacterized protein OS=Listeria grandensis FSL F6-0971 OX=1265819 GN=PGRAN_07758 PE=4 SV=1		2	2	2		0.0376	4	4	4	465.786	930.565	930.562	3.23	0.0015	0/0	0	0	75200.9	CID (Collision Induced Dissociation)	MS2	36.1884	100	24.2886	2442	2442	2441	mcarrera_O1301_235.RAW	F2	46689	2.05	0
High	Sequest HT	Sequest HT (A2)	A	2	EGMAGTDGAKK		1	A0A4R6ZIH2	Uncharacterized protein DUF2479 OS=Listeria rocourtiae OX=647910 GN=DFP96_11145 PE=4 SV=1		1	2	2	0.048	0	1	1	1	532.761	1064.51	1064.5	9.28	0.00494	0/0	0	0	109889	CID (Collision Induced Dissociation)	MS2	22.5047	100	7.9122	714	714	713	mcarrera_O1301_239.RAW	F4	79348	2.29	1
High	Sequest HT	Sequest HT (A2)	A	2	EGSLSNIDKNK		1	W7BZ00	Putative transporte OS=Listeria cornellensis FSL F6-0969 OX=1265820 GN=PCORN_02152 PE=4 SV=1		1	3	3	0.0236	0	1	1	1	402.213	1204.62	1204.62	6.3	0.00253	0/0	0	0	13313	CID (Collision Induced Dissociation)	MS2	38.0108	100	9.0877	537	537	536	mcarrera_O1301_235.RAW	F2	106087	2.54	1
High	Sequest HT	Sequest HT (A2)	A	2	EGTLATRLK		3	A0AFT8	Heme-degrading monooxygenase OS=Listeria welshimeri serovar 6b (strain ATCC 35897 / DSM 20650 / SLCC5334) OX=386043 GN=isdG PE=3 SV=1; Heme-degrading monooxygenase OS=Listeria ivanovii (strain ATCC BAA-678 / PAM 55) OX=881621 GN=isdG PE=3 SV=1; Heme-degrading monooxygenase OS=Listeria seeligeri OX=1640 GN=isdG PE=3 SV=1		1	2	2	0.1295	0	1	1	1	528.815	1056.62	1056.62	6.12	0.00323	0/0	0	0	5117.12	CID (Collision Induced Dissociation)	MS2	48.0109	100	20.9298	2127	2127	2122	mcarrera_O1301_249.RAW	F9	71645	2.24	1
High	Sequest HT	Sequest HT (A2)	A	2	EGTLEAIKK		3	A0A684XSI0	Type Z 30S ribosomal protein S14 OS=Listeria monocytogenes OX=1639 GN=AP105_05370 PE=4 SV=1; 30S ribosomal protein S14 type Z OS=Listeria riparia FSL S10-1204 OX=1265816 GN=rpsZ PE=3 SV=1; 30S ribosomal protein S14 type Z OS=Listeria monocytogenes serotype 1/2a OX=1906951 GN=rpsZ PE=3 SV=1		0	2	2	0.0472	0	1	1	1	486.254	971.5	971.495	6.08	0.00295	0/0	0	0	30044.7	CID (Collision Induced Dissociation)	MS2	35.8483	100	24.2719	2604	2604	2603	mcarrera_O1301_249.RAW	F9	65154	2.33	1
High	Sequest HT	Sequest HT (A2)	A	2	EGVESLVDAVIKL		1	A0A3D8TVG9	Aldehyde-alcohol dehydrogenase OS=Listeria kieliensis OX=1621700 GN=UR08_04645 PE=3 SV=1		1	3	3	0.165	0	1	1	1	457.928	1371.77	1371.77	-2.72	-0.00124	0/0	0	0	28852.1	CID (Collision Induced Dissociation)	MS2	58.7661	88.238	14.9417	1414	1414	1410	mcarrera_O1301_243.RAW	F6	78075	2.97	1
High	Sequest HT	Sequest HT (A2)	A	2	EGVLPIC[163.03]VGK	C7(Carbamidomethyl)	1	A0A121X9U2	tRNA pseudouridine synthase B OS=Listeria monocytogenes OX=1639 GN=truB PE=3 SV=1		0	2	2	0.1366	0	1	1	1	536.3	1071.59	1071.59	6.4	0.00343	0/0	0	0	17870.9	CID (Collision Induced Dissociation)	MS2	23.9297	100	22.9591	2996	2996	2994	mcarrera_O1301_239.RAW	F4	73548	2.27	1
High	Sequest HT	Sequest HT (A2)	A	2	EGYRLLK		12	A0A618ZFB5	Site-specific integrase (Fragment) OS=Listeria monocytogenes OX=1639 GN=F3281_15155 PE=3 SV=1; Site-specific integrase OS=Listeria monocytogenes OX=1639 GN=TS78_12625 PE=3 SV=1; Site-specific integrase OS=Listeria monocytogenes OX=1639 GN=A8L61_10000 PE=3 SV=1; Site-specific integrase OS=Listeria monocytogenes OX=1639 GN=B1N06_00230 PE=3 SV=1; Site-specific integrase (Fragment) OS=Listeria monocy…	https://www.ebi.ac.uk/interpro/entry/InterPro/IPR010998/	1	2	2	0.0607	0	1	1	1	439.76	878.513	878.509	4.19	0.00184	0/0	0	0	42145.2	CID (Collision Induced Dissociation)	MS2	28.5571	100	20.7093	1933	1933	1932	mcarrera_O1301_235.RAW	F2	47876	2.14	1
High	Sequest HT	Sequest HT (A2)	A	2	EHTRPVQVGNLIIGGNKELTIQ		1	A0A4B9XXS6	Flavodoxin-dependent (E)-4-hydroxy-3-methylbut-2-enyl-diphosphate synthase OS=Listeria monocytogenes OX=1639 GN=BGM61_08955 PE=4 SV=1		1	6	6	0.0255	0	1	1	1	403.559	2416.32	2416.33	-4.91	-0.00198	0/0	0	0	3444.52	CID (Collision Induced Dissociation)	MS2	55.746	100	7.784	473	473	472	mcarrera_O1301_243.RAW	F6	61945	3.14	1
High	Sequest HT	Sequest HT (A2)	A	2	EIAGGHEKITK		1	W7CRN1	Hydroxyethylthiazole kinase OS=Brochothrix campestris FSL F6-1037 OX=1265861 GN=thiM PE=3 SV=1		1	2	2	0.1078	0	1	1	1	591.816	1182.62	1182.65	-19.58	-0.01158	0/0	0	0	24985.1	CID (Collision Induced Dissociation)	MS2	51.5455	100	21.458	2762	2762	2757	mcarrera_O1301_239.RAW	F4	65654	2.32	1
High	Sequest HT	Sequest HT (A2)	A	2	EIALGVTLP		11	A0A470Q486	50S ribosomal protein L27 OS=Listeria monocytogenes OX=1639 GN=rpmA PE=3 SV=1; 50S ribosomal protein L27 OS=Listeria seeligeri OX=1640 GN=rpmA PE=3 SV=1; 50S ribosomal protein L27 OS=Listeria floridensis FSL S10-1187 OX=1265817 GN=rpmA PE=3 SV=1; 50S ribosomal protein L27 OS=Listeria sp. SHR_NRA_18 OX=2269046 GN=rpmA PE=3 SV=1; 50S ribosomal protein L27 OS=Listeria kieliensis OX=1621700 GN=rpmA P…		2	3	3	0.1229	0	1	1	1	516.289	1546.85	1546.84	4.2	0.00217	0/0	0	0	12228.3	CID (Collision Induced Dissociation)	MS2	12.0886	100	18.8903	1859	1859	1858	mcarrera_O1301_249.RAW	F9	81028	2.93	1
High	Sequest HT	Sequest HT (A2)	A	2	EIAPLIIQTE		1	A0A660J6U0	DUF1116 domain-containing protein (Fragment) OS=Listeria monocytogenes OX=1639 GN=B4Y40_17620 PE=4 SV=1		0	2	2		0.0286	2	2	2	563.817	1126.63	1126.64	-7.16	-0.00403	0/0	0	0	2746.96	CID (Collision Induced Dissociation)	MS2	76.5904	100	31.9805	3998	3998	3995	mcarrera_O1301_243.RAW	F6	56329	2.04	0
High	Sequest HT	Sequest HT (A2)	A	2	EIARLDK		1	W7CEP4	Tail length tape measure protein OS=Brochothrix campestris FSL F6-1037 OX=1265861 GN=BCAMP_12421 PE=4 SV=1		1	2	2	0.0184	0	1	1	1	708.356	1415.7	1415.73	-18.62	-0.01318	0/0	0	0	6522.75	CID (Collision Induced Dissociation)	MS2	20.4536	100	29.5114	3266	3266	3265	mcarrera_O1301_249.RAW	F9	80889	2.17	1
High	Sequest HT	Sequest HT (A2)	A	2	EIAWSMKGLVR		1	A0A5M0Y0P4	Carbohydrate ABC transporter permease OS=Listeria monocytogenes OX=1639 GN=FQR48_14135 PE=3 SV=1		0	2	2	0.1921	0	1	1	1	742.871	1484.74	1484.71	19.89	0.01477	0/0	0	0	8747.01	CID (Collision Induced Dissociation)	MS2	0	100	24.1837	2592	2592	2588	mcarrera_O1301_249.RAW	F9	90266	2.03	1
High	Sequest HT	Sequest HT (A2)	A	2	EIDAGGGK		1	W7D5L7	Uncharacterized protein OS=Brochothrix campestris FSL F6-1037 OX=1265861 GN=BCAMP_05044 PE=4 SV=1		0	2	2		0.0195	3	3	3	373.688	746.369	746.368	1.73	0.00065	0/0	0	0	3374.41	CID (Collision Induced Dissociation)	MS2	83.1727	100	6.9993	414	414	410	mcarrera_O1301_241.RAW	F5	96102	2.01	0
High	Sequest HT	Sequest HT (A2)	A	2	EIDEANQTLVGGK		1	A0A097B2E9	Phosphoenolpyruvate synthase OS=Listeria ivanovii subsp. londoniensis OX=202752 GN=JL58_02135 PE=4 SV=1		0	3	3		0.0105	2	2	2	458.569	1373.69	1373.69	1.94	0.00089	0/0	0	0	10560.6	CID (Collision Induced Dissociation)	MS2	36.5993	100	25.2066	2577	2577	2575	mcarrera_O1301_235.RAW	F2	93392	2.84	0
High	Sequest HT	Sequest HT (A2)	A	2	EIDERLLQIAIEQDK		3	W7DQY0	Septation ring formation regulator EzrA OS=Listeria fleischmannii FSL S10-1203 OX=1265822 GN=ezrA PE=3 SV=1; Septation ring formation regulator EzrA OS=Listeria fleischmannii 1991 OX=1430899 GN=ezrA PE=3 SV=1; Septation ring formation regulator EzrA OS=Listeria fleischmannii subsp. coloradonensis OX=1081736 GN=ezrA PE=3 SV=1		1	3	3	0.0939	0	1	1	1	605.005	1813	1812.97	17.11	0.01034	0/0	0	0	23362.6	CID (Collision Induced Dissociation)	MS2	29.4367	100	22.1703	2872	2872	2871	mcarrera_O1301_239.RAW	F4	71342	2.77	1
High	Sequest HT	Sequest HT (A2)	A	2	EIDPVGSC[163.03]VGPK	C8(Carbamidomethyl)	2	W7D324	Transcription termination/antitermination protein NusA OS=Listeria riparia FSL S10-1204 OX=1265816 GN=nusA PE=3 SV=1; Transcription termination/antitermination protein NusA OS=Listeria booriae OX=1552123 GN=nusA PE=3 SV=1		0	2	2		0.0276	2	2	2	629.319	1257.63	1257.61	13.27	0.00834	0/0	0	0	8084.97	CID (Collision Induced Dissociation)	MS2	53.4211	100	35.5624	4333	4333	4332	mcarrera_O1301_243.RAW	F6	78889	2.47	0
High	Sequest HT	Sequest HT (A2)	A	2	EIDPVGScVGPK	C8(Carbamidomethyl)	2	W7D324	Transcription termination/antitermination protein NusA OS=Listeria riparia FSL S10-1204 OX=1265816 GN=nusA PE=3 SV=1; Transcription termination/antitermination protein NusA OS=Listeria booriae OX=1552123 GN=nusA PE=3 SV=1		0	2	2		0.0451	3	3	3	629.321	1257.63	1257.61	16.26	0.01022	0/0	0	0	4595.5	CID (Collision Induced Dissociation)	MS2	39.2369	100	34.9084	3883	3883	3882	mcarrera_O1301_235.RAW	F2	84278	2.33	0
High	Sequest HT	Sequest HT (A2)	A	2	EIGGQTYMVK		1	W7DJ59	Modifier protein of major autolysin LytC OS=Listeria fleischmannii FSL S10-1203 OX=1265822 GN=MCOL2_18284 PE=4 SV=1		0	2	2	0.0732	0	1	1	1	563.282	1125.56	1125.56	-4.48	-0.00252	0/0	0	0	2391.33	CID (Collision Induced Dissociation)	MS2	0	100	26.3797	3087	3087	3085	mcarrera_O1301_233.RAW	F1	61440	2.05	1
High	Sequest HT	Sequest HT (A2)	A	2	EIGSSANDISFHLQPT		1	W7C066	Uncharacterized protein OS=Listeria cornellensis FSL F6-0969 OX=1265820 GN=PCORN_00585 PE=4 SV=1		0	3	3	0.2887	0	1	1	1	572.616	1715.83	1715.82	5.95	0.0034	0/0	0	0	4159.17	CID (Collision Induced Dissociation)	MS2	23.973	100	20.2597	2092	2092	2089	mcarrera_O1301_247.RAW	F8	92209	2.91	1
High	Sequest HT	Sequest HT (A2)	A	2	EIIAEAPK		1	W7BMN2	DNA mismatch repair protein MutL OS=Listeria cornellensis FSL F6-0969 OX=1265820 GN=mutL PE=3 SV=1		0	2	2	0.0737	0	1	1	1	435.745	870.483	870.493	-11.21	-0.00488	0/0	0	0	6327.37	CID (Collision Induced Dissociation)	MS2	34.7568	100	18.9893	1777	1777	1774	mcarrera_O1301_245.RAW	F7	47662	2.17	1
High	Sequest HT	Sequest HT (A2)	A	2	EIIVEIP		3	A0A2X3JC59	Endolytic murein transglycosylase OS=Listeria fleischmannii subsp. fleischmannii OX=1671902 GN=yceG PE=3 SV=1; Uncharacterized protein OS=Listeria fleischmannii FSL S10-1203 OX=1265822 GN=MCOL2_09206 PE=4 SV=1; Endolytic murein transglycosylase OS=Listeria fleischmannii subsp. coloradonensis OX=1081736 GN=yceG PE=3 SV=1		0	2	2		0.0188	2	2	2	406.748	812.489	812.476	16.01	0.0065	0/0	0	0	88849.9	CID (Collision Induced Dissociation)	MS2	54.5586	100	27.7622	3384	3384	3381	mcarrera_O1301_243.RAW	F6	28857	2.09	0
High	Sequest HT	Sequest HT (A2)	A	2	EIKDLPK		1	A0A460LNM1	Uncharacterized protein OS=Listeria monocytogenes OX=1639 GN=APD92_15415 PE=4 SV=1		1	2	2		0.0243	3	4	4	421.759	842.511	842.498	14.72	0.0062	0/0	0	0	48026.1	CID (Collision Induced Dissociation)	MS2	45.7541	100	31.5039	3065	3065	3064	mcarrera_O1301_241.RAW	F5	60723	2.01	0
High	Sequest HT	Sequest HT (A2)	A	2	EIKHNGFR		1	A0A685T1V6	Type VI secretion protein OS=Listeria monocytogenes OX=1639 GN=WO46_14855 PE=4 SV=1		1	2	2	0.2247	0	1	1	1	500.771	1000.53	1000.53	2.24	0.00112	0/0	0	0	31530.4	CID (Collision Induced Dissociation)	MS2	13.594	100	12.6376	1392	1392	1390	mcarrera_O1301_239.RAW	F4	83400	2.27	1
High	Sequest HT	Sequest HT (A2)	A	2	EILAFTEGKNIQAAREK		1	A0A2X0RW75			2	3	3		0.0232	2	2	2	640.02	1918.05	1918.04	3.62	0.00231	0/0	0	0	6734.21	CID (Collision Induced Dissociation)	MS2	28.7249	100	17.5055	1797	1797	1793	mcarrera_O1301_243.RAW	F6	77846	2.53	0
High	Sequest HT	Sequest HT (A2)	A	2	EILEKEFK		24	A0A1E7E3A4	Cell cycle protein GpsB OS=Listeria monocytogenes OX=1639 GN=gpsB PE=3 SV=1; Cell cycle protein GpsB OS=Listeria sp. SHR_NRA_18 OX=2269046 GN=gpsB PE=3 SV=1; Cell cycle protein GpsB OS=Listeria innocua OX=1642 GN=gpsB PE=3 SV=1; Cell division regulator GpsB OS=Listeria innocua OX=1642 GN=gpsB PE=4 SV=1; Cell cycle protein GpsB OS=Listeria booriae OX=1552123 GN=gpsB PE=3 SV=1; Cell cycle protein G…		1	2	2		0.0044	2	2	2	518.29	1035.57	1035.57	0.64	0.00033	0/0	0	0	28951.8	CID (Collision Induced Dissociation)	MS2	33.9025	100	28.8015	3227	3227	3223	mcarrera_O1301_247.RAW	F8	65132	2.24	1
High	Sequest HT	Sequest HT (A2)	A	2	EILM[147.04]EK	M4(Oxidation)	1	A0A466P8S8	N-acetylglucosamine-6-phosphate deacetylase (Fragment) OS=Listeria monocytogenes OX=1639 GN=nagA PE=4 SV=1		0	2	2		0.0421	4	4	4	389.709	778.411	778.402	11.63	0.00453	0/0	0	0	16530.6	CID (Collision Induced Dissociation)	MS2	29.7749	100	23.9943	2185	2185	2184	mcarrera_O1301_241.RAW	F5	89207	2.05	0
High	Sequest HT	Sequest HT (A2)	A	2	EILRSLDKPMSGNK		1	A0A448QI31	Transposase and inactivated derivatives, IS30 family OS=Listeria grayi OX=1641 GN=NCTC10812_02612 PE=4 SV=1		1	3	3	0.0667	0	1	1	1	529.958	1587.86	1587.85	4.28	0.00227	0/0	0	0	9930.75	CID (Collision Induced Dissociation)	MS2	16.0697	100	19.7506	1797	1797	1794	mcarrera_O1301_235.RAW	F2	94458	2.55	1
High	Sequest HT	Sequest HT (A2)	A	2	EIM[147.04]DAANNTGASVK	M3(Oxidation)	15	A0A457S7W5	30S ribosomal protein S7 OS=Listeria monocytogenes OX=1639 GN=rpsG PE=3 SV=1; 30S ribosomal protein S7 OS=Listeria fleischmannii subsp. fleischmannii OX=1671902 GN=rpsG PE=3 SV=1; 30S ribosomal protein S7 OS=Listeria grayi OX=1641 GN=rpsG PE=3 SV=1; 30S ribosomal protein S7 OS=Listeria monocytogenes OX=1639 GN=rpsG PE=3 SV=1; Ribosomal protein S7 (Fragment) OS=Listeria monocytogenes OX=1639 GN=B5…		0	2	2	0.1394	0	1	1	1	718.837	1436.67	1436.67	-1.4	-0.001	0/0	0	0	3173.34	CID (Collision Induced Dissociation)	MS2	0	100	17.4234	1413	1413	1410	mcarrera_O1301_241.RAW	F5	67676	2.08	1
High	Sequest HT	Sequest HT (A2)	A	2	EIMDAANNTGASVK		15	A0A457S7W5	30S ribosomal protein S7 OS=Listeria monocytogenes OX=1639 GN=rpsG PE=3 SV=1; 30S ribosomal protein S7 OS=Listeria fleischmannii subsp. fleischmannii OX=1671902 GN=rpsG PE=3 SV=1; 30S ribosomal protein S7 OS=Listeria grayi OX=1641 GN=rpsG PE=3 SV=1; 30S ribosomal protein S7 OS=Listeria monocytogenes OX=1639 GN=rpsG PE=3 SV=1; Ribosomal protein S7 (Fragment) OS=Listeria monocytogenes OX=1639 GN=B5…		0	2	2	0.4675	0	1	1	1	710.841	1420.67	1420.67	0.58	0.00041	0/0	0	0	9032.6	CID (Collision Induced Dissociation)	MS2	0	100	26.4495	3098	3098	3093	mcarrera_O1301_233.RAW	F1	70110	4.15	1
High	Sequest HT	Sequest HT (A2)	A	2	EIMSVIGDVK		27	A0A458PBQ9	Putative ribose-phosphate pyrophosphokinase OS=Listeria monocytogenes OX=1639 GN=prs PE=3 SV=1; Putative ribose-phosphate pyrophosphokinase OS=Listeria monocytogenes serotype 1/2a OX=1906951 GN=prs PE=3 SV=1; Putative ribose-phosphate pyrophosphokinase OS=Listeria monocytogenes OX=1639 GN=prs PE=3 SV=1; Putative ribose-phosphate pyrophosphokinase OS=Listeria monocytogenes OX=1639 GN=prs PE=3 SV=1…		0	2	2	0.0138	0	1	1	1	545.8	1090.59	1090.58	11.15	0.00608	0/0	0	0	67842.8	CID (Collision Induced Dissociation)	MS2	35.9133	100	14.5744	1680	1680	1677	mcarrera_O1301_239.RAW	F4	103427	2.17	1
High	Sequest HT	Sequest HT (A2)	A	2	EINETYQIR		2	A0A0J8GJF6	GTPase HflX OS=Listeria fleischmannii 1991 OX=1430899 GN=hflX PE=3 SV=1; GTPase HflX OS=Listeria fleischmannii subsp. coloradonensis OX=1081736 GN=hflX_2 PE=3 SV=1		0	2	2	0.0078	0	1	1	1	583.298	1165.59	1165.58	3.24	0.00189	0/0	0	0	65648.6	CID (Collision Induced Dissociation)	MS2	20.3857	100	28.2329	3845	3845	3843	mcarrera_O1301_239.RAW	F4	102935	2.55	1
High	Sequest HT	Sequest HT (A2)	A	2	EINQESVVPVFH		1	A0A684DS15	Uncharacterized protein OS=Listeria monocytogenes OX=1639 GN=B4X87_16120 PE=4 SV=1		0	3	3	0.0438	0	1	1	1	466.566	1397.68	1397.71	-16.82	-0.00784	0/0	0	0	5237.5	CID (Collision Induced Dissociation)	MS2	83.4334	100	12.5298	1072	1072	1070	mcarrera_O1301_243.RAW	F6	85698	2.51	1
High	Sequest HT	Sequest HT (A2)	A	2	EIPNGKR		2	W7D8A9	Aspartate ammonia-lyase OS=Listeria riparia FSL S10-1204 OX=1265816 GN=PRIP_06003 PE=4 SV=1; Uncharacterized protein OS=Listeriaceae bacterium FSL A5-0209 OX=1497679 GN=EP56_00925 PE=4 SV=1		1	2	2	0	0	1	1	1	407.24	813.473	813.458	18.85	0.00767	0/0	0	0	5511.79	CID (Collision Induced Dissociation)	MS2	65.138	100	33.6711	3751	3751	3748	mcarrera_O1301_247.RAW	F8	44111	2	1
High	Sequest HT	Sequest HT (A2)	A	2	EIQEVNKQIVLYAESEM[147.04]DLNGM[147.04]G	M17(Oxidation); M22(Oxidation)	1	A0AJS6	Serine/threonine phosphatase stp OS=Listeria welshimeri serovar 6b (strain ATCC 35897 / DSM 20650 / SLCC5334) OX=386043 GN=stp PE=3 SV=1		1	5	5	0.158	0	1	1	1	529.25	2642.22	2642.23	-4.36	-0.0023	0/0	0	0	5152.96	CID (Collision Induced Dissociation)	MS2	2.33357	100	15.6856	1253	1253	1249	mcarrera_O1301_235.RAW	F2	64435	3.48	1
High	Sequest HT	Sequest HT (A2)	A	2	EIQFNIQR		1	A0A5D5KRT5	Uncharacterized protein OS=Listeria monocytogenes OX=1639 GN=FZX01_03800 PE=4 SV=1		0	2	2		0.0476	3	3	3	524.288	1047.57	1047.56	10.96	0.00574	0/0	0	0	3713.03	CID (Collision Induced Dissociation)	MS2	53.9692	100	23.0943	2481	2481	2479	mcarrera_O1301_247.RAW	F8	100570	2	0
High	Sequest HT	Sequest HT (A2)	A	2	EISSDSHPFYTGK		12	A0ALN3	50S ribosomal protein L31 type B OS=Listeria welshimeri serovar 6b (strain ATCC 35897 / DSM 20650 / SLCC5334) OX=386043 GN=rpmE2 PE=3 SV=1; 50S ribosomal protein L31 type B OS=Listeria seeligeri OX=1640 GN=rpmE2 PE=3 SV=1; 50S ribosomal protein L31 type B OS=Listeria floridensis FSL S10-1187 OX=1265817 GN=rpmE2 PE=3 SV=1; 50S ribosomal protein L31 type B OS=Listeria weihenstephanensis FSL R9-0317…		0	2	2	0.4549	0	1	1	1	734.343	1467.68	1467.68	2.19	0.00161	0/0	0	0	7949.61	CID (Collision Induced Dissociation)	MS2	16.3383	100	28.9227	2680	2680	2678	mcarrera_O1301_237.RAW	F3	65872	2.88	1
High	Sequest HT	Sequest HT (A2)	A	2	EISSDSHPFYTGKQK		12	A0ALN3	50S ribosomal protein L31 type B OS=Listeria welshimeri serovar 6b (strain ATCC 35897 / DSM 20650 / SLCC5334) OX=386043 GN=rpmE2 PE=3 SV=1; 50S ribosomal protein L31 type B OS=Listeria seeligeri OX=1640 GN=rpmE2 PE=3 SV=1; 50S ribosomal protein L31 type B OS=Listeria floridensis FSL S10-1187 OX=1265817 GN=rpmE2 PE=3 SV=1; 50S ribosomal protein L31 type B OS=Listeria weihenstephanensis FSL R9-0317…		1	2	2	0.4119	0	1	1	1	862.419	1723.83	1723.83	1.36	0.00117	0/0	0	0	6863.92	CID (Collision Induced Dissociation)	MS2	0	100	23.3131	2684	2684	2679	mcarrera_O1301_243.RAW	F6	94207	3.18	1
High	Sequest HT	Sequest HT (A2)	A	2	EITAGDNFDPK		1	A0A2X3HGT4	C protein alpha-antigen OS=Listeria fleischmannii subsp. fleischmannii OX=1671902 GN=bca PE=4 SV=1		0	2	2		0.0409	4	4	4	603.795	1206.58	1206.56	16.06	0.00969	0/0	0	0	2207.93	CID (Collision Induced Dissociation)	MS2	83.9833	100	32.6811	4086	4086	4084	mcarrera_O1301_243.RAW	F6	87979	2.11	0
High	Sequest HT	Sequest HT (A2)	A	2	EITYTVNTLK		3	A0A097B386	LRR_adjacent domain-containing protein OS=Listeria ivanovii subsp. londoniensis OX=202752 GN=JL58_03760 PE=4 SV=1; LPXTG cell wall anchor domain-containing protein OS=Listeria seeligeri OX=1640 GN=EOT00_03815 PE=4 SV=1; Internalin A (Fragment) OS=Listeria seeligeri FSL N1-067 OX=702453 GN=NT03LS_0904 PE=4 SV=1		0	2	2	0.0594	0	1	1	1	591.325	1181.64	1181.64	1.08	0.00064	0/0	0	0	3734.43	CID (Collision Induced Dissociation)	MS2	40.8459	100	35.5192	4722	4722	4719	mcarrera_O1301_239.RAW	F4	63039	2.19	1
High	Sequest HT	Sequest HT (A2)	A	2	EIVSGKIMLHSS		1	A0A465X6T7	Chaperone protein ClpB OS=Listeria monocytogenes OX=1639 GN=clpB PE=3 SV=1		1	2	2		0.0421	3	3	3	650.843	1300.68	1300.69	-10.53	-0.00685	0/0	0	0	851.403	CID (Collision Induced Dissociation)	MS2	72.1079	100	35.277	3920	3920	3917	mcarrera_O1301_235.RAW	F2	91356	2.05	0
High	Sequest HT	Sequest HT (A2)	A	2	EIVTLDGEIR		1	A0A4R6ZR71	Phenylalanine--tRNA ligase beta subunit OS=Listeria rocourtiae OX=647910 GN=pheT PE=3 SV=1		0	2	2		0.0381	3	3	3	572.808	1144.61	1144.62	-10.13	-0.0058	0/0	0	0	4713.09	CID (Collision Induced Dissociation)	MS2	54.5738	100	30.3728	3776	3776	3772	mcarrera_O1301_243.RAW	F6	101933	2.02	0
High	Sequest HT	Sequest HT (A2)	A	2	EIVVGERR		39	A0A3H2VY18	ParB/RepB/Spo0J family partition protein OS=Listeria monocytogenes OX=1639 GN=AF200_06715 PE=3 SV=1; ParB family chromosome partition protein OS=Listeria floridensis FSL S10-1187 OX=1265817 GN=MFLO_14447 PE=3 SV=1; ParB/RepB/Spo0J family partition protein OS=Listeria seeligeri OX=1640 GN=EOT00_00040 PE=3 SV=1; Chromosome partition protein, ParB family OS=Listeria welshimeri serovar 6b (strain ATC…		1	2	2		0.0242	2	2	2	479.272	957.537	957.548	-10.78	-0.00516	0/0	0	0	8839.09	CID (Collision Induced Dissociation)	MS2	65.0163	100	28.1134	3826	3826	3824	mcarrera_O1301_239.RAW	F4	85824	2.02	0
High	Sequest HT	Sequest HT (A2)	A	2	EIYQKY		1	A0A473Q5Y4	S-adenosylmethionine synthetase OS=Listeria monocytogenes OX=1639 GN=A7G99_13510 PE=4 SV=1		1	2	2	0.0268	0	1	1	1	422.222	843.437	843.425	14.06	0.00593	0/0	0	0	7102.57	CID (Collision Induced Dissociation)	MS2	48.0416	100	12.771	907	907	906	mcarrera_O1301_241.RAW	F5	57966	2.24	1
High	Sequest HT	Sequest HT (A2)	A	2	EKASGRQGIQK		2	A0A2X0SDQ7	Mannitol-specific PTS enzyme IIABC component OS=Brochothrix thermosphacta OX=2756 GN=mtlA PE=4 SV=1; PTS EIIC type-2 domain-containing protein OS=Brochothrix thermosphacta OX=2756 GN=CNY62_05750 PE=4 SV=1		2	3	3		0.0115	2	2	2	401.232	1201.68	1201.66	12.84	0.00514	0/0	0	0	54959.4	CID (Collision Induced Dissociation)	MS2	46.3622	100	15.8724	1419	1419	1416	mcarrera_O1301_245.RAW	F7	84067	2.57	0
High	Sequest HT	Sequest HT (A2)	A	2	EKDAISLLQK		2	A0A097B2S2	ATP phosphoribosyltransferase OS=Listeria ivanovii subsp. londoniensis OX=202752 GN=hisG PE=3 SV=1; ATP phosphoribosyltransferase OS=Listeria ivanovii (strain ATCC BAA-678 / PAM 55) OX=881621 GN=hisG PE=3 SV=1		1	3	3	0.0357	0	1	1	1	382.224	1144.66	1144.66	-0.39	-0.00015	0/0	0	0	99592.6	CID (Collision Induced Dissociation)	MS2	13.0576	100	14.8174	1281	1281	1280	mcarrera_O1301_245.RAW	F7	72347	2.52	1
High	Sequest HT	Sequest HT (A2)	A	2	EKEGDAYILSEK		1	W7D9K4	PTS system IIA 2 domain protein OS=Listeria riparia FSL S10-1204 OX=1265816 GN=PRIP_04733 PE=4 SV=1		1	2	2	0.1011	0	1	1	1	691.336	1381.66	1381.68	-14.79	-0.01022	0/0	0	0	26118.3	CID (Collision Induced Dissociation)	MS2	21.8644	100	26.4019	3558	3558	3552	mcarrera_O1301_239.RAW	F4	85317	2.77	1
High	Sequest HT	Sequest HT (A2)	A	2	EKGLSLNGDNVK		38	A0A5L9CW54	Glycerophosphodiester phosphodiesterase OS=Listeria monocytogenes OX=1639 GN=FL873_07345 PE=4 SV=1; Glycerophosphodiester phosphodiesterase OS=Listeria monocytogenes OX=1639 GN=EAE41_04535 PE=4 SV=1; Glycerophosphodiester phosphodiesterase OS=Listeria monocytogenes OX=1639 GN=QJ38_10390 PE=4 SV=1; Glycerophosphodiester phosphodiesterase OS=Listeria monocytogenes OX=1639 GN=FL876_09810 PE=4 SV=1; …		1	4	4	0.1661	0	1	1	1	360.434	1438.71	1438.69	14.72	0.0053	0/0	0	0	5859.63	CID (Collision Induced Dissociation)	MS2	63.8995	100	10.5347	803	803	802	mcarrera_O1301_249.RAW	F9	97253	3.01	1
High	Sequest HT	Sequest HT (A2)	A	2	EKLIEELYR		1	A0A466TJD4	Site-specific integrase OS=Listeria monocytogenes OX=1639 GN=B4X80_17710 PE=3 SV=1		1	3	3	0.092	0	1	1	1	398.229	1192.67	1192.66	13.01	0.00517	0/0	0	0	14732.2	CID (Collision Induced Dissociation)	MS2	48.0513	100	17.4383	1487	1487	1486	mcarrera_O1301_235.RAW	F2	62329	2.61	1
High	Sequest HT	Sequest HT (A2)	A	2	EKM[147.04]ALEKNWK	M3(Oxidation)	1	A0A291KGZ3	DUF3139 domain-containing protein OS=Brochothrix thermosphacta OX=2756 GN=CNY62_08010 PE=4 SV=1		2	3	3		0.0287	4	4	4	431.568	1292.69	1292.67	16.78	0.00723	0/0	0	0	894929	CID (Collision Induced Dissociation)	MS2	7.15754	27.188	9.2735	554	554	553	mcarrera_O1301_235.RAW	F2	97382	3.05	0
High	Sequest HT	Sequest HT (A2)	A	2	EKM[147.04]NTMNLNK	M3(Oxidation)	1	A0A4R6ZRX2	Uncharacterized protein OS=Listeria rocourtiae OX=647910 GN=DFP96_101101 PE=4 SV=1		1	2	2	0.0591	0	1	1	1	619.786	1238.56	1238.59	-17.88	-0.01107	0/0	0	0	5251.28	CID (Collision Induced Dissociation)	MS2	0	100	8.8435	844	844	839	mcarrera_O1301_239.RAW	F4	54600	2.03	1
High	Sequest HT	Sequest HT (A2)	A	2	EKNGMKVYR		1	G2ZAE3	Uncharacterized protein OS=Listeria ivanovii (strain ATCC BAA-678 / PAM 55) OX=881621 GN=LIV_1634 PE=4 SV=1		2	2	2	0.2153	0	1	1	1	562.802	1124.6	1124.59	8.55	0.00481	0/0	0	0	12273.5	CID (Collision Induced Dissociation)	MS2	37.995	100	23.4148	2317	2317	2315	mcarrera_O1301_235.RAW	F2	72808	2.09	1
High	Sequest HT	Sequest HT (A2)	A	2	EKTSSIITVMK		1	E3YRP0	Sensor histidine kinase ResE OS=Listeria marthii FSL S4-120 OX=702457 GN=NT05LM_2289 PE=4 SV=1		1	3	3		0.0309	3	3	3	412.896	1236.67	1236.69	-10.21	-0.00421	0/0	0	0	39612.3	CID (Collision Induced Dissociation)	MS2	38.9294	100	20.5992	1917	1917	1915	mcarrera_O1301_235.RAW	F2	73306	2.51	0
High	Sequest HT	Sequest HT (A2)	A	2	EKYIWENEQ		2	A0A4R6ZQX7	Glycosyltransferase involved in cell wall biosynthesis OS=Listeria rocourtiae OX=647910 GN=DFP96_102135 PE=4 SV=1; Glycos_transf_1 domain-containing protein OS=Listeriaceae bacterium FSL A5-0209 OX=1497679 GN=EP56_17750 PE=4 SV=1		1	2	2		0.0258	3	3	3	619.786	1238.56	1238.57	-3.17	-0.00196	0/0	0	0	3561.68	CID (Collision Induced Dissociation)	MS2	0	100	6.6572	529	529	525	mcarrera_O1301_239.RAW	F4	54599	2.27	0
High	Sequest HT	Sequest HT (A2)	A	2	ELAEDVDTLER		1	A0A3H2VX81	Uncharacterized protein OS=Listeria monocytogenes OX=1639 GN=AF200_03085 PE=4 SV=1		0	2	2		0.0093	2	2	2	645.304	1289.6	1289.62	-16.62	-0.01072	0/0	0	0	5247.06	CID (Collision Induced Dissociation)	MS2	0	100	16.1823	1933	1933	1928	mcarrera_O1301_239.RAW	F4	55768	2.13	0
High	Sequest HT	Sequest HT (A2)	A	2	ELAEKIYVSR		3	A0A473T4H5	XRE family transcriptional regulator OS=Listeria monocytogenes OX=1639 GN=AFW23_14780 PE=4 SV=1; XRE family transcriptional regulator OS=Listeria monocytogenes OX=1639 GN=MY31_14785 PE=4 SV=1; XRE family transcriptional regulator OS=Listeria monocytogenes OX=1639 GN=WN83_15175 PE=4 SV=1		1	2	2	0.0478	0	1	1	1	604.327	1207.65	1207.67	-17.77	-0.01073	0/0	0	0	4429.92	CID (Collision Induced Dissociation)	MS2	50.7391	100	24.8738	2528	2528	2525	mcarrera_O1301_235.RAW	F2	92448	2.09	1
High	Sequest HT	Sequest HT (A2)	A	2	ELAIQQGVDTKY		1	A0A5D5KB88	TetR/AcrR family transcriptional regulator OS=Listeria monocytogenes OX=1639 GN=FZX01_13735 PE=4 SV=1		0	2	2	0.1232	0	1	1	1	365.213	729.418	729.414	5.33	0.00194	0/0	0	0	12776.8	CID (Collision Induced Dissociation)	MS2	61.6967	100	22.0546	2285	2285	2284	mcarrera_O1301_249.RAW	F9	89751	2.03	1
High	Sequest HT	Sequest HT (A2)	A	2	ELARLDK		1	W7CL70	Wall-associated protein OS=Listeria floridensis FSL S10-1187 OX=1265817 GN=MFLO_01145 PE=4 SV=1		2	2	2	0.0502	0	1	1	1	439.274	877.541	877.537	5.31	0.00233	0/0	0	0	5599.89	CID (Collision Induced Dissociation)	MS2	54.8328	100	8.6384	587	587	585	mcarrera_O1301_249.RAW	F9	18880	2.19	1
High	Sequest HT	Sequest HT (A2)	A	2	ELASISPK		4	A0A0E1R9Z6	50S ribosomal protein L30 OS=Listeria monocytogenes serotype 4b str. LL195 OX=1230340 GN=rpmD PE=3 SV=1; 50S ribosomal protein L30 OS=Listeria monocytogenes serotype 4b (strain F2365) OX=265669 GN=rpmD PE=3 SV=1; 50S ribosomal protein L30 OS=Listeria monocytogenes OX=1639 GN=rpmD PE=3 SV=1; 50S ribosomal protein L30 OS=Listeria welshimeri serovar 6b (strain ATCC 35897 / DSM 20650 / SLCC5334) OX=3…		0	2	2		0	2	2	2	576.338	1151.67	1151.66	3.81	0.00219	0/0	0	0	52467.9	CID (Collision Induced Dissociation)	MS2	34.2533	100	19.464	1933	1933	1932	mcarrera_O1301_249.RAW	F9	30955	2.51	1
High	Sequest HT	Sequest HT (A2)	A	2	ELAYNNVLR		7	A0A685E6Q7	Insulinase family protein OS=Listeria monocytogenes OX=1639 GN=ABF16_09340 PE=4 SV=1; Peptidase M16 inactive domain protein OS=Listeria innocua ATCC 33091 OX=1002366 GN=HMPREF0557_02052 PE=4 SV=1; Insulinase family protein OS=Listeria monocytogenes OX=1639 GN=D9956_03035 PE=4 SV=1; Lin1429 protein OS=Listeria innocua serovar 6a (strain ATCC BAA-680 / CLIP 11262) OX=272626 GN=lin1429 PE=4 SV=1; Pe…		0	3	3	0.1703	0	1	1	1	364.535	1091.59	1091.58	5.23	0.0019	0/0	0	0	5260.77	CID (Collision Induced Dissociation)	MS2	56.3169	100	25.1021	2562	2562	2559	mcarrera_O1301_235.RAW	F2	106648	2.76	1
High	Sequest HT	Sequest HT (A2)	A	2	ELDVTHNPQLYS		2	E3ZMJ3	N-carbamoyl-L-amino-acid hydrolase (Fragment) OS=Listeria seeligeri FSL N1-067 OX=702453 GN=NT03LS_0647 PE=4 SV=1; Zn-dependent hydrolase OS=Listeria seeligeri OX=1640 GN=EOT00_02705 PE=4 SV=1		0	2	2		0.0237	2	2	2	529.775	1058.54	1058.56	-16.16	-0.00855	0/0	0	0	19582.5	CID (Collision Induced Dissociation)	MS2	26.6365	100	29.8525	3299	3299	3298	mcarrera_O1301_249.RAW	F9	72874	2.47	0
High	Sequest HT	Sequest HT (A2)	A	2	ELEADLGVPAK		2	A0A5B8A8P2	Methyltransferase domain-containing protein OS=Listeria seeligeri OX=1640 GN=EOT00_02675 PE=4 SV=1; SAM-dependent methyltransferase OS=Listeria seeligeri FSL N1-067 OX=702453 GN=NT03LS_0641 PE=4 SV=1		0	2	2	0.0588	0	1	1	1	571.316	1141.62	1141.61	12.28	0.00701	0/0	0	0	672855	CID (Collision Induced Dissociation)	MS2	12.5795	42.75	24.7753	3292	3292	3291	mcarrera_O1301_239.RAW	F4	56272	2.04	1
High	Sequest HT	Sequest HT (A2)	A	2	ELEEEKVIK		1	A0A0J8J107	HD domain-containing protein OS=Listeria fleischmannii 1991 OX=1430899 GN=X560_2527 PE=4 SV=1		1	2	2		0.0196	3	3	3	558.815	1116.62	1116.61	7.01	0.00392	0/0	0	0	1822.08	CID (Collision Induced Dissociation)	MS2	60.7054	100	20.4148	1949	1949	1947	mcarrera_O1301_245.RAW	F7	96957	2	0
High	Sequest HT	Sequest HT (A2)	A	2	ELEM[147.04]RLQR	M4(Oxidation)	8	A0A5M3C6J7	Uridine kinase OS=Listeria monocytogenes OX=1639 GN=GCV57_12580 PE=4 SV=1; Uridine kinase (Fragment) OS=Listeria monocytogenes OX=1639 GN=Y330_14555 PE=4 SV=1; Uridine kinase OS=Listeria monocytogenes OX=1639 GN=Y444_14880 PE=4 SV=1; Uridine kinase (Fragment) OS=Listeria monocytogenes OX=1639 GN=ARR18_15500 PE=4 SV=1; Uridine kinase (Fragment) OS=Listeria monocytogenes OX=1639 GN=E2C61_15245 PE=4…		1	2	2		0.0324	2	2	2	545.78	1090.55	1090.57	-13.25	-0.00723	0/0	0	0	29234.5	CID (Collision Induced Dissociation)	MS2	34.0532	100	16.8443	2040	2040	2034	mcarrera_O1301_239.RAW	F4	97295	2.09	0
High	Sequest HT	Sequest HT (A2)	A	2	ELGLVADQIISM[147.04]K	M12(Oxidation)	1	A0A5L5CPP1	Precorrin-6A reductase OS=Listeria monocytogenes OX=1639 GN=cobK PE=4 SV=1		0	3	3	0.1383	0	1	1	1	478.258	1432.76	1432.77	-7.66	-0.00366	0/0	0	0	30813.3	CID (Collision Induced Dissociation)	MS2	11.4133	100	26.8183	2804	2804	2803	mcarrera_O1301_235.RAW	F2	104241	2.53	1
High	Sequest HT	Sequest HT (A2)	A	2	ELIANFRKEH		1	W7BY33	Wall teichoic acid glycosylation protein GtcA OS=Listeria cornellensis FSL F6-0969 OX=1265820 GN=PCORN_03348 PE=4 SV=1		2	2	2		0.0196	3	3	3	628.829	1256.65	1256.67	-19.51	-0.01226	0/0	0	0	3191.74	CID (Collision Induced Dissociation)	MS2	27.3228	100	34.8535	3246	3246	3244	mcarrera_O1301_237.RAW	F3	79684	2	0
High	Sequest HT	Sequest HT (A2)	A	2	ELIEEYDVR		29	A0A0B8R540	Putative sugar uptake ABC transporter, ATP binding protein OS=Listeria monocytogenes OX=1639 GN=LmNIHS28_01982 PE=4 SV=1; ATP-binding cassette domain-containing protein (Fragment) OS=Listeria monocytogenes OX=1639 GN=B1O28_17200 PE=4 SV=1; ABC transporter ATP-binding protein OS=Listeria monocytogenes OX=1639 GN=AAU23_03045 PE=4 SV=1; ABC transporter ATP-binding protein OS=Listeria monocytogenes O…		0	2	2		0.0392	3	3	3	583.298	1165.59	1165.57	12.87	0.0075	0/0	0	0	65648.6	CID (Collision Induced Dissociation)	MS2	20.3857	100	28.2329	3845	3845	3843	mcarrera_O1301_239.RAW	F4	102935	2.45	0
High	Sequest HT	Sequest HT (A2)	A	2	ELIM[147.04]TR	M4(Oxidation)	8	A0A472BA40	Uncharacterized protein OS=Listeria monocytogenes OX=1639 GN=AF154_13935 PE=4 SV=1; Uncharacterized protein OS=Listeria monocytogenes OX=1639 GN=ARH22_06460 PE=4 SV=1; Uncharacterized protein OS=Listeria monocytogenes OX=1639 GN=ARW31_08315 PE=4 SV=1; Uncharacterized protein OS=Listeria monocytogenes OX=1639 GN=AAV13_11225 PE=4 SV=1; Uncharacterized protein OS=Listeria monocytogenes OX=1639 GN=EJ…		0	2	2		0.028	3	3	3	389.709	778.411	778.413	-2.8	-0.00109	0/0	0	0	16530.6	CID (Collision Induced Dissociation)	MS2	29.7749	100	23.9943	2185	2185	2184	mcarrera_O1301_241.RAW	F5	89207	2.08	0
High	Sequest HT	Sequest HT (A2)	A	2	ELKATNIQ		1	A0A466T716	ABC transporter ATP-binding protein (Fragment) OS=Listeria monocytogenes OX=1639 GN=B4Y19_16795 PE=4 SV=1		0	2	2		0.0275	3	3	3	513.785	1026.56	1026.56	4	0.00205	0/0	0	0	10594.6	CID (Collision Induced Dissociation)	MS2	35.4578	100	29.4397	3258	3258	3256	mcarrera_O1301_249.RAW	F9	38673	2.12	0
High	Sequest HT	Sequest HT (A2)	A	2	ELKDLPK		3	G2ZDB4	Putative carbonic anhydrase OS=Listeria ivanovii (strain ATCC BAA-678 / PAM 55) OX=881621 GN=LIV_0745 PE=4 SV=1; Carbonic anhydrase OS=Listeria seeligeri OX=1640 GN=EOT00_04165 PE=4 SV=1; Carbonic anhydrase OS=Listeria ivanovii subsp. londoniensis OX=202752 GN=JL58_04185 PE=4 SV=1		1	2	2		0.0243	3	3	3	421.759	842.511	842.498	14.72	0.0062	0/0	0	0	48026.1	CID (Collision Induced Dissociation)	MS2	45.7541	100	31.5039	3065	3065	3064	mcarrera_O1301_241.RAW	F5	60723	2.01	0
High	Sequest HT	Sequest HT (A2)	A	2	ELLGGVGSKERR		1	W7BF42	UPF0398 protein PGRAN_01545 OS=Listeria grandensis FSL F6-0971 OX=1265819 GN=PGRAN_01545 PE=3 SV=1		0	2	2	1	0	1	1	1	703.361	1405.72	1405.7	8.51	0.00598	0/0	0	0	5076.2	CID (Collision Induced Dissociation)	MS2	10.7647	100	32.4629	3513	3513	3512	mcarrera_O1301_249.RAW	F9	101240	2.05	1
High	Sequest HT	Sequest HT (A2)	A	2	ELLLSEGVKFKE		6	A0A3T2F505	MGMT family protein OS=Listeria monocytogenes OX=1639 GN=A8N46_01710 PE=4 SV=1; MGMT family protein OS=Listeria monocytogenes OX=1639 GN=ARW37_05745 PE=4 SV=1; MGMT family protein OS=Listeria monocytogenes OX=1639 GN=A3R04_01475 PE=4 SV=1; MGMT family protein OS=Listeria monocytogenes OX=1639 GN=BEL09_09445 PE=4 SV=1; MGMT family protein OS=Listeria monocytogenes OX=1639 GN=F1G39_13200 PE=4 SV=1;…		2	3	3	0.004	0	1	1	1	464.603	1391.79	1391.78	11.05	0.00512	0/0	0	0	22014.8	CID (Collision Induced Dissociation)	MS2	21.118	100	20.1591	1854	1854	1852	mcarrera_O1301_235.RAW	F2	44630	2.52	1
High	Sequest HT	Sequest HT (A2)	A	2	ELLM[147.04]EK	M4(Oxidation)	7	A0A684G6Y6	Uncharacterized protein (Fragment) OS=Listeria monocytogenes OX=1639 GN=ARS65_15990 PE=4 SV=1; DNA internalization-related competence protein ComEC/Rec2 OS=Listeria monocytogenes OX=1639 GN=AF200_04170 PE=4 SV=1; DNA internalization-related competence protein ComEC/Rec2 OS=Listeria innocua OX=1642 GN=GRW99_11055 PE=4 SV=1; Uncharacterized protein (Fragment) OS=Listeria monocytogenes OX=1639 GN=Y1…		0	2	2		0.0421	4	5	5	389.709	778.411	778.402	11.63	0.00453	0/0	0	0	16530.6	CID (Collision Induced Dissociation)	MS2	29.7749	100	23.9943	2185	2185	2184	mcarrera_O1301_241.RAW	F5	89207	2.05	0
High	Sequest HT	Sequest HT (A2)	A	2	ELLNSNNLR		1	A0A5L8YQM6	Uncharacterized protein OS=Listeria monocytogenes OX=1639 GN=AYJ61_03975 PE=4 SV=1		0	2	2	0.0249	0	1	1	1	536.786	1072.56	1072.57	-9.14	-0.0049	0/0	0	0	6.81385e+06	CID (Collision Induced Dissociation)	MS2	7.72235	5.002	29.8845	4096	4096	4095	mcarrera_O1301_239.RAW	F4	88404	2.01	1
High	Sequest HT	Sequest HT (A2)	A	2	ELM[147.04]EAEPRYQR	M3(Oxidation)	2	A0A5B8ADG2	Thiol reductant ABC exporter subunit CydC OS=Listeria seeligeri OX=1640 GN=cydC PE=4 SV=1; ABC transporter, CydDC cysteine exporter (CydDC-E) family, permease/ATP-binding protein CydC OS=Listeria seeligeri FSL N1-067 OX=702453 GN=NT03LS_3117 PE=4 SV=1		1	2	2	0.0702	0	1	1	1	719.354	1437.7	1437.68	15.22	0.01094	0/0	0	0	36262.6	CID (Collision Induced Dissociation)	MS2	19.4609	100	16.8386	2039	2039	2034	mcarrera_O1301_239.RAW	F4	98682	2.42	1
High	Sequest HT	Sequest HT (A2)	A	2	ELNEGGK		1	A0A099W441	Uncharacterized protein OS=Listeriaceae bacterium FSL A5-0209 OX=1497679 GN=EP56_14820 PE=4 SV=1		0	2	2		0.0098	2	2	2	373.688	746.369	746.368	1.73	0.00065	0/0	0	0	3374.41	CID (Collision Induced Dissociation)	MS2	83.1727	100	6.9993	414	414	410	mcarrera_O1301_241.RAW	F5	96102	2.03	0
High	Sequest HT	Sequest HT (A2)	A	2	ELNISIGAR		1	A0A5L3X2F5	Uncharacterized protein OS=Listeria monocytogenes OX=1639 GN=AFT97_14150 PE=4 SV=1		0	2	2		0.0146	3	3	3	486.781	972.555	972.547	7.84	0.00381	0/0	0	0	4069.5	CID (Collision Induced Dissociation)	MS2	21.5446	100	18.1605	1668	1668	1665	mcarrera_O1301_245.RAW	F7	101716	2.02	0
High	Sequest HT	Sequest HT (A2)	A	2	ELPNGKR		1	A0A403JMI5	NUDIX hydrolase OS=Listeria monocytogenes OX=1639 GN=D9956_09345 PE=4 SV=1		1	2	2		0	1	2	2	407.24	813.473	813.458	18.85	0.00767	0/0	0	0	5511.79	CID (Collision Induced Dissociation)	MS2	65.138	100	33.6711	3751	3751	3748	mcarrera_O1301_247.RAW	F8	44111	2	1
High	Sequest HT	Sequest HT (A2)	A	2	ELRGNIK		1	A0A099WEA7	Fibronectin-binding protein OS=Listeria booriae OX=1552123 GN=EP57_05220 PE=4 SV=1		1	2	2		0.0144	3	3	3	415.249	829.491	829.489	2.84	0.00118	0/0	0	0	60188	CID (Collision Induced Dissociation)	MS2	23.7573	100	9.1811	889	889	887	mcarrera_O1301_239.RAW	F4	99714	2.06	0
High	Sequest HT	Sequest HT (A2)	A	2	ELTAEYDGRNPLAIGILKGATP		2	A0A378MF10	tRNA(Ile)-lysidine synthase OS=Listeria grayi OX=1641 GN=tilS PE=3 SV=1; tRNA(Ile)-lysidine synthase OS=Listeria grayi OX=1641 GN=tilS PE=3 SV=1		2	6	6	0.0497	0	1	1	1	384.05	2299.26	2299.23	14.48	0.00555	0/0	0	0	12286.6	CID (Collision Induced Dissociation)	MS2	53.0642	100	10.518	804	804	802	mcarrera_O1301_243.RAW	F6	59162	3.02	1
High	Sequest HT	Sequest HT (A2)	A	2	ELTNFM[147.04]AK	M6(Oxidation)	1	A0A4R6ZJ45	Peptide chain release factor 2 OS=Listeria rocourtiae OX=647910 GN=prfB PE=3 SV=1		0	2	2		0.037	2	2	2	485.245	969.483	969.471	12.09	0.00586	0/0	0	0	320381	CID (Collision Induced Dissociation)	MS2	12.5301	44.071	23.5849	3095	3095	3094	mcarrera_O1301_239.RAW	F4	55862	2.34	0
High	Sequest HT	Sequest HT (A2)	A	2	ELVAITGLP		17	A0A473SL82	Ribosome-recycling factor OS=Listeria monocytogenes OX=1639 GN=frr PE=3 SV=1; Ribosome recycling factor OS=Listeria monocytogenes OX=1639 GN=F2B64_04700 PE=4 SV=1; Ribosome-recycling factor OS=Listeria monocytogenes OX=1639 GN=frr PE=3 SV=1; Ribosome-recycling factor OS=Listeria monocytogenes OX=1639 GN=frr PE=3 SV=1; Ribosome-recycling factor OS=Listeria ivanovii (strain ATCC BAA-678 / PAM 55) O…		0	2	2	1	0	1	1	1	574.268	1147.53	1147.52	5.26	0.00302	0/0	0	0	11173.4	CID (Collision Induced Dissociation)	MS2	23.2826	100	25.1927	2729	2729	2728	mcarrera_O1301_249.RAW	F9	51030	2.67	1
High	Sequest HT	Sequest HT (A2)	A	2	ELVAQGSTVTFV		5	A0A099WJT9	Dihydroorotate dehydrogenase B (NAD(+)), electron transfer subunit OS=Listeriaceae bacterium FSL A5-0209 OX=1497679 GN=pyrK PE=3 SV=1; Dihydroorotate dehydrogenase B (NAD(+)), electron transfer subunit OS=Listeria riparia FSL S10-1204 OX=1265816 GN=pyrK PE=3 SV=1; Dihydroorotate dehydrogenase B (NAD(+)), electron transfer subunit OS=Listeria cornellensis FSL F6-0969 OX=1265820 GN=pyrK PE=3 SV=1; …		0	2	2	0.1063	0	1	1	1	625.835	1250.66	1250.66	-0.29	-0.00018	0/0	0	0	8775.43	CID (Collision Induced Dissociation)	MS2	10.6938	100	29.233	3283	3283	3280	mcarrera_O1301_247.RAW	F8	95862	2.07	1
High	Sequest HT	Sequest HT (A2)	A	2	ELVPDEGSLL		33	A0A686NL68	Peptide ABC transporter substrate-binding protein OS=Listeria monocytogenes OX=1639 GN=ABZ07_13125 PE=4 SV=1; Peptide ABC transporter substrate-binding protein OS=Listeria monocytogenes OX=1639 GN=ALZ22_09925 PE=4 SV=1; Peptide ABC transporter substrate-binding protein OS=Listeria monocytogenes OX=1639 GN=Y404_12060 PE=4 SV=1; Peptide ABC transporter substrate-binding protein OS=Listeria monocyto…		0	2	2	0.0194	0	1	1	1	640.815	1280.62	1280.65	-19.24	-0.01232	0/0	0	0	3133.48	CID (Collision Induced Dissociation)	MS2	0	100	28.4887	3150	3150	3148	mcarrera_O1301_249.RAW	F9	83385	2.06	1
High	Sequest HT	Sequest HT (A2)	A	2	ELVVGERR		6	A0A3N9TSG8	ParB/RepB/Spo0J family partition protein OS=Listeria sp. SHR_NRA_18 OX=2269046 GN=DUK53_06990 PE=3 SV=1; Chromosome partition protein, ParB family OS=Listeria grandensis FSL F6-0971 OX=1265819 GN=PGRAN_09046 PE=3 SV=1; Chromosome partition protein, ParB family OS=Listeria riparia FSL S10-1204 OX=1265816 GN=PRIP_07253 PE=3 SV=1; Chromosome segregation DNA-binding protein OS=Listeria rocourtiae OX=…	https://www.ebi.ac.uk/interpro/entry/InterPro/IPR036086/	1	2	2		0.0242	2	3	3	479.272	957.537	957.548	-10.78	-0.00516	0/0	0	0	8839.09	CID (Collision Induced Dissociation)	MS2	65.0163	100	28.1134	3826	3826	3824	mcarrera_O1301_239.RAW	F4	85824	2.02	0
High	Sequest HT	Sequest HT (A2)	A	2	ELWAGEVVM[147.04]DLK	M9(Oxidation)	2	A0A474QDQ7	Peptide methionine sulfoxide reductase MsrB OS=Listeria monocytogenes OX=1639 GN=msrB PE=3 SV=1; Peptide methionine sulfoxide reductase MsrB OS=Listeria monocytogenes OX=1639 GN=msrB PE=3 SV=1		0	2	2	0.2108	0	1	1	1	699.356	1397.71	1397.68	17.66	0.01234	0/0	0	0	8439.74	CID (Collision Induced Dissociation)	MS2	30.1027	100	24.1115	2581	2581	2576	mcarrera_O1301_249.RAW	F9	89087	2.04	1
High	Sequest HT	Sequest HT (A2)	A	2	ELYKGAY		2	A0A3N9TMN8	Uncharacterized protein (Fragment) OS=Listeria sp. SHR_NRA_18 OX=2269046 GN=DUK53_17235 PE=4 SV=1; Uncharacterized protein OS=Listeria riparia FSL S10-1204 OX=1265816 GN=PRIP_14802 PE=4 SV=1		1	2	2		0.0268	2	2	2	422.222	843.437	843.425	14.06	0.00593	0/0	0	0	7102.57	CID (Collision Induced Dissociation)	MS2	48.0416	100	12.771	907	907	906	mcarrera_O1301_241.RAW	F5	57966	2.18	0
High	Sequest HT	Sequest HT (A2)	A	2	EM[147.04]HPIMQAEK	M2(Oxidation)	1	E3YT04	TetR family transcriptional regulator OS=Listeria marthii FSL S4-120 OX=702457 GN=NT05LM_2809 PE=4 SV=1		0	2	2		0.0099	2	2	2	615.293	1229.58	1229.57	11.66	0.00717	0/0	0	0	3825.22	CID (Collision Induced Dissociation)	MS2	21.4566	100	8.5524	803	803	798	mcarrera_O1301_239.RAW	F4	52469	2	0
High	Sequest HT	Sequest HT (A2)	A	2	EM[147.04]KIDLNRK	M2(Oxidation)	1	A0A0Y7H166	Uncharacterized protein OS=Listeria monocytogenes OX=1639 GN=ERS409707_00880 PE=4 SV=1		2	3	3	0.0316	0	1	1	1	388.22	1162.65	1162.62	18.68	0.00724	0/0	0	0	4097.11	CID (Collision Induced Dissociation)	MS2	86.7998	100	11.3545	976	976	972	mcarrera_O1301_247.RAW	F8	76676	2.53	1
High	Sequest HT	Sequest HT (A2)	A	2	EM[147.04]PQTKQGVV	M2(Oxidation)	1	W7BS74	Putative exodeoxyribonuclease V OS=Listeria grandensis FSL F6-0971 OX=1265819 GN=PGRAN_10573 PE=4 SV=1		1	2	2	0.1084	0	1	1	1	566.791	1132.57	1132.57	7.2	0.00408	0/0	0	0	26897.1	CID (Collision Induced Dissociation)	MS2	36.804	100	30.1309	3739	3739	3737	mcarrera_O1301_243.RAW	F6	98792	2.03	1
High	Sequest HT	Sequest HT (A2)	A	2	EM[147.04]SHVDLPSNEIIQRAM[147.04]QSK	M2(Oxidation); M17(Oxidation)	2	A0A4R6ZHL9	Putative DNA primase/helicase OS=Listeria rocourtiae OX=647910 GN=DFP96_11119 PE=4 SV=1; DNA primase OS=Listeria sp. SHR_NRA_18 OX=2269046 GN=DUK53_14445 PE=4 SV=1		1	5	5	0.1546	0	1	1	1	469.824	2345.09	2345.12	-14.08	-0.0066	0/0	0	0	15635	CID (Collision Induced Dissociation)	MS2	11.3865	100	18.269	2263	2263	2259	mcarrera_O1301_239.RAW	F4	70735	3.17	1
High	Sequest HT	Sequest HT (A2)	A	2	EMAPLVIA		2	A0A4R6ZHW2	LPXTG-motif cell wall-anchored protein OS=Listeria rocourtiae OX=647910 GN=DFP96_11161 PE=4 SV=1; Uncharacterized protein OS=Listeria grandensis FSL F6-0971 OX=1265819 GN=PGRAN_15757 PE=4 SV=1		0	2	2	0.0697	0	1	1	1	422.233	843.459	843.464	-6.87	-0.0029	0/0	0	0	4898.06	CID (Collision Induced Dissociation)	MS2	65.1624	100	32.6571	3648	3648	3647	mcarrera_O1301_247.RAW	F8	75499	2.01	1
High	Sequest HT	Sequest HT (A2)	A	2	EMDDDFNAANGITVV		2	A0A660IXY4	Cysteine--tRNA ligase OS=Listeria monocytogenes OX=1639 GN=cysS PE=3 SV=1; Cysteine--tRNA ligase (Fragment) OS=Listeria monocytogenes OX=1639 GN=cysS PE=3 SV=1		0	2	2	0.0583	0	1	1	1	805.847	1610.69	1610.7	-8.74	-0.00704	0/0	0	0	4306.39	CID (Collision Induced Dissociation)	MS2	0	100	33.9752	4559	4559	4558	mcarrera_O1301_239.RAW	F4	19039	2.06	1
High	Sequest HT	Sequest HT (A2)	A	2	EMGFSPVQ		1	W7C5W3	OsmC family protein OS=Listeria floridensis FSL S10-1187 OX=1265817 GN=MFLO_12821 PE=4 SV=1	https://www.ebi.ac.uk/interpro/entry/InterPro/IPR036102/	0	2	2	0.11	0	1	1	1	447.698	894.389	894.403	-15.22	-0.0068	0/0	0	0	37020	CID (Collision Induced Dissociation)	MS2	33.5537	100	31.7832	3267	3267	3266	mcarrera_O1301_245.RAW	F7	26241	2.09	1
High	Sequest HT	Sequest HT (A2)	A	2	EMITNLIEK		1	A0A5D5KNG4	Uncharacterized protein OS=Listeria monocytogenes OX=1639 GN=FZX01_02815 PE=4 SV=1		0	3	3	0	0	1	1	1	364.203	1090.59	1090.58	11.92	0.00433	0/0	0	0	726958	CID (Collision Induced Dissociation)	MS2	15.9919	23.088	14.6412	1691	1691	1690	mcarrera_O1301_239.RAW	F4	104166	2.58	1
High	Sequest HT	Sequest HT (A2)	A	2	EMLMNEINHTSERANTEKR		1	A0A0E1R8E1	Uncharacterized protein YetJ OS=Listeria monocytogenes serotype 4b str. LL195 OX=1230340 GN=yetJ PE=3 SV=1		2	3	3	1	0	1	1	1	768.366	2303.08	2303.09	-1.69	-0.0013	0/0	0	0	60477.5	CID (Collision Induced Dissociation)	MS2	0	100	12.2698	1336	1336	1334	mcarrera_O1301_239.RAW	F4	81198	2.58	1
High	Sequest HT	Sequest HT (A2)	A	2	ENAAAGRGITGK		1	A0A467BSW1	Metallophosphoesterase (Fragment) OS=Listeria monocytogenes OX=1639 GN=B5G82_16840 PE=4 SV=1		1	2	2	0.0286	0	1	1	1	572.808	1144.61	1144.61	2.03	0.00116	0/0	0	0	4713.09	CID (Collision Induced Dissociation)	MS2	54.5738	100	30.3728	3776	3776	3772	mcarrera_O1301_243.RAW	F6	101933	2.1	1
High	Sequest HT	Sequest HT (A2)	A	2	ENAFGLK		4	A0A473XWB0	DUF1672 family protein OS=Listeria monocytogenes OX=1639 GN=AFR79_10950 PE=4 SV=1; DUF1672 family protein OS=Listeria monocytogenes OX=1639 GN=AN177_12055 PE=4 SV=1; DUF1672 family protein OS=Listeria monocytogenes OX=1639 GN=LT01_08095 PE=4 SV=1; DUF1672 family protein OS=Listeria monocytogenes OX=1639 GN=EE591_01440 PE=4 SV=1		1	2	2	0.095	0	1	1	1	641.31	1281.61	1281.6	13.63	0.00874	0/0	0	0	1509.16	CID (Collision Induced Dissociation)	MS2	62.3326	100	29.368	3248	3248	3246	mcarrera_O1301_249.RAW	F9	71940	2.42	1
High	Sequest HT	Sequest HT (A2)	A	2	ENAGIFK		1	W7B578	ATP:guanido phosphotransferase OS=Listeria grandensis FSL F6-0971 OX=1265819 GN=PGRAN_14318 PE=3 SV=1		0	2	2	0.1023	0	1	1	1	457.753	914.499	914.483	17.44	0.00797	0/0	0	0	2173	CID (Collision Induced Dissociation)	MS2	80.9532	100	20.4577	2064	2064	2060	mcarrera_O1301_249.RAW	F9	68713	2.15	1
High	Sequest HT	Sequest HT (A2)	A	2	ENAIDNSKNLY	N-Term(Prot)(Met-loss)	2	A0A1S7FVS0	Uncharacterized protein OS=Listeria weihenstephanensis OX=1006155 GN=UE46_11200 PE=4 SV=1; Uncharacterized protein OS=Listeria weihenstephanensis FSL R9-0317 OX=1265845 GN=PWEIH_03511 PE=4 SV=1		1	2	2	0.1408	0	1	1	1	640.813	1280.62	1280.61	5.83	0.00374	0/0	0	0	1595.61	CID (Collision Induced Dissociation)	MS2	22.7236	100	24.4677	2245	2245	2240	mcarrera_O1301_241.RAW	F5	88014	2.13	1
High	Sequest HT	Sequest HT (A2)	A	2	ENASSFLAELR		1	A0A5K9I9Y0	DUF1254 domain-containing protein OS=Listeria monocytogenes OX=1639 GN=A7X98_09050 PE=4 SV=1		1	2	2		0.0321	3	3	3	374.207	747.407	747.407	0.37	0.00014	0/0	0	0	12573.9	CID (Collision Induced Dissociation)	MS2	58.644	100	25.3121	2748	2748	2743	mcarrera_O1301_249.RAW	F9	76831	2.11	0
High	Sequest HT	Sequest HT (A2)	A	2	ENEKSAAQKE		1	A0A5M1CPM5	Site-specific integrase OS=Listeria monocytogenes OX=1639 GN=FSB91_02650 PE=3 SV=1		2	2	2		0.0349	5	5	5	567.279	1133.55	1133.54	6.96	0.00394	0/0	0	0	25644.3	CID (Collision Induced Dissociation)	MS2	40.0328	100	28.4844	3884	3884	3882	mcarrera_O1301_239.RAW	F4	85064	2.21	0
High	Sequest HT	Sequest HT (A2)	A	2	ENEQTEKQK		1	A0A684ZSA6	Methyltransferase domain-containing protein OS=Listeria monocytogenes OX=1639 GN=Y444_14405 PE=4 SV=1		1	2	2		0.0306	4	4	4	567.279	1133.55	1133.54	6.96	0.00394	0/0	0	0	25644.3	CID (Collision Induced Dissociation)	MS2	40.0328	100	28.4844	3884	3884	3882	mcarrera_O1301_239.RAW	F4	85064	2.22	0
High	Sequest HT	Sequest HT (A2)	A	2	ENFPNK		2	A0A473YVA2	DUF2800 domain-containing protein OS=Listeria monocytogenes OX=1639 GN=A7G99_13445 PE=4 SV=1; DUF2800 domain-containing protein OS=Listeria monocytogenes OX=1639 GN=AF100_14940 PE=4 SV=1		0	2	2	0.0192	0	1	1	1	374.689	748.371	748.362	11.99	0.00449	0/0	0	0	22312.5	CID (Collision Induced Dissociation)	MS2	44.8087	100	30.2869	3763	3763	3762	mcarrera_O1301_243.RAW	F6	67268	2.08	1
High	Sequest HT	Sequest HT (A2)	A	2	ENGGEIK		1	W7C199	Penicillin-binding protein OS=Listeria floridensis FSL S10-1187 OX=1265817 GN=MFLO_04670 PE=4 SV=1		0	2	2	0.0098	0	1	1	1	373.688	746.369	746.368	1.73	0.00065	0/0	0	0	3374.41	CID (Collision Induced Dissociation)	MS2	83.1727	100	6.9993	414	414	410	mcarrera_O1301_241.RAW	F5	96102	2.05	1
High	Sequest HT	Sequest HT (A2)	A	2	ENGKAVNEKVIH		6	A0A0B8R0W0	30S ribosomal protein S7 OS=Listeria monocytogenes OX=1639 GN=rpsG PE=3 SV=1; Ribosomal protein S7 (Fragment) OS=Listeria marthii FSL S4-120 OX=702457 GN=NT05LM_3066 PE=3 SV=1; 30S ribosomal protein S7 OS=Listeria seeligeri OX=1640 GN=rpsG PE=3 SV=1; 30S ribosomal protein S7 OS=Listeria ivanovii subsp. londoniensis OX=202752 GN=rpsG PE=3 SV=1; 30S ribosomal protein S7 OS=Listeria innocua serovar …		1	3	3	0.0556	0	1	1	1	588.301	1762.89	1762.88	7.34	0.00431	0/0	0	0	5521.78	CID (Collision Induced Dissociation)	MS2	8.34944	100	25.9993	2847	2847	2844	mcarrera_O1301_249.RAW	F9	120312	3.6	1
High	Sequest HT	Sequest HT (A2)	A	2	ENGNPVKEIK		1	A0A5L6RPT5	PDZ domain-containing protein OS=Listeria monocytogenes OX=1639 GN=FAM05_13535 PE=4 SV=1		0	2	2	0.0337	0	1	1	1	458.234	915.46	915.453	7.35	0.00336	0/0	0	0	7359.89	CID (Collision Induced Dissociation)	MS2	45.4988	100	20.1986	2030	2030	2026	mcarrera_O1301_249.RAW	F9	48232	2.08	1
High	Sequest HT	Sequest HT (A2)	A	2	ENIAKKL	N-Term(Prot)(Met-loss)	2	W7DNP6	UDP-N-acetylenolpyruvoylglucosamine reductase OS=Listeria fleischmannii FSL S10-1203 OX=1265822 GN=murB PE=3 SV=1; UDP-N-acetylenolpyruvoylglucosamine reductase OS=Listeria fleischmannii subsp. fleischmannii OX=1671902 GN=murB PE=3 SV=1		2	2	2	0.0149	0	1	1	1	408.253	815.498	815.499	-0.33	-0.00013	0/0	0	0	3931.46	CID (Collision Induced Dissociation)	MS2	58.6015	100	2.667	186	186	185	mcarrera_O1301_247.RAW	F8	71929	2.01	1
High	Sequest HT	Sequest HT (A2)	A	2	ENIASSK		1	W7BH89	N-acetyltransferase domain-containing protein OS=Listeria grandensis FSL F6-0971 OX=1265819 GN=PGRAN_05601 PE=4 SV=1		0	2	2		0.0288	4	5	5	374.689	748.371	748.384	-16.25	-0.00608	0/0	0	0	22312.5	CID (Collision Induced Dissociation)	MS2	44.8087	100	30.2869	3763	3763	3762	mcarrera_O1301_243.RAW	F6	67268	2.02	0
High	Sequest HT	Sequest HT (A2)	A	2	ENIETLSQVLSETASGY		1	W7B2R4	Tagatose 1,6-diphosphate aldolase OS=Listeria aquatica FSL S10-1188 OX=1265818 GN=lacD PE=3 SV=1		0	3	3	0.0418	0	1	1	1	614.304	1840.9	1840.88	8.32	0.00511	0/0	0	0	8564.49	CID (Collision Induced Dissociation)	MS2	28.5985	100	30.5271	4181	4181	4180	mcarrera_O1301_239.RAW	F4	100526	3.11	1
High	Sequest HT	Sequest HT (A2)	A	2	ENILAGSLR		2	W7DRU6	General secretion pathway protein E OS=Listeria fleischmannii FSL S10-1203 OX=1265822 GN=MCOL2_02636 PE=4 SV=1; Type II traffic warden ATPase OS=Listeria fleischmannii subsp. fleischmannii OX=1671902 GN=epsE PE=4 SV=1		1	2	2	0.0252	0	1	1	1	552.267	1103.53	1103.54	-12.1	-0.00668	0/0	0	0	104232	CID (Collision Induced Dissociation)	MS2	6.38318	100	25.2571	2739	2739	2738	mcarrera_O1301_249.RAW	F9	65585	2.38	1
High	Sequest HT	Sequest HT (A2)	A	2	ENIVYLF		1	A0A3N9TSY1	Uncharacterized protein OS=Listeria sp. SHR_NRA_18 OX=2269046 GN=DUK53_06135 PE=4 SV=1		0	2	2		0.0048	2	2	2	449.238	897.468	897.472	-3.8	-0.00171	0/0	0	0	5600.07	CID (Collision Induced Dissociation)	MS2	74.057	100	21.0786	1834	1834	1831	mcarrera_O1301_241.RAW	F5	43456	2.09	0
High	Sequest HT	Sequest HT (A2)	A	2	ENKQNGQLGGIIAGA	N-Term(Prot)(Met-loss)	4	A0A5Q2I0N2	LPXTG cell wall anchor domain-containing protein OS=Listeria monocytogenes CFSAN002349 OX=1299895 GN=GH755_12055 PE=4 SV=1; LPXTG cell wall anchor domain-containing protein OS=Listeria monocytogenes OX=1639 GN=JT80_08765 PE=4 SV=1; LPXTG cell wall anchor domain-containing protein OS=Listeria monocytogenes OX=1639 GN=EGR65_09285 PE=4 SV=1; LPXTG cell wall anchor domain-containing protein OS=Lister…		1	2	2		0.0423	6	6	6	687.866	1374.72	1374.71	9.51	0.00653	0/0	0	0	11563.7	CID (Collision Induced Dissociation)	MS2	34.9399	100	27.2381	3008	3008	3007	mcarrera_O1301_249.RAW	F9	108934	2.04	0
High	Sequest HT	Sequest HT (A2)	A	2	ENLAIGDLP		1	W7CBZ7	DNA topoisomerase IV subunit B OS=Listeria floridensis FSL S10-1187 OX=1265817 GN=MFLO_03240 PE=4 SV=1		0	2	2	0.1339	0	1	1	1	538.761	1076.51	1076.51	3.91	0.0021	0/0	0	0	13187.4	CID (Collision Induced Dissociation)	MS2	14.4659	100	27.3884	3024	3024	3022	mcarrera_O1301_249.RAW	F9	66374	2.54	1
High	Sequest HT	Sequest HT (A2)	A	2	ENLALWYR		1	W7C248	Fructose-1,6-bisphosphatase class 3 OS=Listeria cornellensis FSL F6-0969 OX=1265820 GN=fbp PE=3 SV=1		0	2	2	0.1538	0	1	1	1	532.79	1064.57	1064.55	18.86	0.01004	0/0	0	0	1521.36	CID (Collision Induced Dissociation)	MS2	27.689	100	17.6899	1521	1521	1519	mcarrera_O1301_235.RAW	F2	87061	2.21	1
High	Sequest HT	Sequest HT (A2)	A	2	ENLASSK		3	A0A683X615	Uncharacterized protein OS=Listeria monocytogenes OX=1639 GN=JH59_09065 PE=4 SV=1; Uncharacterized protein OS=Listeria monocytogenes OX=1639 GN=BCZ11_05580 PE=4 SV=1; LXG domain-containing protein OS=Listeria monocytogenes OX=1639 GN=GCV89_10570 PE=4 SV=1		0	2	2		0.0288	4	4	4	374.689	748.371	748.384	-16.25	-0.00608	0/0	0	0	22312.5	CID (Collision Induced Dissociation)	MS2	44.8087	100	30.2869	3763	3763	3762	mcarrera_O1301_243.RAW	F6	67268	2.02	0
High	Sequest HT	Sequest HT (A2)	A	2	ENLIVGKSVSE		1	G2Z9Z8	Putative amidase OS=Listeria ivanovii (strain ATCC BAA-678 / PAM 55) OX=881621 GN=LIV_0348 PE=4 SV=1		1	2	2	0.0607	0	1	1	1	587.812	1174.62	1174.63	-11.75	-0.0069	0/0	0	0	1610.77	CID (Collision Induced Dissociation)	MS2	21.7438	100	37.6248	4074	4074	4073	mcarrera_O1301_247.RAW	F8	107928	2.14	1
High	Sequest HT	Sequest HT (A2)	A	2	ENLRKEGTV		1	A0A2X3JF52	N-acyl-L-amino acid amidohydrolase OS=Listeria fleischmannii subsp. fleischmannii OX=1671902 GN=amaA_2 PE=4 SV=1		2	2	2		0.0138	3	3	3	523.293	1045.58	1045.56	14.3	0.00748	0/0	0	0	13392.8	CID (Collision Induced Dissociation)	MS2	26.5558	100	25.285	3001	3001	2999	mcarrera_O1301_243.RAW	F6	92819	2.15	0
High	Sequest HT	Sequest HT (A2)	A	2	ENLSETTK		1	A0A378MKH0	AIPR protein OS=Listeria grayi OX=1641 GN=NCTC10815_01604 PE=4 SV=1	https://www.ebi.ac.uk/interpro/entry/InterPro/IPR018891/	0	2	2	0.0093	0	1	1	1	461.222	921.437	921.452	-16.54	-0.00762	0/0	0	0	31362.1	CID (Collision Induced Dissociation)	MS2	45.4301	100	35.754	4353	4353	4352	mcarrera_O1301_243.RAW	F6	68265	2.16	1
High	Sequest HT	Sequest HT (A2)	A	2	ENPDVPVLR		1	W7CTG5	Uncharacterized protein OS=Listeria riparia FSL S10-1204 OX=1265816 GN=PRIP_14837 PE=4 SV=1		0	2	2	0.0372	0	1	1	1	519.79	1038.57	1038.56	14.49	0.00752	0/0	0	0	23755	CID (Collision Induced Dissociation)	MS2	59.6959	100	22.9259	2621	2621	2617	mcarrera_O1301_243.RAW	F6	46273	2.15	1
High	Sequest HT	Sequest HT (A2)	A	2	ENPERIELK		2	W7CAZ5	50S ribosomal protein L33 OS=Listeria weihenstephanensis FSL R9-0317 OX=1265845 GN=rpmG PE=3 SV=1; 50S ribosomal protein L33 OS=Listeria fleischmannii 1991 OX=1430899 GN=rpmG PE=3 SV=1		1	2	2	0.0833	0	1	1	1	564.306	1127.61	1127.61	0.09	5e-05	0/0	0	0	15184.5	CID (Collision Induced Dissociation)	MS2	0	100	23.5783	2135	2135	2134	mcarrera_O1301_241.RAW	F5	61586	2.16	1
High	Sequest HT	Sequest HT (A2)	A	2	ENPGIDIGA		1	A0A463GJT0	Carbohydrate deacetylase OS=Listeria monocytogenes OX=1639 GN=chbG PE=3 SV=1		0	2	2		0	1	2	2	443.218	885.429	885.431	-2.69	-0.00119	0/0	0	0	88772.2	CID (Collision Induced Dissociation)	MS2	55.0055	67.301	23.8176	2764	2764	2763	mcarrera_O1301_243.RAW	F6	41238	2.08	1
High	Sequest HT	Sequest HT (A2)	A	2	ENPGLDIGA		46	A0A469ZBX5	Carbohydrate deacetylase OS=Listeria monocytogenes OX=1639 GN=LD63_08170 PE=3 SV=1; Carbohydrate deacetylase OS=Listeria monocytogenes OX=1639 GN=BCR83_10085 PE=3 SV=1; Carbohydrate deacetylase OS=Listeria monocytogenes OX=1639 GN=LmNIHS28_00030 PE=3 SV=1; Carbohydrate deacetylase OS=Listeria ivanovii (strain ATCC BAA-678 / PAM 55) OX=881621 GN=LIV_0161 PE=3 SV=1; Chitin disaccharide deacetylase …		0	2	2	0	0	1	1	1	443.218	885.429	885.431	-2.69	-0.00119	0/0	0	0	88772.2	CID (Collision Induced Dissociation)	MS2	55.0055	67.301	23.8176	2764	2764	2763	mcarrera_O1301_243.RAW	F6	41238	2.08	1
High	Sequest HT	Sequest HT (A2)	A	2	ENPM[147.04]ETPYYAIK	M4(Oxidation)	7	W7AVG2	30S ribosomal protein S21 OS=Listeria aquatica FSL S10-1188 OX=1265818 GN=rpsU PE=3 SV=1; 30S ribosomal protein S21 OS=Listeria ivanovii subsp. ivanovii OX=202751 GN=rpsU PE=3 SV=1; 30S ribosomal protein S21 OS=Listeria grandensis FSL F6-0971 OX=1265819 GN=rpsU PE=3 SV=1; 30S ribosomal protein S21 OS=Listeria monocytogenes OX=1639 GN=rpsU PE=3 SV=1; 30S ribosomal protein S21 OS=Listeria cornellen…		2	3	3	0.1929	0	1	1	1	470.931	1410.78	1410.77	3.04	0.00143	0/0	0	0	4248.35	CID (Collision Induced Dissociation)	MS2	25.0717	100	15.7484	1457	1457	1456	mcarrera_O1301_249.RAW	F9	59141	3.11	1
High	Sequest HT	Sequest HT (A2)	A	2	ENTDFVVVR		46	A0A456UQP7	3-isopropylmalate dehydrogenase OS=Listeria monocytogenes OX=1639 GN=leuB PE=3 SV=1; 3-isopropylmalate dehydrogenase OS=Listeria monocytogenes serotype 4b str. LL195 OX=1230340 GN=leuB PE=3 SV=1; 3-isopropylmalate dehydrogenase OS=Listeria monocytogenes OX=1639 GN=leuB PE=3 SV=1; 3-isopropylmalate dehydrogenase OS=Listeria monocytogenes OX=1639 GN=leuB PE=3 SV=1; 3-isopropylmalate dehydrogenase O…		0	2	2		0.0193	2	2	2	539.785	1078.56	1078.55	8.42	0.00454	0/0	0	0	2193.56	CID (Collision Induced Dissociation)	MS2	34.5785	100	24.8394	2717	2717	2715	mcarrera_O1301_247.RAW	F8	112291	2.03	0
High	Sequest HT	Sequest HT (A2)	A	2	ENTETKDAAVT		1	W7CDV7	Cell wall anchor domain-containing protein OS=Listeria floridensis FSL S10-1187 OX=1265817 GN=MFLO_09802 PE=4 SV=1		1	2	2	0.0196	0	1	1	1	589.788	1178.57	1178.55	12.36	0.00728	0/0	0	0	4231.62	CID (Collision Induced Dissociation)	MS2	10.8485	100	20.7725	1993	1993	1990	mcarrera_O1301_245.RAW	F7	86927	2.04	1
High	Sequest HT	Sequest HT (A2)	A	2	ENTVLNGNIS		9	A0A3T2JQT9	Uncharacterized protein OS=Listeria monocytogenes OX=1639 GN=AK892_06615 PE=4 SV=1; Uncharacterized protein OS=Listeria monocytogenes OX=1639 GN=DG62_09350 PE=4 SV=1; Uncharacterized protein OS=Listeria monocytogenes OX=1639 GN=AFY00_15620 PE=4 SV=1; Uncharacterized protein OS=Listeria monocytogenes OX=1639 GN=A7B93_15520 PE=4 SV=1; Uncharacterized protein OS=Listeria monocytogenes OX=1639 GN=LJ7…		0	2	2	0.0374	0	1	1	1	530.768	1060.53	1060.53	2.26	0.0012	0/0	0	0	680.184	CID (Collision Induced Dissociation)	MS2	35.6656	100	33.8032	3436	3436	3433	mcarrera_O1301_245.RAW	F7	67334	2.14	1
High	Sequest HT	Sequest HT (A2)	A	2	ENVDTTTKATK		1	A0A2X0SAE4	HTH_11 domain-containing protein OS=Brochothrix thermosphacta OX=2756 GN=BTBSAS_30169 PE=4 SV=1		1	2	2		0.037	2	2	2	604.32	1207.63	1207.62	13.77	0.00832	0/0	0	0	2748.9	CID (Collision Induced Dissociation)	MS2	27.7824	100	33.9797	3778	3778	3774	mcarrera_O1301_235.RAW	F2	101315	2.08	0
High	Sequest HT	Sequest HT (A2)	A	2	ENVETVL		1	W7DDQ6	Uncharacterized protein OS=Listeria riparia FSL S10-1204 OX=1265816 GN=PRIP_13034 PE=4 SV=1		0	2	2	0.0485	0	1	1	1	402.209	803.411	803.415	-4.57	-0.00184	0/0	0	0	2153.99	CID (Collision Induced Dissociation)	MS2	51.2407	100	37.0471	4021	4021	4016	mcarrera_O1301_247.RAW	F8	109164	2.06	1
High	Sequest HT	Sequest HT (A2)	A	2	ENVSRIAH		53	A0A5M1RR44	ABC transporter substrate-binding protein OS=Listeria monocytogenes OX=1639 GN=F3L14_08135 PE=4 SV=1; ABC transporter substrate-binding protein OS=Listeria monocytogenes CFSAN002349 OX=1299895 GN=GH755_07925 PE=4 SV=1; Oligopeptide ABC transporter, oligopeptide-binding protein (Fragment) OS=Listeria monocytogenes FSL F2-208 OX=702458 GN=NT04LM_0251 PE=4 SV=1; ABC transporter substrate-binding pro…		0	2	2	0.2085	0	1	1	1	578.282	1155.56	1155.55	2.83	0.00163	0/0	0	0	8155.41	CID (Collision Induced Dissociation)	MS2	27.936	100	27.4281	3028	3028	3026	mcarrera_O1301_249.RAW	F9	66351	2.59	1
High	Sequest HT	Sequest HT (A2)	A	2	ENVYIFI		3	A0A5L9DAL1	Uncharacterized protein (Fragment) OS=Listeria monocytogenes OX=1639 GN=FL878_04715 PE=4 SV=1; Uncharacterized protein OS=Listeria monocytogenes OX=1639 GN=AJ94_03225 PE=4 SV=1; Uncharacterized protein OS=Listeria monocytogenes OX=1639 GN=FL876_01660 PE=4 SV=1		0	2	2	0.0048	0	1	1	1	449.238	897.468	897.472	-3.8	-0.00171	0/0	0	0	5600.07	CID (Collision Induced Dissociation)	MS2	74.057	100	21.0786	1834	1834	1831	mcarrera_O1301_241.RAW	F5	43456	2.1	1
High	Sequest HT	Sequest HT (A2)	A	2	EPAVAKPESK		1	W7D0M1	ATP-dependent Clp protease proteolytic subunit OS=Listeria weihenstephanensis FSL R9-0317 OX=1265845 GN=PWEIH_00625 PE=3 SV=1		0	2	2	0.134	0	1	1	1	528.285	1055.56	1055.57	-10.5	-0.00554	0/0	0	0	4132.71	CID (Collision Induced Dissociation)	MS2	23.8405	100	32.1393	3135	3135	3132	mcarrera_O1301_241.RAW	F5	53850	2.09	1
High	Sequest HT	Sequest HT (A2)	A	2	EPEISETPFSSD		1	A0A5K9IBS9	Uncharacterized protein OS=Listeria monocytogenes OX=1639 GN=A7X98_12620 PE=4 SV=1		0	2	2	0.0348	0	1	1	1	669.303	1337.6	1337.57	18.11	0.01211	0/0	0	0	2363.79	CID (Collision Induced Dissociation)	MS2	15.5648	100	37.4901	4060	4060	4059	mcarrera_O1301_235.RAW	F2	44905	2.01	1
High	Sequest HT	Sequest HT (A2)	A	2	EPNKSTLLNK		1	A0A099WQ60	Uncharacterized protein OS=Listeriaceae bacterium FSL A5-0209 OX=1497679 GN=EP56_02210 PE=4 SV=1		0	2	2	0.1891	0	1	1	1	470.779	940.55	940.546	4.52	0.00213	0/0	0	0	18043	CID (Collision Induced Dissociation)	MS2	46.2359	100	24.1445	2586	2586	2582	mcarrera_O1301_249.RAW	F9	30038	2.38	1
High	Sequest HT	Sequest HT (A2)	A	2	EPSKVMNFSIR		1	A0A099WMK4	Uncharacterized protein OS=Listeriaceae bacterium FSL A5-0209 OX=1497679 GN=EP56_02180 PE=4 SV=1		1	2	2	0.0324	0	1	1	1	654.346	1307.69	1307.68	5.72	0.00374	0/0	0	0	2576.08	CID (Collision Induced Dissociation)	MS2	51.58	100	26.4763	3102	3102	3100	mcarrera_O1301_233.RAW	F1	94596	2.16	1
High	Sequest HT	Sequest HT (A2)	A	2	EPTPVTIK		1	A0A112UL54	Uncharacterized protein conserved in bacteria OS=Listeria monocytogenes OX=1639 GN=ERS409707_00126 PE=4 SV=1		0	2	2	0.0905	0	1	1	1	442.764	884.52	884.509	12.55	0.00555	0/0	0	0	34600.8	CID (Collision Induced Dissociation)	MS2	66.594	85.74	23.6218	2733	2733	2730	mcarrera_O1301_243.RAW	F6	44464	2.1	1
High	Sequest HT	Sequest HT (A2)	A	2	EQDNSVATGGRR		88	A0A470DH93	ROK family transcriptional regulator OS=Listeria monocytogenes OX=1639 GN=EPC87_04405 PE=4 SV=1; ROK family transcriptional regulator OS=Listeria monocytogenes OX=1639 GN=FL876_05425 PE=4 SV=1; ROK family transcriptional regulator OS=Listeria monocytogenes OX=1639 GN=AF200_11370 PE=4 SV=1; N-acetylglucosamine kinase, bacterial type / Transcriptional regulator OS=Listeria monocytogenes OX=1639 GN=…		1	3	3	0.1415	0	1	1	1	430.539	1289.6	1289.62	-13.11	-0.00564	0/0	0	0	226455	CID (Collision Induced Dissociation)	MS2	9.92572	48.62	17.4761	2143	2143	2141	mcarrera_O1301_239.RAW	F4	58439	3.11	1
High	Sequest HT	Sequest HT (A2)	A	2	EQGEKFVDAR		9	A0A476NGS8	Phage antirepressor Ant OS=Listeria monocytogenes OX=1639 GN=A9809_10205 PE=4 SV=1; Phage antirepressor Ant (Fragment) OS=Listeria monocytogenes OX=1639 GN=AM620_15610 PE=4 SV=1; Phage antirepressor Ant (Fragment) OS=Listeria monocytogenes OX=1639 GN=ARG59_15755 PE=4 SV=1; Phage antirepressor Ant OS=Listeria monocytogenes OX=1639 GN=A7B93_15565 PE=4 SV=1; Phage antirepressor Ant (Fragment) OS=Lis…		1	2	2	0.0647	0	1	1	1	589.788	1178.57	1178.58	-10.43	-0.00615	0/0	0	0	3209.05	CID (Collision Induced Dissociation)	MS2	39.5831	100	20.2262	1923	1923	1921	mcarrera_O1301_245.RAW	F7	86099	2.01	1
High	Sequest HT	Sequest HT (A2)	A	2	EQGEQTLVAK		1	A0A687MVH2	ABC transporter permease OS=Listeria monocytogenes OX=1639 GN=Q899_02500 PE=4 SV=1		0	2	2	0.1042	0	1	1	1	551.797	1102.59	1102.57	12.42	0.00685	0/0	0	0	7982.25	CID (Collision Induced Dissociation)	MS2	55.4942	100	8.256	762	762	759	mcarrera_O1301_239.RAW	F4	98791	2.59	1
High	Sequest HT	Sequest HT (A2)	A	2	EQINLLEEIK		1	W7DM66	LXG domain-containing protein OS=Listeria fleischmannii FSL S10-1203 OX=1265822 GN=MCOL2_11347 PE=4 SV=1		0	2	2		0.0284	3	3	3	614.836	1228.66	1228.68	-11.88	-0.0073	0/0	0	0	2376.52	CID (Collision Induced Dissociation)	MS2	44.1626	100	19.9121	1882	1882	1879	mcarrera_O1301_245.RAW	F7	83312	2.05	0
High	Sequest HT	Sequest HT (A2)	A	2	EQKALLGGK		4	A0A461MDX8	Pyruvate, phosphate dikinase (Fragment) OS=Listeria monocytogenes OX=1639 GN=B4X92_15940 PE=4 SV=1; Pyruvate, phosphate dikinase (Fragment) OS=Listeria monocytogenes OX=1639 GN=B4X87_16005 PE=4 SV=1; Pyruvate, phosphate dikinase (Fragment) OS=Listeria monocytogenes OX=1639 GN=B1N38_15695 PE=4 SV=1; Pyruvate, phosphate dikinase OS=Listeria monocytogenes OX=1639 GN=B1O10_16755 PE=3 SV=1		1	2	2	0.1644	0	1	1	1	472.283	943.558	943.557	0.67	0.00032	0/0	0	0	26856.1	CID (Collision Induced Dissociation)	MS2	57.7816	100	30.0146	3720	3720	3716	mcarrera_O1301_243.RAW	F6	78634	2.25	1
High	Sequest HT	Sequest HT (A2)	A	2	EQKGFDGGKK		1	A0A5Y7G5D9	Transposase OS=Listeria monocytogenes OX=1639 GN=FKM21_15815 PE=4 SV=1		2	2	2	0.1585	0	1	1	1	547.281	1093.56	1093.56	-7.26	-0.00397	0/0	0	0	39931.8	CID (Collision Induced Dissociation)	MS2	39.16	100	10.8969	711	711	709	mcarrera_O1301_235.RAW	F2	98710	2.65	1
High	Sequest HT	Sequest HT (A2)	A	2	EQKIQLGKT		1	A0A099W0B1	Mga domain-containing protein OS=Listeriaceae bacterium FSL A5-0209 OX=1497679 GN=EP56_16890 PE=4 SV=1		2	2	2	0.1561	0	1	1	1	522.806	1044.61	1044.6	0.85	0.00044	0/0	0	0	7047.74	CID (Collision Induced Dissociation)	MS2	0	100	32.6853	3185	3185	3184	mcarrera_O1301_241.RAW	F5	70682	2.05	1
High	Sequest HT	Sequest HT (A2)	A	2	EQLKGLLSEK		1	W7CX46	Uncharacterized protein OS=Brochothrix campestris FSL F6-1037 OX=1265861 GN=BCAMP_05219 PE=4 SV=1		1	3	3	0.0277	0	1	1	1	382.225	1144.66	1144.66	3.08	0.00118	0/0	0	0	37307	CID (Collision Induced Dissociation)	MS2	52.2007	100	13.9336	1501	1501	1500	mcarrera_O1301_233.RAW	F1	67565	2.53	1
High	Sequest HT	Sequest HT (A2)	A	2	EQMGLDPDIFTLAK		1	A0A684QRI8	Acetylornithine transaminase OS=Listeria monocytogenes OX=1639 GN=QJ38_06990 PE=4 SV=1		0	2	2	0.1911	0	1	1	1	789.387	1577.77	1577.79	-13.16	-0.01038	0/0	0	0	3001.52	CID (Collision Induced Dissociation)	MS2	0	100	32.9437	4121	4121	4118	mcarrera_O1301_243.RAW	F6	95176	2.25	1
High	Sequest HT	Sequest HT (A2)	A	2	EQPDYVQETLVTER		4	A0A660J6T1	Heavy metal translocating P-type ATPase (Fragment) OS=Listeria monocytogenes OX=1639 GN=B4Y40_17565 PE=3 SV=1; Heavy metal translocating P-type ATPase (Fragment) OS=Listeria monocytogenes OX=1639 GN=B4X80_16135 PE=3 SV=1; Cadmium-translocating P-type ATPase OS=Listeria monocytogenes OX=1639 GN=cadA PE=3 SV=1; Cadmium-translocating P-type ATPase OS=Listeria monocytogenes OX=1639 GN=cadA PE=4 SV=1		1	2	2	0.0396	0	1	1	1	631.318	1261.63	1261.65	-19.19	-0.0121	0/0	0	0	5306.98	CID (Collision Induced Dissociation)	MS2	0	100	27.5561	3047	3047	3046	mcarrera_O1301_249.RAW	F9	104157	2.27	1
High	Sequest HT	Sequest HT (A2)	A	2	EQRFLTTIK		2	W7CIL6	Endonuclease MutS2 OS=Brochothrix campestris FSL F6-1037 OX=1265861 GN=mutS2 PE=3 SV=1; Endonuclease MutS2 OS=Brochothrix thermosphacta OX=2756 GN=mutSB PE=3 SV=1		1	3	3	0.1458	0	1	1	1	379.225	1135.66	1135.65	11.15	0.00422	0/0	0	0	1400935	CID (Collision Induced Dissociation)	MS2	8.60016	20.1	16.2802	1949	1949	1948	mcarrera_O1301_239.RAW	F4	35800	2.88	1
High	Sequest HT	Sequest HT (A2)	A	2	EQSLLLNIKI		1	A0A1S7FY34	Bac_transf domain-containing protein OS=Listeria weihenstephanensis OX=1006155 GN=UE46_15785 PE=4 SV=1		1	3	3	0.1107	0	1	1	1	390.916	1170.73	1170.71	19.69	0.00768	0/0	0	0	11429.3	CID (Collision Induced Dissociation)	MS2	72.5182	77.849	19.5851	2110	2110	2108	mcarrera_O1301_243.RAW	F6	21108	2.8	1
High	Sequest HT	Sequest HT (A2)	A	2	EQVDAVLVAPQV		46	A0A097B4D4	PTS lactose transporter subunit IIBC OS=Listeria ivanovii subsp. londoniensis OX=202752 GN=JL58_05725 PE=4 SV=1; PTS sugar transporter subunit IIB OS=Listeria monocytogenes OX=1639 GN=SH99_03125 PE=4 SV=1; PTS system, cellobiose-specific IIB component OS=Listeria monocytogenes serotype 1/2b str. 10-0811 OX=1196164 GN=A410_1153 PE=4 SV=1; PTS sugar transporter subunit IIB OS=Listeria monocytogenes…		0	2	2		0.0049	2	2	2	634.337	1267.67	1267.69	-17.23	-0.01092	0/0	0	0	6581.84	CID (Collision Induced Dissociation)	MS2	0	100	27.0038	3271	3271	3269	mcarrera_O1301_243.RAW	F6	77577	2.05	0
High	Sequest HT	Sequest HT (A2)	A	2	ERDLQELEK		2	A0A3D8TUZ2	ABC transporter ATPase OS=Listeria kieliensis OX=1621700 GN=UR08_04650 PE=4 SV=1; Bacitracin ABC transporter ATP-binding protein OS=Listeria floridensis FSL S10-1187 OX=1265817 GN=MFLO_06104 PE=4 SV=1		0	2	2		0.0283	5	5	5	456.769	912.531	912.515	17.89	0.00816	0/0	0	0	5917.36	CID (Collision Induced Dissociation)	MS2	77.0153	100	27.4946	3038	3038	3035	mcarrera_O1301_249.RAW	F9	34550	2.06	0
High	Sequest HT	Sequest HT (A2)	A	2	ERESVLKER		1	A0A6C8MXK1	Phage portal protein OS=Listeria monocytogenes OX=1639 GN=DCK33_08285 PE=4 SV=1		0	2	2		0.0194	2	2	2	640.815	1280.62	1280.64	-10.47	-0.00671	0/0	0	0	3133.48	CID (Collision Induced Dissociation)	MS2	0	100	28.4887	3150	3150	3148	mcarrera_O1301_249.RAW	F9	83385	2.02	0
High	Sequest HT	Sequest HT (A2)	A	2	ERIAIEEVEVQIP		1	A0A097B7K6	Fumarylacetoacetate hydrolase OS=Listeria ivanovii subsp. londoniensis OX=202752 GN=JL58_11995 PE=4 SV=1		1	3	3		0.0116	2	2	2	508.94	1524.8	1524.83	-14.57	-0.00741	0/0	0	0	9511.5	CID (Collision Induced Dissociation)	MS2	50.7619	100	26.4535	2940	2940	2938	mcarrera_O1301_247.RAW	F8	84489	2.56	0
High	Sequest HT	Sequest HT (A2)	A	2	ERISLPYPFEM[147.04]MESDAVKVFAGI	M11(Oxidation)	1	A0A698EY15	NAD-dependent protein deacylase OS=Listeria monocytogenes OX=1639 GN=F3L14_06810 PE=4 SV=1		2	5	5	0.02	0	1	1	1	529.858	2645.26	2645.3	-13.87	-0.00734	0/0	0	0	7578.61	CID (Collision Induced Dissociation)	MS2	17.3262	100	25.7939	3460	3460	3456	mcarrera_O1301_239.RAW	F4	99028	3	1
High	Sequest HT	Sequest HT (A2)	A	2	ERLEELK		5	W7CGD1	Uncharacterized protein OS=Listeria cornellensis FSL F6-0969 OX=1265820 GN=PCORN_03813 PE=4 SV=1; CBS domain-containing protein YkuL OS=Listeria weihenstephanensis OX=1006155 GN=UE46_12150 PE=4 SV=1; Putative YkuL protein OS=Listeria ivanovii (strain ATCC BAA-678 / PAM 55) OX=881621 GN=LIV_0954 PE=4 SV=1; Uncharacterized protein OS=Listeriaceae bacterium FSL A5-0209 OX=1497679 GN=EP56_01530 PE=4 …		1	2	2		0.0329	3	3	3	458.758	916.509	916.51	-0.62	-0.00028	0/0	0	0	19338.8	CID (Collision Induced Dissociation)	MS2	22.8379	100	16.0385	1439	1439	1438	mcarrera_O1301_245.RAW	F7	111934	2.06	0
High	Sequest HT	Sequest HT (A2)	A	2	ERLIENKLK		1	A0A2X0QIL2	Putative nuclease skin element OS=Brochothrix thermosphacta OX=2756 GN=yqaJ PE=4 SV=1		2	3	3	0.0462	0	1	1	1	381.564	1142.68	1142.69	-9.08	-0.00346	0/0	0	0	5364705	CID (Collision Induced Dissociation)	MS2	7.78271	3.366	15.7949	1873	1873	1872	mcarrera_O1301_239.RAW	F4	52030	2.6	1
High	Sequest HT	Sequest HT (A2)	A	2	ERTVIVTVRM[147.04]IFAAIGSAVISI	M10(Oxidation)	1	A0A097B1Q1	Sodium:solute symporter OS=Listeria ivanovii subsp. londoniensis OX=202752 GN=JL58_00710 PE=4 SV=1		2	6	6	0.0097	0	1	1	1	394.572	2362.39	2362.35	17.74	0.00699	0/0	0	0	4577.69	CID (Collision Induced Dissociation)	MS2	39.8664	100	6.2659	326	326	324	mcarrera_O1301_243.RAW	F6	11037	3.08	1
High	Sequest HT	Sequest HT (A2)	A	2	ERTVIVTVRM[147.04]IFAAVGSAIISI	M10(Oxidation)	2	A0A5M0ANH5	MFS transporter OS=Listeria monocytogenes OX=1639 GN=FMU94_15410 PE=4 SV=1; MFS transporter OS=Listeria monocytogenes OX=1639 GN=AFW23_14455 PE=4 SV=1		2	6	6		0.0097	2	2	2	394.572	2362.39	2362.35	17.74	0.00699	0/0	0	0	4577.69	CID (Collision Induced Dissociation)	MS2	39.8664	100	6.2659	326	326	324	mcarrera_O1301_243.RAW	F6	11037	3.05	0
High	Sequest HT	Sequest HT (A2)	A	2	ERVNNAVPK		2	W7BKR7	Beta_helix domain-containing protein OS=Listeria cornellensis FSL F6-0969 OX=1265820 GN=PCORN_17204 PE=4 SV=1; Uncharacterized protein OS=Listeria weihenstephanensis FSL R9-0317 OX=1265845 GN=PWEIH_07031 PE=4 SV=1		1	2	2	0.0168	0	1	1	1	513.782	1026.56	1026.57	-11.48	-0.00589	0/0	0	0	11165.9	CID (Collision Induced Dissociation)	MS2	60.507	100	29.4252	3629	3629	3626	mcarrera_O1301_243.RAW	F6	45781	2.38	1
High	Sequest HT	Sequest HT (A2)	A	2	ESDEINEIK		1	W7B9W6	Tagatose 1,6-diphosphate aldolase OS=Listeria aquatica FSL S10-1188 OX=1265818 GN=lacD PE=3 SV=1		0	2	2		0.0492	2	2	2	538.76	1076.51	1076.51	2.55	0.00137	0/0	0	0	4136.69	CID (Collision Induced Dissociation)	MS2	0	100	27.3391	3203	3203	3200	mcarrera_O1301_233.RAW	F1	62656	2.51	0
High	Sequest HT	Sequest HT (A2)	A	2	ESIAQAAELIK		1	A0A1S7FS02	Pyruvate oxidase OS=Listeria weihenstephanensis OX=1006155 GN=UE46_03700 PE=3 SV=1		0	2	2	0.0481	0	1	1	1	586.818	1172.63	1172.65	-19.35	-0.01134	0/0	0	0	1949.51	CID (Collision Induced Dissociation)	MS2	63.3242	100	7.2777	621	621	618	mcarrera_O1301_239.RAW	F4	93977	2.08	1
High	Sequest HT	Sequest HT (A2)	A	2	ESIERSPMGGIN		20	A0A660JML5	30S ribosomal protein S20 OS=Listeria innocua OX=1642 GN=EYY38_14925 PE=4 SV=1; 30S ribosomal protein S20 OS=Listeria fleischmannii 1991 OX=1430899 GN=rpsT PE=3 SV=1; 30S ribosomal protein S20 OS=Listeria sp. SHR_NRA_18 OX=2269046 GN=rpsT PE=3 SV=1; 30S ribosomal protein S20 OS=Listeria grayi DSM 20601 OX=525367 GN=rpsT PE=3 SV=1; 30S ribosomal protein S20 OS=Listeria monocytogenes OX=1639 GN=rps…		2	2	2	0	0	1	1	1	513.827	1026.65	1026.64	4.69	0.00241	0/0	0	0	6123.35	CID (Collision Induced Dissociation)	MS2	0	100	12.3167	1022	1022	1020	mcarrera_O1301_249.RAW	F9	24117	2.82	1
High	Sequest HT	Sequest HT (A2)	A	2	ESIFQYTTR		19	A0A3H2W2D6	Helix-turn-helix domain-containing protein OS=Listeria monocytogenes OX=1639 GN=AF200_14490 PE=4 SV=1; Helix-turn-helix domain-containing protein OS=Listeria monocytogenes OX=1639 GN=D9967_13810 PE=4 SV=1; Transcriptional regulator, effector binding domain protein OS=Listeria innocua ATCC 33091 OX=1002366 GN=HMPREF0557_00023 PE=4 SV=1; Helix-turn-helix domain-containing protein OS=Listeria monocy…		0	2	2	0.0141	0	1	1	1	572.788	1144.57	1144.56	4.13	0.00236	0/0	0	0	7005.49	CID (Collision Induced Dissociation)	MS2	36.2533	100	29.0482	3966	3966	3964	mcarrera_O1301_239.RAW	F4	77767	2.13	1
High	Sequest HT	Sequest HT (A2)	A	2	ESILSC[163.03]KER	C6(Carbamidomethyl)	2	A0A097BFR7	DNA mismatch repair protein MutT OS=Listeria ivanovii subsp. londoniensis OX=202752 GN=JL58_12235 PE=4 SV=1; Nudix hydrolase domain-containing protein OS=Listeria ivanovii (strain ATCC BAA-678 / PAM 55) OX=881621 GN=LIV_2279 PE=4 SV=1		1	2	2		0.0333	3	3	3	561.291	1121.57	1121.56	10.96	0.00615	0/0	0	0	1424.04	CID (Collision Induced Dissociation)	MS2	59.1747	100	35.7283	3925	3925	3924	mcarrera_O1301_247.RAW	F8	101220	2.03	0
High	Sequest HT	Sequest HT (A2)	A	2	ESISLPPK		1	A0A3T2FI43	GntR family transcriptional regulator OS=Listeria monocytogenes OX=1639 GN=A9288_03770 PE=4 SV=1		2	2	2		0.0099	3	3	3	735.374	1469.74	1469.77	-18.4	-0.01352	0/0	0	0	2122.82	CID (Collision Induced Dissociation)	MS2	93.934	100	28.702	3173	3173	3170	mcarrera_O1301_249.RAW	F9	79820	2	0
High	Sequest HT	Sequest HT (A2)	A	2	ESKLPSTGDIV		1	A0A474Q5U8	Class 1 internalin InlJ OS=Listeria monocytogenes OX=1639 GN=inlJ PE=4 SV=1		1	2	2	0.0726	0	1	1	1	444.261	887.514	887.52	-6	-0.00266	0/0	0	0	101289	CID (Collision Induced Dissociation)	MS2	48.3798	88.83	18.7058	1835	1835	1834	mcarrera_O1301_249.RAW	F9	95746	2.34	1
High	Sequest HT	Sequest HT (A2)	A	2	ESKVFIDK		1	A0A099W1E5	Uncharacterized protein OS=Listeriaceae bacterium FSL A5-0209 OX=1497679 GN=EP56_15205 PE=3 SV=1		1	2	2	0.0744	0	1	1	1	483.27	965.532	965.53	2.19	0.00106	0/0	0	0	264221	CID (Collision Induced Dissociation)	MS2	2.48684	100	31.3844	3436	3436	3435	mcarrera_O1301_235.RAW	F2	58568	2.15	1
High	Sequest HT	Sequest HT (A2)	A	2	ESKVVSM[147.04]Q	M7(Oxidation)	1	D7UXQ5	Cell division protein SepF OS=Listeria grayi DSM 20601 OX=525367 GN=sepF PE=3 SV=1		1	2	2		0.0461	3	3	3	462.23	923.452	923.45	1.77	0.00082	0/0	0	0	5436.11	CID (Collision Induced Dissociation)	MS2	68.8681	100	27.6389	2916	2916	2915	mcarrera_O1301_235.RAW	F2	78509	2.07	0
High	Sequest HT	Sequest HT (A2)	A	2	ESPAFVEAGSVVNTK		1	A0A475HG46	DUF87 domain-containing protein OS=Listeria monocytogenes OX=1639 GN=A3R24_07950 PE=4 SV=1		1	2	2		0.0338	4	4	4	645.344	1289.68	1289.7	-17.82	-0.01149	0/0	0	0	4861.5	CID (Collision Induced Dissociation)	MS2	45.2973	100	29.2599	3238	3238	3236	mcarrera_O1301_249.RAW	F9	98042	2	0
High	Sequest HT	Sequest HT (A2)	A	2	ESPAMEIKEM[147.04]LEQ	M10(Oxidation)	1	A0A3D8TR95	UDP-N-acetyl-D-mannosamine dehydrogenase OS=Listeria kieliensis OX=1621700 GN=UR08_09970 PE=3 SV=1		1	2	2	0.2212	0	1	1	1	775.868	1550.73	1550.71	14.1	0.01093	0/0	0	0	5787.74	CID (Collision Induced Dissociation)	MS2	0	100	29.2019	3396	3396	3395	mcarrera_O1301_233.RAW	F1	70423	2.17	1
High	Sequest HT	Sequest HT (A2)	A	2	ESPKLAENVA		28	A0A685EMA4	Flagellar hook-length control protein FliK OS=Listeria monocytogenes OX=1639 GN=EE591_07220 PE=4 SV=1; Flagellar hook-length control protein FliK OS=Listeria monocytogenes OX=1639 GN=AB249_01155 PE=4 SV=1; Flagellar hook-length control protein FliK OS=Listeria monocytogenes OX=1639 GN=EZ592_07900 PE=4 SV=1; Flagellar hook protein OS=Listeria monocytogenes OX=1639 GN=AJL15_05540 PE=4 SV=1; Flagell…		1	2	2	0.0385	0	1	1	1	529.287	1057.57	1057.55	13.74	0.00726	0/0	0	0	13030	CID (Collision Induced Dissociation)	MS2	39.3632	100	28.8922	3942	3942	3940	mcarrera_O1301_239.RAW	F4	72407	2.6	1
High	Sequest HT	Sequest HT (A2)	A	2	ESPKLEEYR		1	W7BEG0	Phosphotransferase system fructose-specific component IIB OS=Listeria aquatica FSL S10-1188 OX=1265818 GN=MAQA_02262 PE=4 SV=1		0	3	3		0.0325	2	2	2	516.265	1546.78	1546.78	-0.05	-3e-05	0/0	0	0	9209.32	CID (Collision Induced Dissociation)	MS2	50.2217	100	21.4197	2198	2198	2195	mcarrera_O1301_249.RAW	F9	108629	2.68	0
High	Sequest HT	Sequest HT (A2)	A	2	ESPVDKYATLK		3	A0A1D2LC32	Catalase OS=Brochothrix thermosphacta OX=2756 GN=CNY62_08545 PE=3 SV=1; Catalase OS=Brochothrix campestris FSL F6-1037 OX=1265861 GN=BCAMP_06630 PE=3 SV=1; Catalase OS=Brochothrix thermosphacta OX=2756 GN=katA PE=3 SV=1		1	2	2	0.02	0	1	1	1	625.836	1250.67	1250.66	2.16	0.00135	0/0	0	0	1903.44	CID (Collision Induced Dissociation)	MS2	35.7395	100	25.021	2316	2316	2315	mcarrera_O1301_241.RAW	F5	95413	2	1
High	Sequest HT	Sequest HT (A2)	A	2	ESVLAAHEQGKPI		1	A0A468U652	Cobyrinate a,c-diamide synthase OS=Listeria monocytogenes OX=1639 GN=cbiA PE=3 SV=1		0	2	2	0.0459	0	1	1	1	689.866	1378.72	1378.73	-5.81	-0.004	0/0	0	0	4127.94	CID (Collision Induced Dissociation)	MS2	67.3712	100	32.781	4099	4099	4097	mcarrera_O1301_243.RAW	F6	106191	2.18	1
High	Sequest HT	Sequest HT (A2)	A	2	ETAC[163.03]FQKEIK	C4(Carbamidomethyl)	1	W7CSJ6	Uncharacterized protein OS=Listeria riparia FSL S10-1204 OX=1265816 GN=PRIP_15804 PE=4 SV=1		1	2	2		0.0461	4	4	4	627.315	1253.62	1253.62	2.03	0.00127	0/0	0	0	313685	CID (Collision Induced Dissociation)	MS2	36.005	72.369	24.8207	3300	3300	3298	mcarrera_O1301_239.RAW	F4	88911	2.07	0
High	Sequest HT	Sequest HT (A2)	A	2	ETAKIVTR		1	E3YPY5	ComG operon protein 1 OS=Listeria marthii FSL S4-120 OX=702457 GN=NT05LM_1594 PE=4 SV=1		1	2	2	0.1462	0	1	1	1	459.266	917.525	917.541	-17.86	-0.00819	0/0	0	0	44131.3	CID (Collision Induced Dissociation)	MS2	27.3362	100	19.922	2515	2515	2510	mcarrera_O1301_239.RAW	F4	77766	2.12	1
High	Sequest HT	Sequest HT (A2)	A	2	ETETKLVVPK		9	A0A3V3AMJ6	Uncharacterized protein OS=Listeria monocytogenes OX=1639 GN=AAU26_14475 PE=4 SV=1; Uncharacterized protein OS=Listeria monocytogenes OX=1639 GN=AA141_06555 PE=4 SV=1; Uncharacterized protein OS=Listeria monocytogenes OX=1639 GN=BCA03_15240 PE=4 SV=1; Uncharacterized protein OS=Listeria monocytogenes OX=1639 GN=A9303_14670 PE=4 SV=1; Uncharacterized protein OS=Listeria monocytogenes OX=1639 GN=XN…		1	2	2	0.0332	0	1	1	1	572.336	1143.66	1143.66	1.77	0.00101	0/0	0	0	11612.6	CID (Collision Induced Dissociation)	MS2	24.9466	100	19.3671	2429	2429	2424	mcarrera_O1301_239.RAW	F4	65960	2.11	1
High	Sequest HT	Sequest HT (A2)	A	2	ETFPFDKT		7	A0A3T1RAA0	MmcQ/YjbR family DNA-binding protein OS=Listeria monocytogenes OX=1639 GN=A6X96_01370 PE=4 SV=1; MmcQ/YjbR family DNA-binding protein OS=Listeria monocytogenes OX=1639 GN=AFT50_09485 PE=4 SV=1; MmcQ/YjbR family DNA-binding protein OS=Listeria monocytogenes OX=1639 GN=A9M68_04655 PE=4 SV=1; MmcQ/YjbR family DNA-binding protein OS=Listeria monocytogenes OX=1639 GN=A9Q11_01400 PE=4 SV=1; MmcQ/YjbR f…		1	2	2	0.0324	0	1	1	1	492.735	984.463	984.467	-4.05	-0.00199	0/0	0	0	9599.67	CID (Collision Induced Dissociation)	MS2	33.4129	100	25.0567	2575	2575	2574	mcarrera_O1301_245.RAW	F7	52241	2.16	1
High	Sequest HT	Sequest HT (A2)	A	2	ETFPFSEK		6	A0A5B8A7U7	NADP-dependent oxidoreductase OS=Listeria seeligeri OX=1640 GN=EOT00_03130 PE=4 SV=1; NADPH:quinone reductase OS=Listeria ivanovii subsp. londoniensis OX=202752 GN=JL58_03070 PE=4 SV=1; Alcohol dehydrogenase, zinc-dependent OS=Listeria seeligeri FSL N1-067 OX=702453 GN=NT03LS_0725 PE=4 SV=1; GroES-like protein OS=Listeria grayi DSM 20601 OX=525367 GN=cryz PE=4 SV=1; Zinc-type alcohol dehydrogenas…		0	2	2		0.0324	2	2	2	492.735	984.463	984.467	-4.05	-0.00199	0/0	0	0	9599.67	CID (Collision Induced Dissociation)	MS2	33.4129	100	25.0567	2575	2575	2574	mcarrera_O1301_245.RAW	F7	52241	2.09	0
High	Sequest HT	Sequest HT (A2)	A	2	ETIEAINEEAR		2	A0A466T6K7	LacI family transcriptional regulator (Fragment) OS=Listeria monocytogenes OX=1639 GN=B4Y19_16725 PE=4 SV=1; LacI family transcriptional regulator OS=Listeria monocytogenes OX=1639 GN=B1N38_16080 PE=4 SV=1		0	2	2	0.0149	0	1	1	1	637.822	1274.64	1274.62	12.01	0.00766	0/0	0	0	3575.37	CID (Collision Induced Dissociation)	MS2	22.8469	100	31.4824	3927	3927	3923	mcarrera_O1301_243.RAW	F6	91064	2.02	1
High	Sequest HT	Sequest HT (A2)	A	2	ETITRFLDANAK		1	A0A474TRR3	Glycerophosphodiester phosphodiesterase OS=Listeria monocytogenes OX=1639 GN=AF450_00615 PE=4 SV=1		1	3	3		0.0189	2	2	2	460.25	1378.74	1378.73	2.6	0.00119	0/0	0	0	121299	CID (Collision Induced Dissociation)	MS2	11.3435	100	13.2019	943	943	942	mcarrera_O1301_235.RAW	F2	99319	2.59	0
High	Sequest HT	Sequest HT (A2)	A	2	ETIVNGINR		1	A0A0Y7KEH8	YhgE/Pip C-terminal domain OS=Listeria monocytogenes OX=1639 GN=ERS409707_02494 PE=4 SV=1	https://www.ebi.ac.uk/interpro/entry/InterPro/IPR017501/	0	2	2	0.1082	0	1	1	1	508.281	1015.56	1015.55	2.17	0.0011	0/0	0	0	22196.3	CID (Collision Induced Dissociation)	MS2	14.8093	100	25.8157	2663	2663	2662	mcarrera_O1301_235.RAW	F2	90992	2.31	1
High	Sequest HT	Sequest HT (A2)	A	2	ETLITAENPAENPA		1	W7BFF0	PTS system cellobiose-specific transporter subunit IIA OS=Listeria aquatica FSL S10-1188 OX=1265818 GN=MAQA_00865 PE=4 SV=1		0	2	2	0.0199	0	1	1	1	735.367	1469.73	1469.71	9.74	0.00716	0/0	0	0	2966.51	CID (Collision Induced Dissociation)	MS2	89.0842	100	28.8092	3018	3018	3016	mcarrera_O1301_245.RAW	F7	86058	2.01	1
High	Sequest HT	Sequest HT (A2)	A	2	ETPPFDPL		1	A0A684QZV3	RNA-splicing ligase RtcB OS=Listeria monocytogenes OX=1639 GN=QJ38_10660 PE=4 SV=1		1	2	2	0.0199	0	1	1	1	527.776	1054.55	1054.56	-17.57	-0.00926	0/0	0	0	3250.5	CID (Collision Induced Dissociation)	MS2	34.1159	100	22.3395	2326	2326	2322	mcarrera_O1301_249.RAW	F9	55982	2.01	1
High	Sequest HT	Sequest HT (A2)	A	2	ETSIHDAIVTLF		7	A0A099WK44	Uncharacterized protein OS=Listeriaceae bacterium FSL A5-0209 OX=1497679 GN=EP56_04845 PE=4 SV=1; Uncharacterized protein OS=Listeria weihenstephanensis FSL R9-0317 OX=1265845 GN=PWEIH_14988 PE=4 SV=1; CBS domain-containing protein OS=Listeria riparia FSL S10-1204 OX=1265816 GN=PRIP_11694 PE=4 SV=1; Uncharacterized protein OS=Listeria cornellensis FSL F6-0969 OX=1265820 GN=PCORN_06595 PE=4 SV=1; …		0	3	3	0.1544	0	1	1	1	449.237	1345.7	1345.7	-3.25	-0.00146	0/0	0	0	8684.95	CID (Collision Induced Dissociation)	MS2	52.2115	100	24.4326	2492	2492	2487	mcarrera_O1301_245.RAW	F7	108094	2.59	1
High	Sequest HT	Sequest HT (A2)	A	2	ETVGTYNPLVDPAEVK		2	A0A3D8TPJ6	30S ribosomal protein S16 OS=Listeria kieliensis OX=1621700 GN=rpsP PE=3 SV=1; 30S ribosomal protein S16 OS=Listeria floridensis FSL S10-1187 OX=1265817 GN=rpsP PE=3 SV=1		0	3	3	0.0693	0	1	1	1	577.957	1731.86	1731.88	-13.31	-0.00768	0/0	0	0	76213.5	CID (Collision Induced Dissociation)	MS2	75.0771	100	28.5944	3900	3900	3899	mcarrera_O1301_239.RAW	F4	104484	2.74	1
High	Sequest HT	Sequest HT (A2)	A	2	ETVVNPNPVEQALA		3	G2Z9J1	Putative actin-assembly inducing protein OS=Listeria ivanovii (strain ATCC BAA-678 / PAM 55) OX=881621 GN=i-actA PE=4 SV=1; ActA protein OS=Listeria ivanovii OX=1638 GN=actA PE=4 SV=1; ActA OS=Listeria ivanovii subsp. ivanovii OX=202751 GN=actA PE=4 SV=1		1	2	2		0.0426	2	2	2	580.303	1159.6	1159.6	3.51	0.00204	0/0	0	0	14701.6	CID (Collision Induced Dissociation)	MS2	13.1734	100	22.4076	2335	2335	2333	mcarrera_O1301_249.RAW	F9	106108	2.47	0
High	Sequest HT	Sequest HT (A2)	A	2	EVAAGIETYAKQV		16	A0A462VR34	Glycoside hydrolase family 125 protein OS=Listeria monocytogenes OX=1639 GN=AD67_09765 PE=4 SV=1; Glycoside hydrolase family 125 protein OS=Listeria monocytogenes OX=1639 GN=NW48_09905 PE=4 SV=1; Lmo2013 protein OS=Listeria monocytogenes serovar 1/2a (strain ATCC BAA-679 / EGD-e) OX=169963 GN=lmo2013 PE=4 SV=1; Glycoside hydrolase family 125 protein OS=Listeria monocytogenes OX=1639 GN=ARM35_1090…		1	2	2	0.025	0	1	1	1	689.864	1378.72	1378.72	-0.48	-0.00033	0/0	0	0	2972.55	CID (Collision Induced Dissociation)	MS2	52.3786	100	24.162	2456	2456	2452	mcarrera_O1301_245.RAW	F7	111611	2	1
High	Sequest HT	Sequest HT (A2)	A	2	EVADTEAEVK		7	W7CGD4	Phosphoenolpyruvate-protein phosphotransferase OS=Listeria cornellensis FSL F6-0969 OX=1265820 GN=PCORN_03848 PE=3 SV=1; Phosphoenolpyruvate-protein phosphotransferase OS=Listeria booriae OX=1552123 GN=EP57_10705 PE=3 SV=1; Phosphoenolpyruvate-protein phosphotransferase OS=Listeria sp. SHR_NRA_18 OX=2269046 GN=ptsP PE=3 SV=1; Phosphoenolpyruvate-protein phosphotransferase OS=Listeria grandensis F…		0	2	2		0.0041	2	2	2	545.766	1090.53	1090.53	-1.02	-0.00056	0/0	0	0	4202.04	CID (Collision Induced Dissociation)	MS2	67.385	100	31.8323	3976	3976	3973	mcarrera_O1301_243.RAW	F6	82055	2.4	0
High	Sequest HT	Sequest HT (A2)	A	2	EVAGNDKVK		4	A0A448Q8G7	Dihydroxyacetone kinase OS=Listeria grayi OX=1641 GN=NCTC10812_01015 PE=4 SV=1; DAK2 domain fusion protein YloV OS=Listeria grayi DSM 20601 OX=525367 GN=HMPREF0556_11218 PE=4 SV=1; DUF3324 domain-containing protein OS=Brochothrix thermosphacta OX=2756 GN=BTBSAS_130051 PE=4 SV=1; Dihydroxyacetone kinase OS=Listeria grayi OX=1641 GN=NCTC10815_00129 PE=4 SV=1		1	2	2	0.0367	0	1	1	1	480.253	959.499	959.516	-16.88	-0.0081	0/0	0	0	40678.5	CID (Collision Induced Dissociation)	MS2	25.7977	100	19.0657	2380	2380	2376	mcarrera_O1301_239.RAW	F4	104122	2.18	1
High	Sequest HT	Sequest HT (A2)	A	2	EVEIAGPGFINFY		50	E3YTA2	Arginine--tRNA ligase OS=Listeria marthii FSL S4-120 OX=702457 GN=argS PE=3 SV=1; Arginine--tRNA ligase OS=Listeria monocytogenes OX=1639 GN=argS PE=3 SV=1; Arginine--tRNA ligase OS=Listeria ivanovii subsp. londoniensis OX=202752 GN=argS PE=3 SV=1; Arginine--tRNA ligase OS=Listeria ivanovii (strain ATCC BAA-678 / PAM 55) OX=881621 GN=argS PE=3 SV=1; Arginine--tRNA ligase OS=Listeria monocytogenes…		0	2	2	0.0467	0	1	1	1	728.366	1455.73	1455.72	6.91	0.00503	0/0	0	0	2058.89	CID (Collision Induced Dissociation)	MS2	0	100	36.0442	3968	3968	3967	mcarrera_O1301_235.RAW	F2	87466	2.14	1
High	Sequest HT	Sequest HT (A2)	A	2	EVEIAKSYM[147.04]LEK	M9(Oxidation)	1	A0A5L1RR17	Uncharacterized protein OS=Listeria monocytogenes OX=1639 GN=FBF52_04675 PE=4 SV=1		1	2	2		0.0215	2	2	2	728.363	1455.72	1455.74	-14.4	-0.01048	0/0	0	0	24451.9	CID (Collision Induced Dissociation)	MS2	0	100	36.3601	3967	3967	3966	mcarrera_O1301_247.RAW	F8	81414	2.28	0
High	Sequest HT	Sequest HT (A2)	A	2	EVFEDLYGANR		1	A0A099W6M6	Uncharacterized protein OS=Listeria booriae OX=1552123 GN=EP57_12010 PE=4 SV=1		0	3	3	0.0965	0	1	1	1	438.216	1312.63	1312.62	11.78	0.00515	0/0	0	0	145985	CID (Collision Induced Dissociation)	MS2	5.29042	100	24.7197	2505	2505	2504	mcarrera_O1301_235.RAW	F2	76129	2.59	1
High	Sequest HT	Sequest HT (A2)	A	2	EVIDPENVDP		1	A0A3N9TLY7	LPXTG cell wall anchor domain-containing protein (Fragment) OS=Listeria sp. SHR_NRA_18 OX=2269046 GN=DUK53_16905 PE=4 SV=1		0	2	2	0.1847	0	1	1	1	563.774	1126.54	1126.53	13.68	0.00771	0/0	0	0	1949.35	CID (Collision Induced Dissociation)	MS2	28.6581	100	29.664	3438	3438	3436	mcarrera_O1301_233.RAW	F1	60181	2.22	1
High	Sequest HT	Sequest HT (A2)	A	2	EVIDVVK		8	A0A4R6ZPE0	DNA topoisomerase 1 OS=Listeria rocourtiae OX=647910 GN=topA PE=3 SV=1; DNA topoisomerase 1 OS=Listeria riparia FSL S10-1204 OX=1265816 GN=topA PE=3 SV=1; DNA topoisomerase OS=Listeria grandensis FSL F6-0971 OX=1265819 GN=PGRAN_02820 PE=3 SV=1; DNA topoisomerase 1 OS=Listeria booriae OX=1552123 GN=topA PE=3 SV=1; DNA topoisomerase OS=Listeria cornellensis FSL F6-0969 OX=1265820 GN=PCORN_02382 PE=…		0	2	2	0.0291	0	1	1	1	401.241	801.474	801.472	3.47	0.00139	0/0	0	0	26784.9	CID (Collision Induced Dissociation)	MS2	55.8657	100	13.9434	1024	1024	1023	mcarrera_O1301_241.RAW	F5	86901	2.06	1
High	Sequest HT	Sequest HT (A2)	A	2	EVIESYKK		2	A0A475F4Y0	Uncharacterized protein OS=Listeria monocytogenes OX=1639 GN=APG41_02350 PE=4 SV=1; Uncharacterized protein OS=Listeria monocytogenes OX=1639 GN=CXR57_14645 PE=4 SV=1		1	2	2	0.0657	0	1	1	1	498.27	995.532	995.541	-8.69	-0.00432	0/0	0	0	16042.9	CID (Collision Induced Dissociation)	MS2	56.9763	100	20.967	2189	2189	2188	mcarrera_O1301_247.RAW	F8	65854	2.13	1
High	Sequest HT	Sequest HT (A2)	A	2	EVIIHEGR		3	A0A099W7A4	Pseudouridine synthase OS=Listeria booriae OX=1552123 GN=EP57_08855 PE=3 SV=1; Pseudouridine synthase OS=Listeria riparia FSL S10-1204 OX=1265816 GN=PRIP_12069 PE=3 SV=1; Pseudouridine synthase OS=Listeria fleischmannii subsp. fleischmannii OX=1671902 GN=rluB PE=3 SV=1		0	2	2	0.0931	0	1	1	1	476.765	952.522	952.521	1.32	0.00063	0/0	0	0	5180.4	CID (Collision Induced Dissociation)	MS2	35.945	100	34.0165	4212	4212	4210	mcarrera_O1301_243.RAW	F6	51808	2.04	1
High	Sequest HT	Sequest HT (A2)	A	2	EVILVSSGAIGV		44	A0A469IXE1	Glutamate 5-kinase OS=Listeria monocytogenes OX=1639 GN=proB PE=3 SV=1; Glutamate 5-kinase OS=Brochothrix thermosphacta OX=2756 GN=proB PE=3 SV=1; Glutamate 5-kinase OS=Listeria monocytogenes OX=1639 GN=proB PE=3 SV=1; Glutamate 5-kinase OS=Listeria monocytogenes OX=1639 GN=proB PE=3 SV=1; Glutamate 5-kinase OS=Listeria monocytogenes serotype 1/2a OX=1906951 GN=proB PE=4 SV=1; Glutamate 5-kinase …		0	2	2		0.0332	2	2	2	572.336	1143.66	1143.66	1.77	0.00101	0/0	0	0	11612.6	CID (Collision Induced Dissociation)	MS2	24.9466	100	19.3671	2429	2429	2424	mcarrera_O1301_239.RAW	F4	65960	2.04	0
High	Sequest HT	Sequest HT (A2)	A	2	EVIMPDTIGK		2	A0A683EVK3	16S rRNA (Guanine(966)-N(2))-methyltransferase RsmD OS=Listeria monocytogenes OX=1639 GN=rsmD PE=4 SV=1; 16S rRNA (Guanine(966)-N(2))-methyltransferase RsmD OS=Listeria monocytogenes OX=1639 GN=rsmD PE=4 SV=1		0	2	2		0.0096	2	2	2	551.785	1102.56	1102.58	-17.28	-0.00952	0/0	0	0	4946.93	CID (Collision Induced Dissociation)	MS2	66.7967	100	32.933	4119	4119	4118	mcarrera_O1301_243.RAW	F6	95798	2.06	0
High	Sequest HT	Sequest HT (A2)	A	2	EVINEIL		2	W7CYD5	Nitroreductase OS=Listeria riparia FSL S10-1204 OX=1265816 GN=PRIP_09332 PE=4 SV=1; Nitroreductase OS=Listeria booriae OX=1552123 GN=EP57_12960 PE=4 SV=1		0	2	2		0.0146	6	6	6	415.243	829.478	829.467	13.8	0.00572	0/0	0	0	39223.1	CID (Collision Induced Dissociation)	MS2	51.5469	100	28.9755	3561	3561	3558	mcarrera_O1301_243.RAW	F6	111819	2.02	0
High	Sequest HT	Sequest HT (A2)	A	2	EVKQAVP		3	H7F8Q1	YicC-like family, N-terminal region OS=Listeria fleischmannii subsp. coloradonensis OX=1081736 GN=NCTC13938_00510 PE=4 SV=1; YicC-like family, N-terminal region OS=Listeria fleischmannii subsp. fleischmannii OX=1671902 GN=NCTC13940_02305 PE=4 SV=1; Uncharacterized protein OS=Listeria fleischmannii FSL S10-1203 OX=1265822 GN=MCOL2_08491 PE=4 SV=1		1	2	2	0.034	0	1	1	1	385.724	770.44	770.441	-0.92	-0.00035	0/0	0	0	2616.84	CID (Collision Induced Dissociation)	MS2	83.6648	100	29.13	3269	3269	3266	mcarrera_O1301_247.RAW	F8	37370	2.06	1
High	Sequest HT	Sequest HT (A2)	A	2	EVKQRPR		1	W7B8P1	Nitrogen regulation-related NreA protein OS=Listeria grandensis FSL F6-0971 OX=1265819 GN=PGRAN_14253 PE=4 SV=1		2	2	2	0.1422	0	1	1	1	525.288	1049.57	1049.57	-4.81	-0.00252	0/0	0	0	14185.1	CID (Collision Induced Dissociation)	MS2	39.2565	100	29.0761	3218	3218	3217	mcarrera_O1301_249.RAW	F9	81864	2.25	1
High	Sequest HT	Sequest HT (A2)	A	2	EVLAEAGVSEDTR		2	A0A0H3GFY0	30S ribosomal protein S13 OS=Listeria monocytogenes serotype 1/2a (strain 10403S) OX=393133 GN=rpsM PE=3 SV=1; 30S ribosomal protein S13 OS=Listeria welshimeri serovar 6b (strain ATCC 35897 / DSM 20650 / SLCC5334) OX=386043 GN=rpsM PE=3 SV=1		0	2	2	0.5147	0	1	1	1	688.338	1375.67	1375.67	-0.86	-0.00059	0/0	0	0	7577.26	CID (Collision Induced Dissociation)	MS2	25.4289	100	30.61	3446	3446	3445	mcarrera_O1301_247.RAW	F8	80608	4.43	1
High	Sequest HT	Sequest HT (A2)	A	2	EVNALFVGKDPK		2	W7D4M2	Uncharacterized protein OS=Listeria weihenstephanensis FSL R9-0317 OX=1265845 GN=PWEIH_04973 PE=4 SV=1; Big_6 domain-containing protein OS=Listeria weihenstephanensis OX=1006155 GN=UE46_13605 PE=4 SV=1		1	2	2		0.0046	2	2	2	658.851	1316.7	1316.72	-19.48	-0.01282	0/0	0	0	5144.12	CID (Collision Induced Dissociation)	MS2	57.4897	100	32.5603	4073	4073	4072	mcarrera_O1301_243.RAW	F6	107029	2.17	0
High	Sequest HT	Sequest HT (A2)	A	2	EVNKSDTPK		2	A0A455ZYV2	ATP-binding protein OS=Listeria monocytogenes OX=1639 GN=ABI49_12235 PE=4 SV=1; ATP-binding protein (Fragment) OS=Listeria monocytogenes OX=1639 GN=Y318_10440 PE=4 SV=1		1	2	2		0.034	2	2	2	509.266	1017.52	1017.52	2.99	0.00152	0/0	0	0	32723.6	CID (Collision Induced Dissociation)	MS2	47.541	100	27.7622	3771	3771	3770	mcarrera_O1301_239.RAW	F4	99865	2.27	0
High	Sequest HT	Sequest HT (A2)	A	2	EVNLELL		4	W7C588	Probable glycine dehydrogenase (decarboxylating) subunit 1 OS=Listeria cornellensis FSL F6-0969 OX=1265820 GN=PCORN_07380 PE=3 SV=1; Probable glycine dehydrogenase (decarboxylating) subunit 1 OS=Listeria riparia FSL S10-1204 OX=1265816 GN=gcvPA PE=3 SV=1; Probable glycine dehydrogenase (decarboxylating) subunit 1 OS=Listeria booriae OX=1552123 GN=gcvPA PE=3 SV=1; Probable glycine dehydrogenase (d…		0	2	2		0.0049	2	2	2	415.243	829.478	829.467	13.8	0.00572	0/0	0	0	39223.1	CID (Collision Induced Dissociation)	MS2	51.5469	100	28.9755	3561	3561	3558	mcarrera_O1301_243.RAW	F6	111819	2.04	0
High	Sequest HT	Sequest HT (A2)	A	2	EVPTDEAELDK		1	W7BV70	Uncharacterized protein OS=Listeria floridensis FSL S10-1187 OX=1265817 GN=MFLO_13595 PE=4 SV=1		0	2	2	0.1475	0	1	1	1	623.293	1245.58	1245.58	-4.44	-0.00276	0/0	0	0	1644.17	CID (Collision Induced Dissociation)	MS2	69.2173	100	28.3307	2974	2974	2971	mcarrera_O1301_245.RAW	F7	49757	2.44	1
High	Sequest HT	Sequest HT (A2)	A	2	EVRNLIVK		40	Q92F93	Lin0213 protein OS=Listeria innocua serovar 6a (strain ATCC BAA-680 / CLIP 11262) OX=272626 GN=lin0213 PE=4 SV=1; DUF1214 domain-containing protein OS=Listeria monocytogenes OX=1639 GN=A3R04_12240 PE=4 SV=1; Putative exported protein OS=Listeria monocytogenes OX=1639 GN=FORC68_0169 PE=4 SV=1; DUF1214 domain-containing protein OS=Listeria monocytogenes OX=1639 GN=GCV89_12200 PE=4 SV=1; DUF1254 dom…		1	2	2		0	2	2	2	485.807	970.607	970.604	3.17	0.00154	0/0	0	0	48730.7	CID (Collision Induced Dissociation)	MS2	25.9894	100	28.0112	2970	2970	2969	mcarrera_O1301_235.RAW	F2	35686	2.25	0
High	Sequest HT	Sequest HT (A2)	A	2	EVSAIRNGLEK		1	A0A462CQV0	Bifunctional folylpolyglutamate synthase/dihydrofolate synthase OS=Listeria monocytogenes OX=1639 GN=SQ69_06310 PE=3 SV=1		1	2	2	0.0673	0	1	1	1	608.34	1215.67	1215.67	3.36	0.00204	0/0	0	0	24767.4	CID (Collision Induced Dissociation)	MS2	19.4677	100	19.5128	2450	2450	2448	mcarrera_O1301_239.RAW	F4	95881	2.23	1
High	Sequest HT	Sequest HT (A2)	A	2	EVSKVFQER		3	A0A0J8G6Z2	Aminotransferase OS=Listeria fleischmannii 1991 OX=1430899 GN=X560_2198 PE=3 SV=1; Aminotransferase OS=Listeria fleischmannii FSL S10-1203 OX=1265822 GN=MCOL2_03206 PE=3 SV=1; Aminotransferase OS=Listeria fleischmannii subsp. coloradonensis OX=1081736 GN=NCTC13938_00132 PE=3 SV=1		1	2	2	0.0143	0	1	1	1	561.291	1121.57	1121.59	-18.47	-0.01036	0/0	0	0	1424.04	CID (Collision Induced Dissociation)	MS2	59.1747	100	35.7283	3925	3925	3924	mcarrera_O1301_247.RAW	F8	101220	2.1	1
High	Sequest HT	Sequest HT (A2)	A	2	EVTARAEADM[147.04]K	M10(Oxidation)	3	A0A4R6ZPM0	Polyribonucleotide nucleotidyltransferase OS=Listeria rocourtiae OX=647910 GN=pnp PE=3 SV=1; Polyribonucleotide nucleotidyltransferase OS=Listeria cornellensis FSL F6-0969 OX=1265820 GN=pnp PE=3 SV=1; Polyribonucleotide nucleotidyltransferase OS=Listeria sp. SHR_NRA_18 OX=2269046 GN=pnp PE=3 SV=1		1	2	2	0.1191	0	1	1	1	618.801	1236.6	1236.59	5.06	0.00313	0/0	0	0	95156.5	CID (Collision Induced Dissociation)	MS2	0	100	43.6406	5243	5243	5242	mcarrera_O1301_239.RAW	F4	89945	2.35	1
High	Sequest HT	Sequest HT (A2)	A	2	EVTILNI		2	G2ZFF8	N-acetylglucosaminyldiphosphoundecaprenol N-acetyl-beta-D-mannosaminyltransferase OS=Listeria ivanovii (strain ATCC BAA-678 / PAM 55) OX=881621 GN=LIV_2431 PE=3 SV=1; N-acetylglucosaminyldiphosphoundecaprenol N-acetyl-beta-D-mannosaminyltransferase OS=Listeria ivanovii subsp. londoniensis OX=202752 GN=JL58_13020 PE=3 SV=1		0	2	2		0.0291	2	2	2	401.241	801.474	801.472	3.47	0.00139	0/0	0	0	26784.9	CID (Collision Induced Dissociation)	MS2	55.8657	100	13.9434	1024	1024	1023	mcarrera_O1301_241.RAW	F5	86901	2	0
High	Sequest HT	Sequest HT (A2)	A	2	EVTMLNPAQKDWKD		1	W7B9B9	Uncharacterized protein OS=Listeria aquatica FSL S10-1188 OX=1265818 GN=MAQA_00982 PE=4 SV=1		2	2	2	0.0237	0	1	1	1	837.896	1674.78	1674.82	-18.36	-0.01537	0/0	0	0	5576.25	CID (Collision Induced Dissociation)	MS2	0	100	23.5508	2338	2338	2333	mcarrera_O1301_235.RAW	F2	67447	2.11	1
High	Sequest HT	Sequest HT (A2)	A	2	EVTYIYSENPIK		1	A0A685UVP6	LPXTG cell wall anchor domain-containing protein OS=Listeria monocytogenes serotype 1/2a OX=1906951 GN=EPI20_06545 PE=4 SV=1		0	2	2		0.0467	2	2	2	728.366	1455.73	1455.74	-7.61	-0.00554	0/0	0	0	2058.89	CID (Collision Induced Dissociation)	MS2	0	100	36.0442	3968	3968	3967	mcarrera_O1301_235.RAW	F2	87466	2.04	0
High	Sequest HT	Sequest HT (A2)	A	2	EVVAIEEPQV		1	W7DB00	FtsK/SpoIIIE family protein OS=Listeria riparia FSL S10-1204 OX=1265816 GN=PRIP_16302 PE=3 SV=1		0	2	2	0.0348	0	1	1	1	556.8	1112.59	1112.58	7.98	0.00444	0/0	0	0	2387.62	CID (Collision Induced Dissociation)	MS2	56.5421	100	27.3541	2873	2873	2872	mcarrera_O1301_245.RAW	F7	63157	2.01	1
High	Sequest HT	Sequest HT (A2)	A	2	EVVASMVTRP		1	A0A4R6ZSN2	Alanine racemase OS=Listeria rocourtiae OX=647910 GN=DFP96_101557 PE=3 SV=1		0	2	2	0.0198	0	1	1	1	544.794	1088.58	1088.58	4.13	0.00225	0/0	0	0	719.7	CID (Collision Induced Dissociation)	MS2	69.0489	100	34.0683	3180	3180	3178	mcarrera_O1301_237.RAW	F3	105122	2.02	1
High	Sequest HT	Sequest HT (A2)	A	2	EVVDNAPKALKE		6	A0A378MHT7	50S ribosomal protein L7/L12 OS=Listeria grayi OX=1641 GN=rplL PE=3 SV=1; 50S ribosomal protein L7/L12 OS=Listeria sp. SHR_NRA_18 OX=2269046 GN=rplL PE=3 SV=1; 50S ribosomal protein L7/L12 OS=Listeria grandensis FSL F6-0971 OX=1265819 GN=rplL PE=3 SV=1; 50S ribosomal protein L7/L12 OS=Listeria cornellensis FSL F6-0969 OX=1265820 GN=rplL PE=3 SV=1; 50S ribosomal protein L7/L12 OS=Listeria riparia …		2	3	3		0.0385	2	2	2	438.242	1312.71	1312.71	0.93	0.00041	0/0	0	0	29866.2	CID (Collision Induced Dissociation)	MS2	41.0955	100	22.4786	2550	2550	2548	mcarrera_O1301_243.RAW	F6	72961	2.75	0
High	Sequest HT	Sequest HT (A2)	A	2	EVVKDKP		2	A0A099WAL8	DhaL domain-containing protein OS=Listeria booriae OX=1552123 GN=EP57_07950 PE=4 SV=1; DhaL domain-containing protein OS=Listeria riparia FSL S10-1204 OX=1265816 GN=PRIP_04003 PE=4 SV=1		1	2	2	0.0762	0	1	1	1	407.732	814.457	814.467	-12.15	-0.00495	0/0	0	0	6124.85	CID (Collision Induced Dissociation)	MS2	66.7134	100	30.5124	3174	3174	3172	mcarrera_O1301_245.RAW	F7	54144	2.1	1
High	Sequest HT	Sequest HT (A2)	A	2	EVVLLQSGIGK		4	W7CUZ0	5'-methylthioadenosine/S-adenosylhomocysteine nucleosidase OS=Brochothrix campestris FSL F6-1037 OX=1265861 GN=mtnN PE=3 SV=1; 5'-methylthioadenosine/S-adenosylhomocysteine nucleosidase OS=Listeria fleischmannii FSL S10-1203 OX=1265822 GN=MCOL2_09251 PE=3 SV=1; 5'-methylthioadenosine/S-adenosylhomocysteine nucleosidase OS=Listeria fleischmannii 1991 OX=1430899 GN=mtnN PE=3 SV=1; 5'-methylthioaden…		0	2	2	0.0991	0	1	1	1	571.843	1142.68	1142.68	1.35	0.00077	0/0	0	0	6065.47	CID (Collision Induced Dissociation)	MS2	69.7154	100	13.7272	1558	1558	1556	mcarrera_O1301_239.RAW	F4	49920	2.12	1
High	Sequest HT	Sequest HT (A2)	A	2	EVVPEIAR		2	A0A2X3H9F3	Ribonuclease PH OS=Listeria fleischmannii subsp. fleischmannii OX=1671902 GN=rph PE=3 SV=1; Ribonuclease PH OS=Listeria fleischmannii subsp. coloradonensis OX=1081736 GN=rph PE=3 SV=1		2	2	2	0.032	0	1	1	1	472.763	944.519	944.527	-8.33	-0.00393	0/0	0	0	15294.5	CID (Collision Induced Dissociation)	MS2	26.2329	100	18.3121	1784	1784	1781	mcarrera_O1301_249.RAW	F9	102095	2.5	1
High	Sequest HT	Sequest HT (A2)	A	2	EVVQKNI		91	G2ZAC7	Putative ABC transporter (ATP-binding protein) OS=Listeria ivanovii (strain ATCC BAA-678 / PAM 55) OX=881621 GN=LIV_1617 PE=4 SV=1; ATP-binding cassette domain-containing protein OS=Listeria monocytogenes OX=1639 GN=FPV54_05490 PE=4 SV=1; ATP-binding cassette domain-containing protein OS=Listeria monocytogenes OX=1639 GN=ADS51_03940 PE=4 SV=1; ATP-binding cassette domain-containing protein OS=Lis…		1	2	2		0.0098	3	3	3	415.243	829.478	829.478	0.26	0.00011	0/0	0	0	39223.1	CID (Collision Induced Dissociation)	MS2	51.5469	100	28.9755	3561	3561	3558	mcarrera_O1301_243.RAW	F6	111819	2.03	0
High	Sequest HT	Sequest HT (A2)	A	2	EVVVVAYDKNGK		1	W7ASX6	Lipoprotein OS=Listeria grandensis FSL F6-0971 OX=1265819 GN=PGRAN_15872 PE=4 SV=1		1	2	2	0.0046	0	1	1	1	660.864	1320.72	1320.72	3.48	0.0023	0/0	0	0	2179.64	CID (Collision Induced Dissociation)	MS2	47.6696	100	29.4318	3166	3166	3161	mcarrera_O1301_235.RAW	F2	86295	2.17	1
High	Sequest HT	Sequest HT (A2)	A	2	EWFAM[147.04]PKEK	M5(Oxidation)	1	W7CLT7	Alanine--tRNA ligase OS=Brochothrix campestris FSL F6-1037 OX=1265861 GN=alaS PE=3 SV=1		1	2	2	0.0901	0	1	1	1	591.276	1181.54	1181.57	-18.38	-0.01086	0/0	0	0	12056.1	CID (Collision Induced Dissociation)	MS2	11.9638	100	7.413	639	639	638	mcarrera_O1301_239.RAW	F4	60311	2.33	1
High	Sequest HT	Sequest HT (A2)	A	2	EWVKGEAGEK		1	A0A3B6XGZ3	HTH_17 domain-containing protein OS=Listeria weihenstephanensis OX=1006155 GN=UE46_05160 PE=4 SV=1		1	2	2		0.004	2	2	2	566.786	1132.57	1132.56	1.59	0.0009	0/0	0	0	8229.37	CID (Collision Induced Dissociation)	MS2	50.8351	100	20.0302	1836	1836	1834	mcarrera_O1301_235.RAW	F2	96463	2.52	0
High	Sequest HT	Sequest HT (A2)	A	2	EYLDIANLKPP		1	A0A099WP43	Terminase OS=Listeriaceae bacterium FSL A5-0209 OX=1497679 GN=EP56_02225 PE=4 SV=1		0	2	2	0.0097	0	1	1	1	636.834	1272.66	1272.68	-17.5	-0.01113	0/0	0	0	4092.02	CID (Collision Induced Dissociation)	MS2	0	100	26.0492	3124	3124	3118	mcarrera_O1301_243.RAW	F6	95878	2.07	1
High	Sequest HT	Sequest HT (A2)	A	2	FADLGAR		37	A0A465NTZ4	ATP-dependent zinc metalloprotease FtsH OS=Listeria monocytogenes OX=1639 GN=ftsH PE=3 SV=1; ATP-dependent zinc metalloprotease FtsH OS=Listeria innocua ATCC 33091 OX=1002366 GN=ftsH PE=3 SV=1; ATP-dependent zinc metalloprotease FtsH OS=Listeria monocytogenes OX=1639 GN=ftsH PE=3 SV=1; ATP-dependent zinc metalloprotease FtsH OS=Listeria monocytogenes serotype 4a (strain M7) OX=1030009 GN=ftsH PE=…		0	2	2	0.1807	0	1	1	1	375.201	749.395	749.394	1.21	0.00045	0/0	0	0	63438	CID (Collision Induced Dissociation)	MS2	50.7548	100	23.8013	2405	2405	2404	mcarrera_O1301_245.RAW	F7	83655	2.38	1
High	Sequest HT	Sequest HT (A2)	A	2	FANKNIR		31	A0A686NL68	Peptide ABC transporter substrate-binding protein OS=Listeria monocytogenes OX=1639 GN=ABZ07_13125 PE=4 SV=1; Peptide ABC transporter substrate-binding protein OS=Listeria monocytogenes OX=1639 GN=ALZ22_09925 PE=4 SV=1; Peptide ABC transporter substrate-binding protein OS=Listeria monocytogenes OX=1639 GN=Y404_12060 PE=4 SV=1; Peptide ABC transporter substrate-binding protein OS=Listeria monocyto…		1	2	2	0.0619	0	1	1	1	431.749	862.491	862.489	1.67	0.00072	0/0	0	0	345199	CID (Collision Induced Dissociation)	MS2	39.9989	38.231	21.2385	2357	2357	2356	mcarrera_O1301_243.RAW	F6	66620	2.26	1
High	Sequest HT	Sequest HT (A2)	A	2	FAQLDNGDGTTR		1	A0A4V3DQ75	Phage minor structural protein OS=Listeria rocourtiae OX=647910 GN=DFP96_10134 PE=4 SV=1		0	2	2		0.0287	3	3	3	647.792	1294.58	1294.6	-19.33	-0.01251	0/0	0	0	3428.34	CID (Collision Induced Dissociation)	MS2	12.8721	100	10.8807	1130	1130	1124	mcarrera_O1301_239.RAW	F4	44463	2.03	0
High	Sequest HT	Sequest HT (A2)	A	2	FASVKPGDPM[147.04]DR	M10(Oxidation)	1	A0A476ZRN8	NAD-dependent succinate-semialdehyde dehydrogenase OS=Listeria monocytogenes OX=1639 GN=A3R24_07850 PE=4 SV=1		0	2	2	0.0697	0	1	1	1	668.323	1335.64	1335.64	2.01	0.00134	0/0	0	0	20119.6	CID (Collision Induced Dissociation)	MS2	23.1147	100	32.1801	4361	4361	4360	mcarrera_O1301_239.RAW	F4	82253	2.01	1
High	Sequest HT	Sequest HT (A2)	A	2	FDAALWGTR		3	W7CY72	Nicotinate phosphoribosyltransferase OS=Brochothrix campestris FSL F6-1037 OX=1265861 GN=BCAMP_01865 PE=3 SV=1; Nicotinate phosphoribosyltransferase OS=Brochothrix thermosphacta OX=2756 GN=pncB PE=3 SV=1; Nicotinate phosphoribosyltransferase OS=Brochothrix thermosphacta OX=2756 GN=CNY62_01005 PE=3 SV=1		0	2	2		0.0444	2	2	2	518.77	1036.53	1036.52	11.41	0.00591	0/0	0	0	236178	CID (Collision Induced Dissociation)	MS2	11.3167	100	23.294	3048	3048	3046	mcarrera_O1301_239.RAW	F4	98865	2.37	0
High	Sequest HT	Sequest HT (A2)	A	2	FDEKIDIDLP		1	A0A3T1Z1X1	AAA family ATPase OS=Listeria monocytogenes OX=1639 GN=AF213_14485 PE=4 SV=1		1	2	2		0.0091	2	2	2	602.809	1204.61	1204.61	0.24	0.00014	0/0	0	0	8001.85	CID (Collision Induced Dissociation)	MS2	24.0361	100	30.3389	3161	3161	3159	mcarrera_O1301_245.RAW	F7	79605	2.18	0
High	Sequest HT	Sequest HT (A2)	A	2	FDGTVTQPILN		2	A0A461DS64	Class 3 internalin InlC OS=Listeria monocytogenes OX=1639 GN=inlC PE=4 SV=1; Class 3 internalin InlC OS=Listeria monocytogenes OX=1639 GN=inlC PE=4 SV=1		0	2	2		0.0227	4	4	4	602.809	1204.61	1204.62	-9.09	-0.00547	0/0	0	0	8001.85	CID (Collision Induced Dissociation)	MS2	24.0361	100	30.3389	3161	3161	3159	mcarrera_O1301_245.RAW	F7	79605	2.15	0
High	Sequest HT	Sequest HT (A2)	A	2	FDNAVIR		1	A0A478E446	ParA family protein OS=Listeria monocytogenes OX=1639 GN=E2C65_16065 PE=4 SV=1		0	2	2	0.0613	0	1	1	1	417.729	834.45	834.447	3.8	0.00159	0/0	0	0	128803	CID (Collision Induced Dissociation)	MS2	26.8852	100	26.3377	3547	3547	3545	mcarrera_O1301_239.RAW	F4	86283	2.12	1
High	Sequest HT	Sequest HT (A2)	A	2	FDRGGYLYHGR		24	W7CMR5	50S ribosomal protein L18 OS=Brochothrix campestris FSL F6-1037 OX=1265861 GN=rplR PE=3 SV=1; 50S ribosomal protein L18 OS=Listeria monocytogenes OX=1639 GN=rplR PE=3 SV=1; 50S ribosomal protein L18 OS=Listeria cornellensis FSL F6-0969 OX=1265820 GN=rplR PE=3 SV=1; 50S ribosomal protein L18 OS=Listeria kieliensis OX=1621700 GN=rplR PE=3 SV=1; 50S ribosomal protein L18 OS=Listeria innocua serovar …		1	3	3	0.35	0	1	1	1	447.556	1340.65	1340.65	3.67	0.00164	0/0	0	0	29700.6	CID (Collision Induced Dissociation)	MS2	47.8883	100	25.7523	2314	2314	2313	mcarrera_O1301_237.RAW	F3	81230	2.6	1
High	Sequest HT	Sequest HT (A2)	A	2	FEELELR		2	A0A448QD09	UDP-N-acetylglucosamine 2-epimerase OS=Listeria grayi OX=1641 GN=mnaA_1 PE=3 SV=1; UDP-N-acetylglucosamine 2-epimerase OS=Listeria grayi OX=1641 GN=mnaA_1 PE=3 SV=1		0	2	2	0.068	0	1	1	1	468.253	935.499	935.483	16.69	0.00781	0/0	0	0	4436.71	CID (Collision Induced Dissociation)	MS2	56.1198	100	23.2302	2290	2290	2288	mcarrera_O1301_235.RAW	F2	91127	2.06	1
High	Sequest HT	Sequest HT (A2)	A	2	FEELSKQDPN		1	E3YP60	Uncharacterized protein (Fragment) OS=Listeria marthii FSL S4-120 OX=702457 GN=NT05LM_1313 PE=4 SV=1		1	2	2		0.0045	2	2	2	603.795	1206.58	1206.56	16.06	0.00969	0/0	0	0	2207.93	CID (Collision Induced Dissociation)	MS2	83.9833	100	32.6811	4086	4086	4084	mcarrera_O1301_243.RAW	F6	87979	2.19	0
High	Sequest HT	Sequest HT (A2)	A	2	FELAMEEQR		1	A0A466KAU2	ATP synthase subunit delta OS=Listeria monocytogenes OX=1639 GN=atpH PE=3 SV=1		0	2	2	0.0128	0	1	1	1	576.778	1152.55	1152.54	12.34	0.00711	0/0	0	0	42063.5	CID (Collision Induced Dissociation)	MS2	36.9196	100	26.4586	3567	3567	3563	mcarrera_O1301_239.RAW	F4	79837	2.35	1
High	Sequest HT	Sequest HT (A2)	A	2	FEPLKGGKGLK		3	A0AGR5	ATPase domain protein OS=Listeria welshimeri serovar 6b (strain ATCC 35897 / DSM 20650 / SLCC5334) OX=386043 GN=lwe0779 PE=4 SV=1; DUF87 domain-containing protein OS=Listeria monocytogenes OX=1639 GN=AFU17_14620 PE=4 SV=1; DUF87 domain-containing protein OS=Listeria monocytogenes OX=1639 GN=ARR87_14160 PE=4 SV=1		2	3	3	0.0924	0	1	1	1	391.899	1173.68	1173.7	-12.91	-0.00505	0/0	0	0	83128.3	CID (Collision Induced Dissociation)	MS2	10.9035	100	2.1313	151	151	150	mcarrera_O1301_247.RAW	F8	53798	3.03	1
High	Sequest HT	Sequest HT (A2)	A	2	FGEDVVLLIRM[147.04]H	M11(Oxidation)	1	W7CAH5	Teichoic acid biosynthesis domain-containing protein OS=Listeria cornellensis FSL F6-0969 OX=1265820 GN=PCORN_00495 PE=4 SV=1		1	3	3	0.1391	0	1	1	1	482.253	1444.75	1444.76	-11.06	-0.00533	0/0	0	0	17121.9	CID (Collision Induced Dissociation)	MS2	0	100	23.6347	2381	2381	2379	mcarrera_O1301_245.RAW	F7	103751	2.66	1
High	Sequest HT	Sequest HT (A2)	A	2	FGGAMLTPVLL		2	E3ZLB2	Pts system maltose-specific eiicb component OS=Listeria seeligeri FSL N1-067 OX=702453 GN=NT03LS_0203 PE=4 SV=1; PTS alpha-glucoside transporter subunit IIBC OS=Listeria seeligeri OX=1640 GN=EOT00_00675 PE=4 SV=1		0	2	2		0.0181	2	2	2	559.815	1118.62	1118.63	-5.11	-0.00286	0/0	0	0	2431.5	CID (Collision Induced Dissociation)	MS2	37.4646	100	29.7209	3208	3208	3204	mcarrera_O1301_235.RAW	F2	85368	2.17	0
High	Sequest HT	Sequest HT (A2)	A	2	FGQVVEVQLPKEK		3	A0A467BGW1	ABC-type methionine transporter (Fragment) OS=Listeria monocytogenes OX=1639 GN=B5G82_16545 PE=3 SV=1; Methionine import ATP-binding protein MetN OS=Listeria monocytogenes OX=1639 GN=metN PE=3 SV=1; Methionine import ATP-binding protein MetN OS=Listeria monocytogenes OX=1639 GN=metN_1 PE=3 SV=1		0	2	2	0.0182	0	1	1	1	603.78	1206.55	1206.53	18.1	0.01092	0/0	0	0	1222.88	CID (Collision Induced Dissociation)	MS2	77.5116	100	34.0092	3655	3655	3654	mcarrera_O1301_249.RAW	F9	45949	2.2	1
High	Sequest HT	Sequest HT (A2)	A	2	FHPLSTIIV		1	A0A1D2LPL0	Energy-coupling factor transporter transmembrane protein EcfT OS=Brochothrix thermosphacta OX=2756 GN=BTBSAS_90048 PE=4 SV=1		0	2	2	0.254	0	1	1	1	513.796	1026.59	1026.6	-12.82	-0.00658	0/0	0	0	1465.67	CID (Collision Induced Dissociation)	MS2	0	100	33.1854	3228	3228	3227	mcarrera_O1301_241.RAW	F5	41287	2.48	1
High	Sequest HT	Sequest HT (A2)	A	2	FILKC[163.03]M[147.04]EQLTIGLS	C5(Carbamidomethyl); M6(Oxidation)	1	A0A1D2K8G8	Glycosyltransferase family 1 protein OS=Brochothrix thermosphacta OX=2756 GN=CNY62_09190 PE=4 SV=1		1	3	3		0.0296	3	3	3	556.954	1668.85	1668.87	-14.06	-0.00782	0/0	0	0	21935.6	CID (Collision Induced Dissociation)	MS2	7.18342	100	15.3114	1794	1794	1790	mcarrera_O1301_239.RAW	F4	100095	2.62	0
High	Sequest HT	Sequest HT (A2)	A	2	FILPAWDLK		1	G2ZA45	Uncharacterized protein OS=Listeria ivanovii (strain ATCC BAA-678 / PAM 55) OX=881621 GN=LIV_0239 PE=4 SV=1		0	2	2		0.0222	3	3	3	551.823	1102.64	1102.63	7.44	0.0041	0/0	0	0	49740.5	CID (Collision Induced Dissociation)	MS2	19.2018	100	23.9353	3155	3155	3153	mcarrera_O1301_239.RAW	F4	61018	2.2	0
High	Sequest HT	Sequest HT (A2)	A	2	FITAGTLRA		4	A0A474LYC7	Uncharacterized protein OS=Listeria monocytogenes OX=1639 GN=AR214_11125 PE=4 SV=1; Prophage_tail domain-containing protein OS=Listeria monocytogenes OX=1639 GN=A9M22_13330 PE=4 SV=1; Prophage_tail domain-containing protein OS=Listeria monocytogenes OX=1639 GN=JE60_12415 PE=4 SV=1; Prophage_tail domain-containing protein OS=Listeria monocytogenes OX=1639 GN=AR050_10575 PE=4 SV=1		1	2	2		0.0465	3	3	3	475.28	949.554	949.547	7.54	0.00358	0/0	0	0	3057.66	CID (Collision Induced Dissociation)	MS2	55.4767	100	15.2351	1193	1193	1191	mcarrera_O1301_235.RAW	F2	52083	2.05	0
High	Sequest HT	Sequest HT (A2)	A	2	FITQKVIT		3	W7CIW7	Membrane-bound metal-dependent hydrolase OS=Listeria weihenstephanensis FSL R9-0317 OX=1265845 GN=PWEIH_14596 PE=4 SV=1; Metal-dependent hydrolase OS=Listeria sp. SHR_NRA_18 OX=2269046 GN=DUK53_16235 PE=4 SV=1; Membrane-bound metal-dependent hydrolase OS=Listeria grandensis FSL F6-0971 OX=1265819 GN=PGRAN_12624 PE=4 SV=1		1	2	2	0.0233	0	1	1	1	475.28	949.554	949.572	-18.95	-0.009	0/0	0	0	3057.66	CID (Collision Induced Dissociation)	MS2	55.4767	100	15.2351	1193	1193	1191	mcarrera_O1301_235.RAW	F2	52083	2.15	1
High	Sequest HT	Sequest HT (A2)	A	2	FKERVALDPR		1	W7D4H1	Uncharacterized protein OS=Listeria riparia FSL S10-1204 OX=1265816 GN=PRIP_00809 PE=4 SV=1		2	2	2	0.0198	0	1	1	1	615.841	1230.67	1230.7	-16.84	-0.01036	0/0	0	0	2763.22	CID (Collision Induced Dissociation)	MS2	38.4743	100	32.9347	4444	4444	4441	mcarrera_O1301_239.RAW	F4	102358	2.02	1
High	Sequest HT	Sequest HT (A2)	A	2	FKQDEADK		2	A0A5K9ZSM8	LPXTG cell wall anchor domain-containing protein OS=Listeria monocytogenes OX=1639 GN=GCV58_10455 PE=4 SV=1; LPXTG cell wall anchor domain-containing protein OS=Listeria monocytogenes OX=1639 GN=IT72_10815 PE=4 SV=1		1	2	2	0.0879	0	1	1	1	490.738	980.47	980.468	1.39	0.00068	0/0	0	0	46314.7	CID (Collision Induced Dissociation)	MS2	14.817	100	7.8318	701	701	700	mcarrera_O1301_239.RAW	F4	78485	2.39	1
High	Sequest HT	Sequest HT (A2)	A	2	FKQKMPLEATP		1	A0A5K9P1G3	Flagellar protein export ATPase FliI OS=Listeria monocytogenes OX=1639 GN=fliI PE=4 SV=1		2	2	2		0.0431	3	3	3	645.343	1289.68	1289.69	-10.41	-0.00671	0/0	0	0	1930.65	CID (Collision Induced Dissociation)	MS2	31.1215	100	29.3643	3072	3072	3071	mcarrera_O1301_245.RAW	F7	107492	2	0
High	Sequest HT	Sequest HT (A2)	A	2	FLDGENAAIR		2	W7D884	Acetyltransferase OS=Listeria fleischmannii FSL S10-1203 OX=1265822 GN=MCOL2_16932 PE=4 SV=1; Acetyltransferase OS=Listeria fleischmannii 1991 OX=1430899 GN=X560_2126 PE=4 SV=1		0	2	2	0.0749	0	1	1	1	553.294	1105.58	1105.56	15.46	0.00854	0/0	0	0	1864.49	CID (Collision Induced Dissociation)	MS2	65.5276	100	26.1706	2714	2714	2712	mcarrera_O1301_235.RAW	F2	107699	2.27	1
High	Sequest HT	Sequest HT (A2)	A	2	FLILLETEGENINPQDDM[147.04]ESY	M18(Oxidation)	2	A0A5M3BDM0	DUF262 domain-containing protein OS=Listeria monocytogenes OX=1639 GN=GCV61_11535 PE=4 SV=1; DUF262 domain-containing protein OS=Listeria monocytogenes OX=1639 GN=GCV58_08670 PE=4 SV=1		0	2	2	0.0413	0	1	1	1	1243.57	2486.13	2486.13	2.67	0.00332	0/0	0	0	55248.8	CID (Collision Induced Dissociation)	MS2	0	100	20.0468	2536	2536	2531	mcarrera_O1301_239.RAW	F4	57274	2.42	1
High	Sequest HT	Sequest HT (A2)	A	2	FLKDVGK		1	W7CEQ1	Proton/sugar symporter LacY OS=Listeria weihenstephanensis FSL R9-0317 OX=1265845 GN=PWEIH_10133 PE=4 SV=1		1	2	2	0.075	0	1	1	1	403.744	806.482	806.477	5.64	0.00227	0/0	0	0	4110.81	CID (Collision Induced Dissociation)	MS2	40.3466	100	13.9416	1033	1033	1029	mcarrera_O1301_235.RAW	F2	33391	2	1
High	Sequest HT	Sequest HT (A2)	A	2	FLTFSSPL		1	W7D2W4	30S ribosomal protein S20 OS=Listeria riparia FSL S10-1204 OX=1265816 GN=rpsT PE=3 SV=1		0	2	2	0.0268	0	1	1	1	456.254	911.5	911.487	13.92	0.00635	0/0	0	0	10601.8	CID (Collision Induced Dissociation)	MS2	32.7819	100	31.8814	3503	3503	3501	mcarrera_O1301_235.RAW	F2	43151	2.24	1
High	Sequest HT	Sequest HT (A2)	A	2	FLVAIEKEDITP		1	A0A5L3GMJ0	Metal ABC transporter ATP-binding protein OS=Listeria monocytogenes OX=1639 GN=BCZ11_12835 PE=4 SV=1		0	3	3	0.1229	0	1	1	1	540.296	1618.87	1618.9	-14.05	-0.00758	0/0	0	0	10155.3	CID (Collision Induced Dissociation)	MS2	20.5033	100	22.1614	2300	2300	2296	mcarrera_O1301_249.RAW	F9	97980	3.01	1
High	Sequest HT	Sequest HT (A2)	A	2	FLVDQC[163.03]LIMR	C6(Carbamidomethyl)	1	W7BKD0	Uncharacterized protein OS=Listeria cornellensis FSL F6-0969 OX=1265820 GN=PCORN_15071 PE=4 SV=1		0	2	2	0	0	1	1	1	647.828	1294.65	1294.66	-13.03	-0.00844	0/0	0	0	223865	CID (Collision Induced Dissociation)	MS2	0	100	24.059	3175	3175	3174	mcarrera_O1301_239.RAW	F4	99678	2.36	1
High	Sequest HT	Sequest HT (A2)	A	2	FPGVTRAGDTIDIGGTSHS		1	G2ZCW8	Flagellar hook-associated protein 1 OS=Listeria ivanovii (strain ATCC BAA-678 / PAM 55) OX=881621 GN=flgK PE=3 SV=1		1	3	3		0.0488	6	6	6	629.987	1887.95	1887.92	13.58	0.00854	0/0	0	0	15501.5	CID (Collision Induced Dissociation)	MS2	38.0135	100	27.2437	3689	3689	3687	mcarrera_O1301_239.RAW	F4	110411	2.73	0
High	Sequest HT	Sequest HT (A2)	A	2	FPLTFWDEDK		1	A0A5Y7PA08	DUF1642 domain-containing protein OS=Listeria monocytogenes OX=1639 GN=FZ113_12025 PE=4 SV=1		0	2	2	0.0046	0	1	1	1	649.31	1297.61	1297.61	1.49	0.00097	0/0	0	0	17500	CID (Collision Induced Dissociation)	MS2	8.42958	100	24.9167	2535	2535	2531	mcarrera_O1301_235.RAW	F2	68209	2.16	1
High	Sequest HT	Sequest HT (A2)	A	2	FPNTDSAER		3	A0A466LJD5	Mutator family transposase (Fragment) OS=Listeria monocytogenes OX=1639 GN=B1O57_16320 PE=3 SV=1; Mutator family transposase (Fragment) OS=Listeria monocytogenes OX=1639 GN=B4Y19_16510 PE=3 SV=1; Mutator family transposase OS=Listeria monocytogenes OX=1639 GN=B1N40_16695 PE=3 SV=1		0	2	2		0.0404	2	2	2	518.745	1036.48	1036.47	12.48	0.00647	0/0	0	0	132334	CID (Collision Induced Dissociation)	MS2	13.4667	100	11.03	1152	1152	1149	mcarrera_O1301_239.RAW	F4	62351	2.14	0
High	Sequest HT	Sequest HT (A2)	A	2	FPVGSIDIRLN		3	W7BPT7	Lipoate--protein ligase OS=Listeria floridensis FSL S10-1187 OX=1265817 GN=MFLO_12646 PE=4 SV=1; Lipoate--protein ligase OS=Listeria aquatica FSL S10-1188 OX=1265818 GN=MAQA_06813 PE=4 SV=1; Lipoate--protein ligase OS=Listeria kieliensis OX=1621700 GN=UR08_01370 PE=4 SV=1		1	3	3		0.0383	3	3	3	410.893	1230.66	1230.68	-16.85	-0.00691	0/0	0	0	59564.3	CID (Collision Induced Dissociation)	MS2	38.3221	100	25.6717	2992	2992	2991	mcarrera_O1301_233.RAW	F1	106757	2.51	0
High	Sequest HT	Sequest HT (A2)	A	2	FQKADRAFESPAIR		1	W7BXV0	Adenine deaminase OS=Listeria cornellensis FSL F6-0969 OX=1265820 GN=ade PE=3 SV=1		2	3	3	0.045	0	1	1	1	545.963	1635.88	1635.86	9.54	0.0052	0/0	0	0	72520	CID (Collision Induced Dissociation)	MS2	1.87723	100	13.9583	1035	1035	1034	mcarrera_O1301_235.RAW	F2	94832	3.33	1
High	Sequest HT	Sequest HT (A2)	A	2	FRKDAEGDFGR		29	A0A463SD60	LytR family transcriptional regulator OS=Listeria monocytogenes OX=1639 GN=KW17_03925 PE=4 SV=1; LytR family transcriptional regulator OS=Listeria monocytogenes OX=1639 GN=AFW23_06350 PE=4 SV=1; LytR family transcriptional regulator OS=Listeria monocytogenes OX=1639 GN=AR047_12760 PE=4 SV=1; LytR family transcriptional regulator OS=Listeria innocua OX=1642 GN=EYY38_07745 PE=4 SV=1; LytR family tr…		2	3	3	0.2133	0	1	1	1	433.214	1297.63	1297.63	-1.6	-0.00069	0/0	0	0	7062.77	CID (Collision Induced Dissociation)	MS2	37.5371	100	17.2222	1566	1566	1562	mcarrera_O1301_245.RAW	F7	77731	3	1
High	Sequest HT	Sequest HT (A2)	A	2	FSKNNTPK		1	A0A121XSR9	Protein of uncharacterized function (DUF979) OS=Listeria monocytogenes OX=1639 GN=ERS409707_01772 PE=4 SV=1		1	2	2	0.01	0	1	1	1	468.246	935.485	935.495	-10.55	-0.00493	0/0	0	0	73010.3	CID (Collision Induced Dissociation)	MS2	24.4624	100	25.9514	3108	3108	3106	mcarrera_O1301_243.RAW	F6	98327	2.01	1
High	Sequest HT	Sequest HT (A2)	A	2	FSMVEAEILK		1	A0A1S7FWD6	Tagatose-6-phosphate kinase OS=Listeria weihenstephanensis OX=1006155 GN=UE46_12405 PE=3 SV=1		0	2	2		0.0243	2	2	2	583.812	1166.62	1166.61	4.21	0.00246	0/0	0	0	6042.68	CID (Collision Induced Dissociation)	MS2	24.409	100	31.6191	3080	3080	3079	mcarrera_O1301_241.RAW	F5	71368	2.01	0
High	Sequest HT	Sequest HT (A2)	A	2	FSPKVVDDGNVL		3	A0A0J8GEH2	Uncharacterized protein OS=Listeria fleischmannii 1991 OX=1430899 GN=X560_0154 PE=4 SV=1; Uncharacterized protein OS=Listeria fleischmannii FSL S10-1203 OX=1265822 GN=MCOL2_07676 PE=4 SV=1; Uncharacterized protein conserved in bacteria OS=Listeria fleischmannii subsp. coloradonensis OX=1081736 GN=NCTC13938_01898 PE=4 SV=1		1	2	2	0.0472	0	1	1	1	645.34	1289.67	1289.67	-0.58	-0.00038	0/0	0	0	9817.69	CID (Collision Induced Dissociation)	MS2	32.5608	100	25.9626	3110	3110	3106	mcarrera_O1301_243.RAW	F6	115351	2.12	1
High	Sequest HT	Sequest HT (A2)	A	2	FSVKQGVAMT		1	W7B475	4-diphosphocytidyl-2-C-methyl-D-erythritol kinase OS=Listeria grandensis FSL F6-0971 OX=1265819 GN=ipk PE=3 SV=1		1	2	2		0.0049	2	2	2	534.274	1067.54	1067.56	-13.19	-0.00704	0/0	0	0	10317.9	CID (Collision Induced Dissociation)	MS2	29.6602	100	20.6823	2638	2638	2635	mcarrera_O1301_239.RAW	F4	76321	2.04	0
High	Sequest HT	Sequest HT (A2)	A	2	FSVNGSRYFR		2	D7V104	Aminotransferase OS=Listeria grayi DSM 20601 OX=525367 GN=aspC PE=3 SV=1; Aminotransferase OS=Listeria grayi OX=1641 GN=patA PE=3 SV=1		1	2	2	0.0338	0	1	1	1	616.81	1232.61	1232.62	-3.54	-0.00218	0/0	0	0	23484.1	CID (Collision Induced Dissociation)	MS2	9.69544	100	21.2597	2011	2011	2010	mcarrera_O1301_235.RAW	F2	90673	2.07	1
High	Sequest HT	Sequest HT (A2)	A	2	FTGAYAINPVNGK		5	A0A461ME19	Leucine--tRNA ligase OS=Listeria monocytogenes OX=1639 GN=leuS PE=3 SV=1; Leucine--tRNA ligase OS=Brochothrix thermosphacta OX=2756 GN=leuS PE=3 SV=1; Leucine--tRNA ligase OS=Brochothrix thermosphacta OX=2756 GN=leuS PE=3 SV=1; Leucine--tRNA ligase (Fragment) OS=Listeria monocytogenes OX=1639 GN=B4X80_18335 PE=3 SV=1; Leucine--tRNA ligase (Fragment) OS=Listeria monocytogenes OX=1639 GN=B4Y19_1682…		0	2	2		0.0139	2	2	2	676.359	1351.71	1351.7	8.07	0.00545	0/0	0	0	14212.3	CID (Collision Induced Dissociation)	MS2	0	100	27.3788	3328	3328	3327	mcarrera_O1301_243.RAW	F6	99329	2.13	0
High	Sequest HT	Sequest HT (A2)	A	2	FTM[147.04]SRSLVNAPR	M3(Oxidation)	2	G2ZAN5	Putative low temperature requirement protein A OS=Listeria ivanovii (strain ATCC BAA-678 / PAM 55) OX=881621 GN=LIV_0313 PE=4 SV=1; Low temperature requirement protein A OS=Listeria ivanovii subsp. londoniensis OX=202752 GN=JL58_01995 PE=4 SV=1		1	3	3	0.2283	0	1	1	1	465.578	1394.72	1394.72	-1.42	-0.00066	0/0	0	0	19278.6	CID (Collision Induced Dissociation)	MS2	12.3077	100	27.1685	2853	2853	2852	mcarrera_O1301_245.RAW	F7	101572	2.54	1
High	Sequest HT	Sequest HT (A2)	A	2	FTVLNGLEK		1	A0A378LYG8	CDP-paratose 2-epimerase OS=Listeria fleischmannii subsp. coloradonensis OX=1081736 GN=rfbE PE=4 SV=1		0	2	2		0.0439	2	2	2	510.784	1020.56	1020.57	-12.31	-0.00628	0/0	0	0	21897.9	CID (Collision Induced Dissociation)	MS2	0	100	15.4713	1820	1820	1819	mcarrera_O1301_239.RAW	F4	74962	2.18	0
High	Sequest HT	Sequest HT (A2)	A	2	FVDEGPTLKR		13	A0A5M1SI64	50S ribosomal protein L22 OS=Listeria monocytogenes OX=1639 GN=rplV PE=3 SV=1; 50S ribosomal protein L22 OS=Listeria fleischmannii subsp. fleischmannii OX=1671902 GN=rplV PE=3 SV=1; 50S ribosomal protein L22 OS=Listeria kieliensis OX=1621700 GN=rplV PE=3 SV=1; 50S ribosomal protein L22 OS=Listeria grayi DSM 20601 OX=525367 GN=rplV PE=3 SV=1; 50S ribosomal protein L22 OS=Listeria riparia FSL S10-1…		1	2	2	0.0796	0	1	1	1	581.317	1161.63	1161.63	0.56	0.00032	0/0	0	0	21025.3	CID (Collision Induced Dissociation)	MS2	40.0153	100	25.8875	3098	3098	3092	mcarrera_O1301_243.RAW	F6	94906	2.26	1
High	Sequest HT	Sequest HT (A2)	A	2	FVGEMISK		2	A0A1D2LFM2	PTS beta-glucoside transporter subunit EIIBCA OS=Brochothrix thermosphacta OX=2756 GN=CNY62_04810 PE=4 SV=1; PTS system, beta-glucoside-specific IIABC component OS=Brochothrix thermosphacta OX=2756 GN=bglP PE=4 SV=1		0	2	2	0.0296	0	1	1	1	455.736	910.465	910.47	-6.1	-0.00278	0/0	0	0	14721.4	CID (Collision Induced Dissociation)	MS2	45.4909	100	31.9266	4327	4327	4325	mcarrera_O1301_239.RAW	F4	66332	2.03	1
High	Sequest HT	Sequest HT (A2)	A	2	FVGHGASLDK		7	A0A686MJB9	Endonuclease III domain-containing protein OS=Listeria monocytogenes OX=1639 GN=ABF16_02090 PE=4 SV=1; DNA repair protein OS=Listeria monocytogenes OX=1639 GN=AJL15_05725 PE=4 SV=1; Lin0662 protein OS=Listeria innocua serovar 6a (strain ATCC BAA-680 / CLIP 11262) OX=272626 GN=lin0662 PE=4 SV=1; Endonuclease III domain-containing protein OS=Listeria monocytogenes OX=1639 GN=EYY42_12780 PE=4 SV=1; …		0	2	2	0.185	0	1	1	1	515.776	1030.55	1030.53	13.31	0.00686	0/0	0	0	6711.5	CID (Collision Induced Dissociation)	MS2	50.7614	100	31.8567	3500	3500	3494	mcarrera_O1301_235.RAW	F2	103847	2.54	1
High	Sequest HT	Sequest HT (A2)	A	2	FVQTVENA		1	A0A5B8ACC7	Uncharacterized protein OS=Listeria seeligeri OX=1640 GN=EOT00_11025 PE=4 SV=1		0	2	2	0.0977	0	1	1	1	454.231	907.455	907.452	3	0.00136	0/0	0	0	23716.3	CID (Collision Induced Dissociation)	MS2	18.3515	100	18.0835	1570	1570	1568	mcarrera_O1301_235.RAW	F2	89702	2.15	1
High	Sequest HT	Sequest HT (A2)	A	2	FVVVAEEWFQ		1	A0A456UPJ4	Site-specific integrase OS=Listeria monocytogenes OX=1639 GN=AAT99_14510 PE=3 SV=1		0	2	2	0.0138	0	1	1	1	627.315	1253.62	1253.62	1.51	0.00095	0/0	0	0	313685	CID (Collision Induced Dissociation)	MS2	36.005	72.369	24.8207	3300	3300	3298	mcarrera_O1301_239.RAW	F4	88911	2.17	1
High	Sequest HT	Sequest HT (A2)	A	2	GAAIAASIAQVFG		1	W7DL01	Uncharacterized protein OS=Listeria fleischmannii FSL S10-1203 OX=1265822 GN=MCOL2_11822 PE=4 SV=1		0	2	2	0.0345	0	1	1	1	588.315	1175.62	1175.64	-15.79	-0.00928	0/0	0	0	13702.6	CID (Collision Induced Dissociation)	MS2	33.3788	100	22.0124	2850	2850	2845	mcarrera_O1301_239.RAW	F4	111974	2.03	1
[truncated: 2,161 more rows]

## Sheet: Li1
Confidence	Identifying Node Type	Identifying Node	Search ID	Identifying Node No	Sequence	Modifications	# Proteins	Protein Accessions	Protein Descriptions	# Missed Cleavages	Charge	Original Precursor Charge	DeltaScore	DeltaCn	Rank	Search Engine Rank	Concatenated Rank	m/z [Da]	MH+ [Da]	Theo. MH+ [Da]	DeltaM [ppm]	Deltam/z [Da]	Ions Matched	Matched Ions	Total Ions	Intensity	Activation Type	MS Order	Isolation Interference [%]	Ion Inject Time [ms]	RT [min]	First Scan	Last Scan	Master Scan(s)	Spectrum File	File ID	Peptides Matched	XCorr	# Protein Groups
[truncated: 151 more rows]

[truncated: 8 more sheets: Li2, Li3, Li4, Li5, Li6, Li7, Li8, Li9]
